# Supplementary material for: Hormonal dynamics and transcriptomic regulatory mechanisms during seed dormancy release in Aconitum kusnezoffii
Source: PLoS One. 2026 Feb 9;21(2):e0340761. doi: 10.1371/journal.pone.0340761 (PMC12885297; doi:10.1371/journal.pone.0340761)
Supplement: S1 File — (XLS) [file pone.0340761.s001.xls]

id	NR id	NR annotation	Swissprot id	Swissprot annotation	KEGG id	KO	KEGG gene name	KEGG description	Pathway	Pathway definition	KOG id	KOG defination	KOG code	KOG categories	KOG class	eggNOG abbreviation	eggNOG id	eggNOG description	GO annotation	Pfam IDs	Pfam Description	iTAK_type	Family
TRINITY_DN10002_c0_g1_i1_3	KAF1330976.1	hypothetical protein FI667_g4728, partial [Globisporangium splendens]	--	--	--	--	--	--	--	--	--	--	--	--	--	--	--	--	--	--	--
TRINITY_DN10002_c0_g1_i1_4	XP_021872689.1	serine hydroxymethyltransferase [Kockovaella imperatae]	--	--	42/61(68.85)	K00600	glyA, SHMT	glycine hydroxymethyltransferase [EC:2.1.2.1]	ko00260|ko00460|ko00630|ko00670	Glycine, serine and threonine metabolism|Cyanoamino acid metabolism|Glyoxylate and dicarboxylate metabolism|One carbon pool by folate	--	--	--	--	--	E	COG0112	Catalyzes the reversible interconversion of serine and glycine with tetrahydrofolate (THF) serving as the one-carbon carrier. This reaction serves as the major source of one-carbon groups required for the biosynthesis of purines, thymidylate, methionine, and other important biomolecules. Also exhibits THF- independent aldolase activity toward beta-hydroxyamino acids, producing glycine and aldehyd…	--	--	--
TRINITY_DN10004_c0_g1_i1_2	--	--	--	--	--	--	--	--	--	--	--	--	--	--	--	--	--	--	--	--	--
TRINITY_DN10005_c0_g1_i1_1	--	--	--	--	--	--	--	--	--	--	--	--	--	--	--	--	--	--	--	--	--
TRINITY_DN10006_c0_g1_i1_4	--	--	--	--	--	--	--	--	--	--	--	--	--	--	--	--	--	--	--	--	--
TRINITY_DN10007_c0_g1_i1_1	--	--	--	--	--	--	--	--	--	--	--	--	--	--	--	--	--	--	--	--	--
TRINITY_DN10007_c0_g1_i1_3	KAF1325415.1	Myb-like dna-binding protein, partial [Globisporangium splendens]	Q9FKF9|M5162_ARATH	Probable transcription factor At5g61620 K11J9.15 OS=Arabidopsis thaliana (Mouse-ear cress) GN=K11J9.15 PE=3 SV=1	--	--	--	--	--	--	KOG0724	Zuotin and related molecular chaperones (DnaJ superfamily), contains DNA-binding domains	[O]	CELLULAR PROCESSES AND SIGNALING	Posttranslational modification, protein turnover, chaperones	--	--	--	Molecular Function: DNA binding (GO:0003677);|Molecular Function: DNA-binding transcription factor activity (GO:0003700);|Cellular Component: nucleus (GO:0005634);|Biological Process: regulation of transcription, DNA-templated (GO:0006355);|Molecular Function: zinc ion binding (GO:0008270);	PF00249.31	Myb-like DNA-binding domain	2F	MYB-related
TRINITY_DN1000_c0_g1_i1_1	--	--	--	--	--	--	--	--	--	--	--	--	--	--	--	--	--	--	--	--	--
TRINITY_DN10010_c0_g1_i1_3	--	--	--	--	--	--	--	--	--	--	--	--	--	--	--	--	--	--	--	--	--
TRINITY_DN10011_c0_g1_i1_3	KAF1322380.1	Peptidase m3 family, neutarl zinc metallopeptidase, zn-binding site, partial [Globisporangium splendens]	P25375|PRTD_YEAST	Saccharolysin YCL57W OS=Saccharomyces cerevisiae (strain ATCC 204508 / S288c) (Baker's yeast) GN=YCL57W PE=1 SV=1	--	--	--	--	--	--	KOG2089	Metalloendopeptidase family - saccharolysin & thimet oligopeptidase	[O]	CELLULAR PROCESSES AND SIGNALING	Posttranslational modification, protein turnover, chaperones	E	COG0339	oligopeptidase a	Cellular Component: fungal-type vacuole (GO:0000324);|Molecular Function: metalloendopeptidase activity (GO:0004222);|Cellular Component: cytoplasm (GO:0005737);|Cellular Component: mitochondrial intermembrane space (GO:0005758);|Cellular Component: Golgi apparatus (GO:0005794);|Biological Process: proteolysis (GO:0006508);|Biological Process: peptide metabolic process (GO:0006518);|Molecular Fun…	PF01432.20	Peptidase family M3
TRINITY_DN10012_c0_g1_i1_3	TMW66167.1	hypothetical protein Poli38472_003932 [Pythium oligandrum]	--	--	--	--	--	--	--	--	--	--	--	--	--	S	COG0790	Sel1 domain protein repeat-containing protein	--	PF08238.12	Sel1 repeat
TRINITY_DN10012_c0_g2_i1_1	XP_024546465.1	hypothetical protein BCIN_01g07650 [Botrytis cinerea B05.10]	--	--	--	--	--	--	--	--	--	--	--	--	--	S	ENOG410Y8RK	Involucrin repeat protein	--	--	--
TRINITY_DN10014_c0_g1_i1_3	--	--	--	--	--	--	--	--	--	--	--	--	--	--	--	--	--	--	--	--	--
TRINITY_DN10014_c0_g1_i1_4	--	--	--	--	--	--	--	--	--	--	--	--	--	--	--	--	--	--	--	--	--
TRINITY_DN10015_c0_g1_i1_3	PIA27686.1	hypothetical protein AQUCO_07600094v1 [Aquilegia coerulea]	--	--	--	--	--	--	--	--	--	--	--	--	--	S	ENOG410ZJZ7	Family of unknown function (DUF716)	--	--	--
TRINITY_DN10015_c0_g2_i1_3	PIA27686.1	hypothetical protein AQUCO_07600094v1 [Aquilegia coerulea]	--	--	--	--	--	--	--	--	--	--	--	--	--	S	ENOG410ZJZ7	Family of unknown function (DUF716)	--	PF04819.12	Family of unknown function (DUF716)
TRINITY_DN10017_c0_g1_i1_1	--	--	--	--	--	--	--	--	--	--	--	--	--	--	--	--	--	--	--	--	--
TRINITY_DN1001_c0_g1_i1_4	PIA34549.1	hypothetical protein AQUCO_03700081v1 [Aquilegia coerulea]	--	--	--	--	--	--	--	--	--	--	--	--	--	--	--	--	--	--	--
TRINITY_DN10020_c0_g1_i1_4	PIA35542.1	hypothetical protein AQUCO_03500120v1 [Aquilegia coerulea]	G7LAA8|AMT23_MEDTR	Ammonium transporter 2 member 3 MtrunA17_Chr8g0371161 OS=Medicago truncatula (Barrel medic) (Medicago tribuloides) GN=MtrunA17_Chr8g0371161 PE=2 SV=2	--	--	--	--	--	--	KOG0682	Ammonia permease	[P]	METABOLISM	Inorganic ion transport and metabolism	P	COG0004	ammonium Transporter	--	--	--
TRINITY_DN10021_c0_g1_i1_2	--	--	--	--	--	--	--	--	--	--	--	--	--	--	--	--	--	--	--	--	--
TRINITY_DN10022_c0_g1_i1_4	--	--	--	--	--	--	--	--	--	--	--	--	--	--	--	--	--	--	--	--	--
TRINITY_DN10026_c0_g1_i1_2	XP_012046911.1	cytochrome c [Cryptococcus neoformans var. grubii H99]	P00047|CYC_THELA	Cytochrome c . OS=Thermomyces lanuginosus (Humicola lanuginosa) GN=. PE=1 SV=1	--	--	--	--	--	--	KOG3453	Cytochrome c	[C]	METABOLISM	Energy production and conversion	C	COG3474	Electron carrier protein. The oxidized form of the cytochrome c heme group can accept an electron from the heme group of the cytochrome c1 subunit of cytochrome reductase. Cytochrome c then transfers this electron to the cytochrome oxidase complex, the final protein carrier in the mitochondrial electron-transport chain	--	PF00034.21,PF13442.6	Cytochrome c|Cytochrome C oxidase, cbb3-type, subunit III
TRINITY_DN10028_c0_g1_i1_3	TYZ58892.1	hypothetical protein PybrP1_008181 [Pythium brassicum]	P32454|APE2_YEAST	Aminopeptidase 2, mitochondrial YKL158W OS=Saccharomyces cerevisiae (strain ATCC 204508 / S288c) (Baker's yeast) GN=YKL158W PE=1 SV=4	--	--	--	--	--	--	KOG1046	Puromycin-sensitive aminopeptidase and related aminopeptidases	[EO]	METABOLISM|CELLULAR PROCESSES AND SIGNALING	Amino acid transport and metabolism |Posttranslational modification, protein turnover, chaperones	E	COG0308	aminopeptidase	Cellular Component: extracellular region (GO:0005576);|Cellular Component: cytoplasm (GO:0005737);|Cellular Component: mitochondrion (GO:0005739);|Biological Process: proteolysis (GO:0006508);|Molecular Function: zinc ion binding (GO:0008270);|Cellular Component: cell wall-bounded periplasmic space (GO:0030287);|Molecular Function: peptide binding (GO:0042277);|Biological Process: peptide catabol…	PF11838.8	ERAP1-like C-terminal domain
TRINITY_DN1002_c0_g1_i1_2	XP_024553070.1	Bccox12 [Botrytis cinerea B05.10]	Q1K8U2|COX12_NEUCR	Cytochrome c oxidase subunit 12, mitochondrial NCU06741 OS=FGSC 987) GN=NCU06741 PE=1 SV=1	85/85(100.00)	K02267	COX6B	cytochrome c oxidase subunit 6b	ko00190	Oxidative phosphorylation	KOG3057	Cytochrome c oxidase, subunit VIb/COX12	[C]	METABOLISM	Energy production and conversion	O	ENOG41121WM	cytochrome C oxidase	--	--	--
TRINITY_DN1002_c0_g1_i1_4	--	--	--	--	--	--	--	--	--	--	--	--	--	--	--	--	--	--	--	--	--
TRINITY_DN10037_c0_g1_i1_2	--	--	--	--	--	--	--	--	--	--	--	--	--	--	--	--	--	--	--	--	--
TRINITY_DN10037_c0_g1_i1_3	--	--	--	--	--	--	--	--	--	--	--	--	--	--	--	--	--	--	--	--	--
TRINITY_DN10038_c0_g1_i1_1	--	--	--	--	--	--	--	--	--	--	--	--	--	--	--	--	--	--	--	--	--
TRINITY_DN10038_c0_g1_i1_4	--	--	--	--	--	--	--	--	--	--	--	--	--	--	--	--	--	--	--	--	--
TRINITY_DN1003_c0_g1_i1_1	--	--	--	--	--	--	--	--	--	--	--	--	--	--	--	--	--	--	--	--	--
TRINITY_DN10040_c0_g1_i1_1	--	--	--	--	--	--	--	--	--	--	--	--	--	--	--	--	--	--	--	--	--
TRINITY_DN10041_c0_g2_i1_2	PIA59373.1	hypothetical protein AQUCO_00400330v1 [Aquilegia coerulea]	Q08891|FACR2_ARATH	Fatty acyl-CoA reductase 2, chloroplastic MEC18.11 OS=Arabidopsis thaliana (Mouse-ear cress) GN=MEC18.11 PE=1 SV=2	58/136(42.65)	K13356	FAR	alcohol-forming fatty acyl-CoA reductase [EC:1.2.1.84]	ko00073|ko04146	Cutin, suberine and wax biosynthesis|Peroxisome	KOG1221	Acyl-CoA reductase	[I]	METABOLISM	Lipid transport and metabolism	S	ENOG410XS7R	fatty-acyl-CoA reductase (alcohol-forming) activity	Biological Process: lipid metabolic process (GO:0006629);|Biological Process: suberin biosynthetic process (GO:0010345);|Biological Process: pollen exine formation (GO:0010584);|Molecular Function: oxidoreductase activity, acting on the CH-CH group of donors, NAD or NADP as acceptor (GO:0016628);|Biological Process: long-chain fatty-acyl-CoA metabolic process (GO:0035336);|Molecular Function: fat…	--	--
TRINITY_DN10042_c0_g1_i1_3	KAF1333362.1	Dolichyl-phosphate mannosyltransferase polypeptide 3, partial [Globisporangium splendens]	--	--	--	--	--	--	--	--	KOG4841	Dolichol-phosphate mannosyltransferase, subunit 3	[OT]	CELLULAR PROCESSES AND SIGNALING|CELLULAR PROCESSES AND SIGNALING	Posttranslational modification, protein turnover, chaperones |Signal transduction mechanisms	--	--	--	--	--	--
TRINITY_DN10043_c0_g1_i1_4	--	--	--	--	--	--	--	--	--	--	--	--	--	--	--	--	--	--	--	--	--
TRINITY_DN10044_c0_g1_i1_3	--	--	--	--	--	--	--	--	--	--	--	--	--	--	--	--	--	--	--	--	--
TRINITY_DN10044_c0_g1_i2_2	--	--	--	--	--	--	--	--	--	--	--	--	--	--	--	--	--	--	--	--	--
TRINITY_DN10045_c0_g1_i1_1	OXH39537.1	fatty acid elongase [Cryptococcus neoformans var. grubii]	Q9UTF7|ELOH1_SCHPO	Putative elongation of fatty acids protein 1 SPAC1B2.03c OS=Schizosaccharomyces pombe (strain 972 / ATCC 24843) (Fission yeast) GN=SPAC1B2.03c PE=1 SV=1	--	--	--	--	--	--	KOG3071	Fatty acyl-CoA elongase/Polyunsaturated fatty acid specific elongation enzyme	[I]	METABOLISM	Lipid transport and metabolism	I	ENOG410XRWT	elongation of very long chain fatty acids protein	Cellular Component: endoplasmic reticulum (GO:0005783);|Molecular Function: fatty acid elongase activity (GO:0009922);|Biological Process: fatty acid elongation, saturated fatty acid (GO:0019367);|Biological Process: fatty acid elongation, unsaturated fatty acid (GO:0019368);|Biological Process: sphingolipid biosynthetic process (GO:0030148);|Cellular Component: integral component of endoplasmic …	PF01151.18	GNS1/SUR4 family
TRINITY_DN10045_c0_g1_i1_2	XP_024551842.1	hypothetical protein BCIN_11g04920 [Botrytis cinerea B05.10]	--	--	--	--	--	--	--	--	--	--	--	--	--	--	--	--	--	--	--
TRINITY_DN10046_c0_g1_i1_2	XP_024546969.1	hypothetical protein BCIN_02g02750 [Botrytis cinerea B05.10]	P34085|CISY_NEUCR	Citrate synthase, mitochondrial B1D1.330 OS=FGSC 987) GN=B1D1.330 PE=2 SV=2	473/473(100.00)	K01647	CS, gltA	citrate synthase [EC:2.3.3.1]	ko00020|ko00630	Citrate cycle (TCA cycle)|Glyoxylate and dicarboxylate metabolism	KOG2617	Citrate synthase	[C]	METABOLISM	Energy production and conversion	C	COG0372	citrate synthase	Molecular Function: citrate (Si)-synthase activity (GO:0004108);|Cellular Component: mitochondrial matrix (GO:0005759);|Biological Process: carbohydrate metabolic process (GO:0005975);|Biological Process: tricarboxylic acid cycle (GO:0006099);	PF00285.21	Citrate synthase, C-terminal domain
TRINITY_DN10046_c0_g1_i1_3	--	--	--	--	--	--	--	--	--	--	--	--	--	--	--	--	--	--	--	--	--
TRINITY_DN10047_c0_g1_i1_2	PIA53788.1	hypothetical protein AQUCO_00900399v1 [Aquilegia coerulea]	Q6NLB1|FB118_ARATH	F-box protein At2g26850 F12C20.11 OS=Arabidopsis thaliana (Mouse-ear cress) GN=F12C20.11 PE=2 SV=1	--	--	--	--	--	--	--	--	--	--	--	S	ENOG410ZFSG	F-box protein	--	--	--
TRINITY_DN10047_c0_g1_i1_4	KAA5526993.1	hypothetical protein CI109_004528 [Kwoniella shandongensis]	--	--	--	--	--	--	--	--	--	--	--	--	--	U	COG5167	vacuolar import and degradation protein	--	--	--
TRINITY_DN10049_c0_g1_i1_2	--	--	--	--	--	--	--	--	--	--	--	--	--	--	--	--	--	--	--	--	--
TRINITY_DN1004_c0_g1_i1_3	--	--	--	--	--	--	--	--	--	--	--	--	--	--	--	--	--	--	--	--	--
TRINITY_DN1004_c0_g1_i1_4	KAF1913758.1	DNA/pantothenate metabolism flavo protein [Ampelomyces quisqualis]	P40506|PPCS_YEAST	Phosphopantothenate--cysteine ligase CAB2 YIL083C OS=Saccharomyces cerevisiae (strain ATCC 204508 / S288c) (Baker's yeast) GN=YIL083C PE=1 SV=2	107/115(93.04)	K01922	PPCS, COAB	phosphopantothenate---cysteine ligase (ATP) [EC:6.3.2.51]	ko00770	Pantothenate and CoA biosynthesis	KOG2728	Uncharacterized conserved protein with similarity to phosphopantothenoylcysteine synthetase/decarboxylase	[R]	POORLY CHARACTERIZED	General function prediction only	H	COG0452	Phosphopantothenoylcysteine decarboxylase	Molecular Function: phosphopantothenate--cysteine ligase activity (GO:0004632);|Cellular Component: nucleus (GO:0005634);|Cellular Component: cytoplasm (GO:0005737);|Biological Process: coenzyme A biosynthetic process (GO:0015937);|Cellular Component: CoA-synthesizing protein complex (GO:1990143);	--	--
TRINITY_DN10050_c0_g1_i1_1	PIA43268.1	hypothetical protein AQUCO_02000594v1 [Aquilegia coerulea]	Q8GT41|PLA1_PLAAC	Putative invertase inhibitor . OS=Platanus acerifolia (London plane tree) GN=. PE=1 SV=1	--	--	--	--	--	--	--	--	--	--	--	S	ENOG410Z9HA	Invertase pectin methylesterase inhibitor family protein	Molecular Function: enzyme inhibitor activity (GO:0004857);|Cellular Component: extracellular region (GO:0005576);	PF04043.15	Plant invertase/pectin methylesterase inhibitor
TRINITY_DN10051_c0_g1_i1_1	XP_001553626.1	hypothetical protein BCIN_01g09660 [Botrytis cinerea B05.10]	Q9USX4|RL33A_SCHPO	60S ribosomal protein L33-A SPBC1921.01c OS=Schizosaccharomyces pombe (strain 972 / ATCC 24843) (Fission yeast) GN=SPBC1921.01c PE=3 SV=2	109/109(100.00)	K02917	RP-L35Ae, RPL35A	large subunit ribosomal protein L35Ae	ko03010	Ribosome	KOG0887	60S ribosomal protein L35A/L37	[J]	INFORMATION STORAGE AND PROCESSING	Translation, ribosomal structure and biogenesis	J	COG2451	Ribosomal protein	Biological Process: cytoplasmic translation (GO:0002181);|Molecular Function: structural constituent of ribosome (GO:0003735);|Cellular Component: nucleolus (GO:0005730);|Cellular Component: cytosol (GO:0005829);|Molecular Function: zinc ion binding (GO:0008270);|Molecular Function: rRNA binding (GO:0019843);|Cellular Component: cytosolic large ribosomal subunit (GO:0022625);|Biological Process: …	PF01247.18	Ribosomal protein L35Ae
TRINITY_DN10058_c0_g1_i1_1	ORY35542.1	putative phosphoketolase [Naematelia encephala]	O74770|PHK_SCHPO	Probable phosphoketolase SPBC24C6.09c OS=Schizosaccharomyces pombe (strain 972 / ATCC 24843) (Fission yeast) GN=SPBC24C6.09c PE=3 SV=1	101/129(78.29)	K01621	xfp, xpk	xylulose-5-phosphate/fructose-6-phosphate phosphoketolase [EC:4.1.2.9 4.1.2.22]	ko00030|ko00710	Pentose phosphate pathway|Carbon fixation in photosynthetic organisms	--	--	--	--	--	G	COG3957	Phosphoketolase	Cellular Component: nucleus (GO:0005634);|Cellular Component: cytosol (GO:0005829);|Biological Process: carbohydrate metabolic process (GO:0005975);|Molecular Function: aldehyde-lyase activity (GO:0016832);	PF09364.10	XFP N-terminal domain
TRINITY_DN10058_c0_g1_i1_4	--	--	--	--	--	--	--	--	--	--	--	--	--	--	--	--	--	--	--	--	--
TRINITY_DN10059_c0_g1_i1_4	--	--	--	--	--	--	--	--	--	--	--	--	--	--	--	--	--	--	--	--	--
TRINITY_DN10061_c0_g1_i1_2	PIA62936.1	hypothetical protein AQUCO_00200745v1 [Aquilegia coerulea]	Q9FMA1|PP433_ARATH	Pentatricopeptide repeat-containing protein At5g56310 MCD7.3 OS=Arabidopsis thaliana (Mouse-ear cress) GN=MCD7.3 PE=2 SV=1	--	--	--	--	--	--	KOG4197	FOG: PPR repeat	[R]	POORLY CHARACTERIZED	General function prediction only	S	ENOG410Z7Z7	Pentatricopeptide repeat-containing protein	--	PF01535.20,PF13041.6,PF12854.7,PF13812.6,PF17177.4	PPR repeat|PPR repeat family|PPR repeat|Pentatricopeptide repeat domain|Pentacotripeptide-repeat region of PRORP
TRINITY_DN10061_c0_g1_i1_4	XP_018276221.1	glycogen phosphorylase [Cutaneotrichosporon oleaginosum]	P06738|PHSG_YEAST	Glycogen phosphorylase P9584.1 OS=Saccharomyces cerevisiae (strain ATCC 204508 / S288c) (Baker's yeast) GN=P9584.1 PE=1 SV=4	103/150(68.67)	K00688	PYG, glgP	glycogen phosphorylase [EC:2.4.1.1]	ko00500	Starch and sucrose metabolism	KOG2099	Glycogen phosphorylase	[G]	METABOLISM	Carbohydrate transport and metabolism	G	COG0058	Phosphorylase is an important allosteric enzyme in carbohydrate metabolism. Enzymes from different sources differ in their regulatory mechanisms and in their natural substrates. However, all known phosphorylases share catalytic and structural properties (By similarity)	Cellular Component: cytoplasm (GO:0005737);|Biological Process: glycogen catabolic process (GO:0005980);|Molecular Function: glycogen phosphorylase activity (GO:0008184);|Molecular Function: pyridoxal phosphate binding (GO:0030170);|Molecular Function: linear malto-oligosaccharide phosphorylase activity (GO:0102250);|Molecular Function: SHG alpha-glucan phosphorylase activity (GO:0102499);	PF00343.20	Carbohydrate phosphorylase
TRINITY_DN10062_c0_g1_i2_1	--	--	--	--	--	--	--	--	--	--	--	--	--	--	--	--	--	--	--	--	--
TRINITY_DN10063_c0_g1_i1_1	--	--	--	--	--	--	--	--	--	--	--	--	--	--	--	--	--	--	--	--	--
TRINITY_DN10063_c0_g1_i1_2	PIA25998.1	hypothetical protein AQUCO_10200047v1 [Aquilegia coerulea]	O80713|SDR3A_ARATH	Short-chain dehydrogenase reductase 3a F14M4 OS=Arabidopsis thaliana (Mouse-ear cress) GN=F14M4 PE=2 SV=1	--	--	--	--	--	--	KOG0725	Reductases with broad range of substrate specificities	[R]	POORLY CHARACTERIZED	General function prediction only	S	COG1028	Dehydrogenase reductase	Biological Process: plant-type hypersensitive response (GO:0009626);|Molecular Function: oxidoreductase activity (GO:0016491);|Biological Process: defense response to bacterium (GO:0042742);	PF00106.25,PF13561.6,PF08659.10	short chain dehydrogenase|Enoyl-(Acyl carrier protein) reductase|KR domain
TRINITY_DN10064_c0_g1_i1_1	--	--	--	--	--	--	--	--	--	--	--	--	--	--	--	--	--	--	--	--	--
TRINITY_DN10064_c0_g1_i1_2	--	--	--	--	--	--	--	--	--	--	--	--	--	--	--	--	--	--	--	--	--
TRINITY_DN10067_c0_g1_i1_3	RVX18462.1	Retrovirus-related Pol polyprotein from transposon RE2 [Vitis vinifera]	--	--	--	--	--	--	--	--	KOG0017	FOG: Transposon-encoded proteins with TYA, reverse transcriptase, integrase domains in various combinations	[R]	POORLY CHARACTERIZED	General function prediction only	--	--	--	--	PF13976.6	GAG-pre-integrase domain
TRINITY_DN10067_c0_g1_i1_4	SGY40230.1	BQ5605_C003g02339 [Microbotryum silenes-dioicae]	O60037|6PGD_CUNEL	6-phosphogluconate dehydrogenase, decarboxylating 6-PGD OS=Cunninghamella elegans GN=6-PGD PE=2 SV=1	125/147(85.03)	K00033	PGD, gnd, gntZ	6-phosphogluconate dehydrogenase [EC:1.1.1.44 1.1.1.343]	ko00030|ko00480	Pentose phosphate pathway|Glutathione metabolism	KOG2653	6-phosphogluconate dehydrogenase	[G]	METABOLISM	Carbohydrate transport and metabolism	G	COG0362	Catalyzes the oxidative decarboxylation of 6- phosphogluconate to ribulose 5-phosphate and CO(2), with concomitant reduction of NADP to NADPH (By similarity)	Molecular Function: phosphogluconate dehydrogenase (decarboxylating) activity (GO:0004616);|Biological Process: pentose-phosphate shunt (GO:0006098);|Biological Process: D-gluconate metabolic process (GO:0019521);|Molecular Function: NADP binding (GO:0050661);	PF03446.15	NAD binding domain of 6-phosphogluconate dehydrogenase
TRINITY_DN10069_c0_g1_i1_2	--	--	--	--	--	--	--	--	--	--	--	--	--	--	--	--	--	--	--	--	--
TRINITY_DN10070_c0_g1_i1_1	XP_009153575.1	catalase A [Exophiala dermatitidis NIH/UT8656]	Q9C168|CAT1_NEUCR	Catalase-1 NCU08791 OS=FGSC 987) GN=NCU08791 PE=1 SV=2	91/116(78.45)	K03781	katE, CAT, catB, srpA	catalase [EC:1.11.1.6]	ko00380|ko00630|ko04016|ko04146	Tryptophan metabolism|Glyoxylate and dicarboxylate metabolism|MAPK signaling pathway - plant|Peroxisome	KOG0047	Catalase	[P]	METABOLISM	Inorganic ion transport and metabolism	P	COG0753	Catalase	Molecular Function: catalase activity (GO:0004096);|Cellular Component: extracellular region (GO:0005576);|Cellular Component: ascospore wall (GO:0005619);|Cellular Component: cytosol (GO:0005829);|Biological Process: response to oxidative stress (GO:0006979);|Molecular Function: heme binding (GO:0020037);|Biological Process: hydrogen peroxide catabolic process (GO:0042744);|Molecular Function: m…	PF00199.19	Catalase
TRINITY_DN10071_c0_g1_i1_1	--	--	--	--	--	--	--	--	--	--	--	--	--	--	--	--	--	--	--	--	--
TRINITY_DN10072_c0_g1_i1_2	RYN97344.1	hypothetical protein AA0119_g7493 [Alternaria tenuissima]	--	--	--	--	--	--	--	--	--	--	--	--	--	--	--	--	--	--	--
TRINITY_DN10072_c0_g1_i1_4	--	--	--	--	--	--	--	--	--	--	--	--	--	--	--	--	--	--	--	--	--
TRINITY_DN10073_c0_g2_i1_2	KIL90998.1	hypothetical protein FAVG1_05694 [Fusarium avenaceum]	P29547|EF1G1_YEAST	Elongation factor 1-gamma 1 YPL048W OS=Saccharomyces cerevisiae (strain ATCC 204508 / S288c) (Baker's yeast) GN=YPL048W PE=1 SV=2	--	--	--	--	--	--	KOG1627	Translation elongation factor EF-1 gamma	[J]	INFORMATION STORAGE AND PROCESSING	Translation, ribosomal structure and biogenesis	O	COG0625	glutathione Stransferase	Molecular Function: core promoter binding (GO:0001047);|Molecular Function: DNA-binding transcription factor activity (GO:0003700);|Molecular Function: translation elongation factor activity (GO:0003746);|Molecular Function: guanyl-nucleotide exchange factor activity (GO:0005085);|Molecular Function: calcium ion binding (GO:0005509);|Molecular Function: phospholipid binding (GO:0005543);|Cellular…	PF00647.19,PF00043.25,PF13410.6	Elongation factor 1 gamma, conserved domain|Glutathione S-transferase, C-terminal domain|Glutathione S-transferase, C-terminal domain
TRINITY_DN10076_c0_g1_i1_3	XP_027103135.1	uncharacterized protein LOC113724431 [Coffea arabica]	--	--	--	--	--	--	--	--	--	--	--	--	--	--	--	--	--	PF13456.6	Reverse transcriptase-like
TRINITY_DN10077_c0_g1_i1_1	--	--	--	--	--	--	--	--	--	--	--	--	--	--	--	--	--	--	--	--	--
TRINITY_DN10077_c0_g1_i1_2	XP_001552490.1	hypothetical protein BCIN_08g01010 [Botrytis cinerea B05.10]	--	--	--	--	--	--	--	--	--	--	--	--	--	S	ENOG410YRNE	NA	--	--	--
TRINITY_DN10077_c0_g1_i1_3	--	--	--	--	--	--	--	--	--	--	--	--	--	--	--	--	--	--	--	--	--
TRINITY_DN10077_c0_g1_i1_4	EEE69144.1	hypothetical protein OsJ_28268 [Oryza sativa Japonica Group]	--	--	--	--	--	--	--	--	KOG1075	FOG: Reverse transcriptase	[R]	POORLY CHARACTERIZED	General function prediction only	S	ENOG410Y65V	Retrotransposon protein	--	--	--
TRINITY_DN10077_c0_g2_i1_3	--	--	--	--	--	--	--	--	--	--	--	--	--	--	--	--	--	--	--	--	--
TRINITY_DN10078_c0_g1_i1_1	XP_026418434.1	uncharacterized protein LOC113313866 [Papaver somniferum]	--	--	--	--	--	--	--	--	--	--	--	--	--	--	--	--	--	PF00098.23	Zinc knuckle
TRINITY_DN10078_c0_g2_i1_3	--	--	--	--	--	--	--	--	--	--	--	--	--	--	--	--	--	--	--	--	--
TRINITY_DN10079_c0_g1_i1_2	--	--	--	--	--	--	--	--	--	--	--	--	--	--	--	--	--	--	--	--	--
TRINITY_DN10079_c0_g1_i1_4	--	--	--	--	--	--	--	--	--	--	--	--	--	--	--	--	--	--	--	--	--
TRINITY_DN10080_c2_g1_i1_1	KFY82991.1	hypothetical protein V500_10230, partial [Pseudogymnoascus sp. VKM F-4518 (FW-2643)]	P40108|ALDH_DAVTA	Aldehyde dehydrogenase CLAH3 OS=Davidiella tassiana (Mycosphaerella tassiana) (Cladosporium herbarum) GN=CLAH3 PE=1 SV=2	104/139(74.82)	K00128	ALDH	aldehyde dehydrogenase (NAD+) [EC:1.2.1.3]	ko00010|ko00053|ko00071|ko00280|ko00310|ko00330|ko00340|ko00380|ko00410|ko00561|ko00620|ko00903	Glycolysis / Gluconeogenesis|Ascorbate and aldarate metabolism|Fatty acid degradation|Valine, leucine and isoleucine degradation|Lysine degradation|Arginine and proline metabolism|Histidine metabolism|Tryptophan metabolism|beta-Alanine metabolism|Glycerolipid metabolism|Pyruvate metabolism|Limonene and pinene degradation	KOG2450	Aldehyde dehydrogenase	[C]	METABOLISM	Energy production and conversion	C	COG1012	Dehydrogenase	Molecular Function: aldehyde dehydrogenase (NAD) activity (GO:0004029);|Cellular Component: cytoplasm (GO:0005737);|Molecular Function: glyceraldehyde-3-phosphate dehydrogenase (NAD+) (non-phosphorylating) activity (GO:0043878);	PF00171.22	Aldehyde dehydrogenase family
TRINITY_DN10082_c0_g1_i2_4	--	--	--	--	--	--	--	--	--	--	--	--	--	--	--	--	--	--	--	--	--
TRINITY_DN10084_c0_g1_i1_3	--	--	--	--	--	--	--	--	--	--	--	--	--	--	--	--	--	--	--	--	--
TRINITY_DN10085_c0_g1_i1_1	--	--	--	--	--	--	--	--	--	--	--	--	--	--	--	--	--	--	--	--	--
TRINITY_DN10086_c0_g1_i1_1	--	--	--	--	--	--	--	--	--	--	--	--	--	--	--	--	--	--	--	PF14111.6	Domain of unknown function (DUF4283)
TRINITY_DN10086_c0_g1_i1_3	--	--	--	--	--	--	--	--	--	--	--	--	--	--	--	--	--	--	--	--	--
TRINITY_DN10087_c0_g1_i1_2	XP_021866143.1	uncharacterized protein LOC110804849 [Spinacia oleracea]	--	--	--	--	--	--	--	--	KOG0017	FOG: Transposon-encoded proteins with TYA, reverse transcriptase, integrase domains in various combinations	[R]	POORLY CHARACTERIZED	General function prediction only	L	COG2801	Retrotransposon protein	--	--	--
TRINITY_DN1008_c0_g1_i1_1	--	--	--	--	--	--	--	--	--	--	--	--	--	--	--	--	--	--	--	--	--
TRINITY_DN1008_c0_g1_i1_2	PIA43190.1	hypothetical protein AQUCO_02000554v1 [Aquilegia coerulea]	O81211|RBOHE_ARATH	Respiratory burst oxidase homolog protein E T29M8.10 OS=Arabidopsis thaliana (Mouse-ear cress) GN=T29M8.10 PE=2 SV=2	45/58(77.59)	K13447	RBOH	respiratory burst oxidase [EC:1.6.3.- 1.11.1.-]	ko04016|ko04626	MAPK signaling pathway - plant|Plant-pathogen interaction	KOG0039	Ferric reductase, NADH/NADPH oxidase and related proteins	[PQ]	METABOLISM|METABOLISM	Inorganic ion transport and metabolism |Secondary metabolites biosynthesis, transport and catabolism	U	ENOG410XNZY	NADPH Oxidase	Molecular Function: peroxidase activity (GO:0004601);|Molecular Function: calcium ion binding (GO:0005509);|Cellular Component: integral component of membrane (GO:0016021);|Molecular Function: oxidoreductase activity, acting on NAD(P)H, oxygen as acceptor (GO:0050664);	--	--
TRINITY_DN10090_c0_g1_i1_1	--	--	--	--	--	--	--	--	--	--	--	--	--	--	--	--	--	--	--	--	--
TRINITY_DN10090_c0_g1_i1_2	--	--	--	--	--	--	--	--	--	--	--	--	--	--	--	--	--	--	--	--	--
TRINITY_DN10090_c0_g1_i1_3	--	--	--	--	--	--	--	--	--	--	--	--	--	--	--	--	--	--	--	--	--
TRINITY_DN10092_c0_g1_i1_1	--	--	--	--	--	--	--	--	--	--	--	--	--	--	--	--	--	--	--	--	--
TRINITY_DN10092_c0_g1_i1_2	PIA56930.1	hypothetical protein AQUCO_00700939v1 [Aquilegia coerulea]	Q9FLX6|PP430_ARATH	Pentatricopeptide repeat-containing protein At5g52850, chloroplastic MXC20.7 OS=Arabidopsis thaliana (Mouse-ear cress) GN=MXC20.7 PE=2 SV=1	--	--	--	--	--	--	KOG4197	FOG: PPR repeat	[R]	POORLY CHARACTERIZED	General function prediction only	--	--	--	--	--	--
TRINITY_DN10092_c0_g2_i1_3	PSS00206.1	Mediator of RNA polymerase II transcription subunit 15a like [Actinidia chinensis var. chinensis]	--	--	--	--	--	--	--	--	--	--	--	--	--	--	--	--	--	--	--
TRINITY_DN10093_c0_g1_i1_4	--	--	--	--	--	--	--	--	--	--	--	--	--	--	--	--	--	--	--	--	--
TRINITY_DN10095_c0_g1_i1_4	--	--	--	--	--	--	--	--	--	--	--	--	--	--	--	--	--	--	--	--	--
TRINITY_DN10096_c0_g1_i1_1	--	--	--	--	--	--	--	--	--	--	--	--	--	--	--	--	--	--	--	--	--
TRINITY_DN10096_c0_g1_i1_2	XP_018378900.1	elongation factor 1-beta [Alternaria alternata]	Q69BZ7|EF1B_PENCI	Elongation factor 1-beta . OS=Penicillium citrinum GN=. PE=1 SV=1	--	--	--	--	--	--	KOG1668	Elongation factor 1 beta/delta chain	[K]	INFORMATION STORAGE AND PROCESSING	Transcription	J	COG2092	Promotes the exchange of GDP for GTP in EF-1-alpha GDP, thus allowing the regeneration of EF-1-alpha GTP that could then be used to form the ternary complex EF-1-alpha GTP AAtRNA (By similarity)	--	--	--
TRINITY_DN10098_c0_g1_i1_1	PIA60395.1	hypothetical protein AQUCO_00300115v1 [Aquilegia coerulea]	Q10ND7|LAC10_ORYSJ	Laccase-10 OsJ_009911 OS=Oryza sativa subsp. japonica (Rice) GN=OsJ_009911 PE=2 SV=1	--	--	--	--	--	--	--	--	--	--	--	Q	COG2132	Multicopper oxidase	Molecular Function: copper ion binding (GO:0005507);|Biological Process: response to water deprivation (GO:0009414);|Molecular Function: oxidoreductase activity, oxidizing metal ions (GO:0016722);|Biological Process: lignin catabolic process (GO:0046274);|Cellular Component: apoplast (GO:0048046);|Molecular Function: hydroquinone:oxygen oxidoreductase activity (GO:0052716);	--	--
TRINITY_DN10098_c0_g1_i1_2	OAQ24103.1	calcium-translocating P-type ATPase [Mortierella elongata AG-77]	J9VQQ3|ATC2_CRYNH	Calcium-transporting ATPase 2 CNAG_01232 OS=CBS 10515 / FGSC 9487) (Filobasidiella neoformans var. grubii) GN=CNAG_01232 PE=3 SV=1	--	--	--	--	--	--	KOG0204	Calcium transporting ATPase	[P]	METABOLISM	Inorganic ion transport and metabolism	P	ENOG410XNNC	ATPase, Ca transporting, plasma membrane	--	PF00689.21	Cation transporting ATPase, C-terminus
TRINITY_DN10098_c0_g2_i1_2	OAQ24103.1	calcium-translocating P-type ATPase [Mortierella elongata AG-77]	Q9HDW7|ATC2_SCHPO	Calcium-transporting ATPase 2 SPAPB2B4.04c OS=Schizosaccharomyces pombe (strain 972 / ATCC 24843) (Fission yeast) GN=SPAPB2B4.04c PE=3 SV=1	--	--	--	--	--	--	KOG0204	Calcium transporting ATPase	[P]	METABOLISM	Inorganic ion transport and metabolism	P	ENOG410XNNC	ATPase, Ca transporting, plasma membrane	Molecular Function: calcium-transporting ATPase activity (GO:0005388);|Molecular Function: calcium ion binding (GO:0005509);|Molecular Function: ATP binding (GO:0005524);|Cellular Component: integral component of plasma membrane (GO:0005887);|Biological Process: cellular calcium ion homeostasis (GO:0006874);|Biological Process: calcium ion transmembrane transport (GO:0070588);|Cellular Component:…	PF00689.21	Cation transporting ATPase, C-terminus
TRINITY_DN10099_c0_g1_i1_2	--	--	--	--	--	--	--	--	--	--	--	--	--	--	--	--	--	--	--	--	--
TRINITY_DN1009_c0_g1_i1_2	--	--	--	--	--	--	--	--	--	--	--	--	--	--	--	--	--	--	--	--	--
TRINITY_DN1009_c0_g1_i1_4	RPB25380.1	hypothetical protein L211DRAFT_848224 [Terfezia boudieri ATCC MYA-4762]	--	--	--	--	--	--	--	--	--	--	--	--	--	S	ENOG410Z97V	Protein of unknown function (DUF2423)	--	PF10338.9	Protein of unknown function (DUF2423)
TRINITY_DN1009_c0_g1_i2_3	--	--	--	--	--	--	--	--	--	--	--	--	--	--	--	--	--	--	--	--	--
TRINITY_DN10101_c0_g1_i1_2	XP_028510175.1	hypothetical protein AA0111_g2510 [Alternaria arborescens]	P11943|ACPM_NEUCR	Acyl carrier protein, mitochondrial NCU05008 OS=FGSC 987) GN=NCU05008 PE=1 SV=2	--	--	--	--	--	--	KOG1748	Acyl carrier protein/NADH-ubiquinone oxidoreductase, NDUFAB1/SDAP subunit	[CIQ]	METABOLISM|METABOLISM|METABOLISM	Energy production and conversion |Lipid transport and metabolism |Secondary metabolites biosynthesis, transport and catabolism	I	COG0236	Carrier of the growing fatty acid chain in fatty acid biosynthesis (By similarity)	Molecular Function: acyl binding (GO:0000035);|Molecular Function: acyl carrier activity (GO:0000036);|Cellular Component: mitochondrion (GO:0005739);|Cellular Component: cytosol (GO:0005829);|Biological Process: lipoate biosynthetic process (GO:0009107);|Biological Process: lipid A biosynthetic process (GO:0009245);|Molecular Function: phosphopantetheine binding (GO:0031177);|Biological Process:…	--	--
TRINITY_DN10103_c0_g1_i1_2	KAA0054248.1	Retrovirus-related Pol polyprotein from transposon TNT 1-94 [Cucumis melo var. makuwa]	Q94HW2|POLR1_ARATH	Endonuclease RE1 T4M14.18 OS=Arabidopsis thaliana (Mouse-ear cress) GN=T4M14.18 PE=2 SV=1	--	--	--	--	--	--	KOG0017	FOG: Transposon-encoded proteins with TYA, reverse transcriptase, integrase domains in various combinations	[R]	POORLY CHARACTERIZED	General function prediction only	S	ENOG410ZXEB	Integrase core domain	Cellular Component: retrotransposon nucleocapsid (GO:0000943);|Molecular Function: nucleic acid binding (GO:0003676);|Molecular Function: RNA-directed DNA polymerase activity (GO:0003964);|Molecular Function: aspartic-type endopeptidase activity (GO:0004190);|Molecular Function: endonuclease activity (GO:0004519);|Biological Process: DNA recombination (GO:0006310);|Biological Process: DNA integra…	--	--
TRINITY_DN10104_c0_g1_i1_3	--	--	--	--	--	--	--	--	--	--	--	--	--	--	--	--	--	--	--	--	--
TRINITY_DN10107_c0_g1_i2_4	RPB28634.1	glutamate dehydrogenase [Terfezia boudieri ATCC MYA-4762]	Q9HFR6|DHE4_TUBBO	NADP-specific glutamate dehydrogenase GDH OS=Tuber borchii (White truffle) GN=GDH PE=3 SV=1	352/457(77.02)	K00262	E1.4.1.4, gdhA	glutamate dehydrogenase (NADP+) [EC:1.4.1.4]	ko00220|ko00250|ko00910	Arginine biosynthesis|Alanine, aspartate and glutamate metabolism|Nitrogen metabolism	KOG2250	Glutamate/leucine/phenylalanine/valine dehydrogenases	[E]	METABOLISM	Amino acid transport and metabolism	E	COG0334	oxidoreductase activity, acting on the CH-NH2 group of donors, NAD or NADP as acceptor	Molecular Function: glutamate dehydrogenase (NADP+) activity (GO:0004354);|Biological Process: cellular amino acid metabolic process (GO:0006520);	PF00208.21,PF02812.18	Glutamate/Leucine/Phenylalanine/Valine dehydrogenase|Glu/Leu/Phe/Val dehydrogenase, dimerisation domain
TRINITY_DN10108_c0_g1_i1_3	--	--	--	--	--	--	--	--	--	--	--	--	--	--	--	--	--	--	--	--	--
TRINITY_DN10109_c0_g1_i1_2	XP_018842345.1	PREDICTED: uncharacterized protein LOC109007222 isoform X1 [Juglans regia]	--	--	--	--	--	--	--	--	--	--	--	--	--	--	--	--	--	--	--
TRINITY_DN1010_c0_g1_i1_1	TGO24700.1	hypothetical protein BPAE_0096g00050 [Botrytis paeoniae]	Q9FJD1|OPT8_ARATH	Oligopeptide transporter 8 MNC6.6 OS=Arabidopsis thaliana (Mouse-ear cress) GN=MNC6.6 PE=2 SV=1	--	--	--	--	--	--	KOG2262	Sexual differentiation process protein ISP4	[T]	CELLULAR PROCESSES AND SIGNALING	Signal transduction mechanisms	S	ENOG410XNZC	oligo-peptide transporter	Cellular Component: integral component of plasma membrane (GO:0005887);|Biological Process: protein transport (GO:0015031);|Cellular Component: membrane (GO:0016020);|Molecular Function: oligopeptide transmembrane transporter activity (GO:0035673);|Biological Process: pollen sperm cell differentiation (GO:0048235);	PF03169.15	OPT oligopeptide transporter protein
TRINITY_DN1010_c0_g2_i1_1	XP_001548402.1	hypothetical protein BCIN_05g08340 [Botrytis cinerea B05.10]	--	--	--	--	--	--	--	--	--	--	--	--	--	S	ENOG410XNZC	oligo-peptide transporter	--	--	--
TRINITY_DN10114_c1_g1_i1_1	BAD90746.1	maturase, partial [Rheum franzenbachii]	Q859W3|MATK_FAGTA	Maturase K matK OS=Fagopyrum tataricum (Tartarian buckwheat) (Polygonum tataricum) GN=matK PE=3 SV=1	--	--	--	--	--	--	--	--	--	--	--	A	ENOG4111YUJ	Usually encoded in the trnK tRNA gene intron. Probably assists in splicing its own and other chloroplast group II introns (By similarity)	Molecular Function: RNA binding (GO:0003723);|Biological Process: mRNA processing (GO:0006397);|Biological Process: tRNA processing (GO:0008033);|Biological Process: RNA splicing (GO:0008380);|Cellular Component: chloroplast (GO:0009507);	PF01824.18	MatK/TrnK amino terminal region
TRINITY_DN10115_c0_g1_i1_1	XP_019008538.1	hypothetical protein I206_07098 [Kwoniella pini CBS 10737]	--	--	--	--	--	--	--	--	--	--	--	--	--	L	COG0513	purine NTP-dependent helicase activity	--	--	--
TRINITY_DN10115_c0_g1_i1_2	XP_024548909.1	hypothetical protein BCIN_05g06280 [Botrytis cinerea B05.10]	N4WR35|RED1_COCH4	NADP-dependent oxidoreductase RED1 COCC4DRAFT_45938 OS=corn leaf blight fungus) (Bipolaris maydis) GN=COCC4DRAFT_45938 PE=3 SV=1	--	--	--	--	--	--	KOG1196	Predicted NAD-dependent oxidoreductase	[R]	POORLY CHARACTERIZED	General function prediction only	S	COG2130	alcohol dehydrogenase	Molecular Function: oxidoreductase activity (GO:0016491);	PF00107.26,PF16884.5	Zinc-binding dehydrogenase|N-terminal domain of oxidoreductase
TRINITY_DN10116_c0_g1_i1_1	--	--	--	--	--	--	--	--	--	--	--	--	--	--	--	--	--	--	--	--	--
TRINITY_DN10117_c0_g1_i1_1	--	--	--	--	--	--	--	--	--	--	--	--	--	--	--	--	--	--	--	--	--
TRINITY_DN10118_c0_g1_i1_1	--	--	--	--	--	--	--	--	--	--	--	--	--	--	--	--	--	--	--	--	--
TRINITY_DN10119_c0_g1_i1_1	RSH95211.1	hypothetical protein EHS25_000297 [Saitozyma podzolica]	--	--	--	--	--	--	--	--	--	--	--	--	--	S	ENOG4111WVA	NA	--	--	--
TRINITY_DN10121_c0_g1_i1_3	--	--	--	--	--	--	--	--	--	--	--	--	--	--	--	--	--	--	--	--	--
TRINITY_DN10122_c0_g1_i1_2	CDS13368.1	Putative Glucosamine-6-phosphate isomerase [Lichtheimia ramosa]	Q04802|NAG1_CANAL	Glucosamine-6-phosphate isomerase CaO19.2156 OS=Candida albicans (strain SC5314 / ATCC MYA-2876) (Yeast) GN=CaO19.2156 PE=1 SV=3	126/190(66.32)	K02564	nagB, GNPDA	glucosamine-6-phosphate deaminase [EC:3.5.99.6]	ko00520	Amino sugar and nucleotide sugar metabolism	KOG3148	Glucosamine-6-phosphate isomerase	[G]	METABOLISM	Carbohydrate transport and metabolism	G	COG0363	Catalyzes the reversible isomerization-deamination of glucosamine 6-phosphate (GlcN6P) to form fructose 6-phosphate (Fru6P) and ammonium ion (By similarity)	Molecular Function: glucosamine-6-phosphate deaminase activity (GO:0004342);|Cellular Component: cytoplasm (GO:0005737);|Biological Process: carbohydrate metabolic process (GO:0005975);|Biological Process: glucosamine catabolic process (GO:0006043);|Biological Process: N-acetylglucosamine catabolic process (GO:0006046);|Biological Process: UDP-N-acetylglucosamine biosynthetic process (GO:0006048)…	PF01182.20	Glucosamine-6-phosphate isomerases/6-phosphogluconolactonase
TRINITY_DN10123_c0_g1_i1_4	PIA49595.1	hypothetical protein AQUCO_01300406v1 [Aquilegia coerulea]	Q9ZPH9|PMTF_ARATH	Probable methyltransferase PMT15 F15P23.1 OS=Arabidopsis thaliana (Mouse-ear cress) GN=F15P23.1 PE=2 SV=1	--	--	--	--	--	--	--	--	--	--	--	S	ENOG410YAWV	Methyltransferase	Cellular Component: Golgi membrane (GO:0000139);|Cellular Component: endosome (GO:0005768);|Cellular Component: vacuolar membrane (GO:0005774);|Cellular Component: Golgi apparatus (GO:0005794);|Cellular Component: trans-Golgi network (GO:0005802);|Molecular Function: S-adenosylmethionine-dependent methyltransferase activity (GO:0008757);|Cellular Component: integral component of membrane (GO:0016…	PF03141.16	Putative S-adenosyl-L-methionine-dependent methyltransferase
TRINITY_DN10124_c0_g1_i1_3	RPB13661.1	hypothetical protein P167DRAFT_107259 [Morchella conica CCBAS932]	--	--	--	--	--	--	--	--	--	--	--	--	--	--	--	--	--	--	--
TRINITY_DN10125_c0_g1_i1_3	--	--	--	--	--	--	--	--	--	--	--	--	--	--	--	--	--	--	--	--	--
TRINITY_DN10126_c0_g1_i1_1	--	--	--	--	--	--	--	--	--	--	--	--	--	--	--	--	--	--	--	--	--
TRINITY_DN10126_c0_g2_i1_4	XP_020089674.1	callose synthase 5 [Ananas comosus]	Q3B724|CALS5_ARATH	Callose synthase 5 F13J11.3 OS=Arabidopsis thaliana (Mouse-ear cress) GN=F13J11.3 PE=1 SV=1	--	--	--	--	--	--	KOG0916	1,3-beta-glucan synthase/callose synthase catalytic subunit	[M]	CELLULAR PROCESSES AND SIGNALING	Cell wall/membrane/envelope biogenesis	S	ENOG410XQ8V	synthase	Cellular Component: 1,3-beta-D-glucan synthase complex (GO:0000148);|Molecular Function: 1,3-beta-D-glucan synthase activity (GO:0003843);|Biological Process: (1->3)-beta-D-glucan biosynthetic process (GO:0006075);|Biological Process: regulation of cell shape (GO:0008360);|Biological Process: microsporogenesis (GO:0009556);|Biological Process: pollen germination (GO:0009846);|Biological Process: …	--	--
TRINITY_DN10129_c0_g1_i2_1	--	--	--	--	--	--	--	--	--	--	--	--	--	--	--	--	--	--	--	--	--
TRINITY_DN10135_c0_g1_i1_1	KAE8693057.1	Peptidyl-prolyl cis-trans isomerase CYP21-2 [Hibiscus syriacus]	Q8LDP4|CP19D_ARATH	Peptidyl-prolyl cis-trans isomerase CYP19-4 F23F1.12 OS=Arabidopsis thaliana (Mouse-ear cress) GN=F23F1.12 PE=1 SV=2	--	--	--	--	--	--	KOG0865	Cyclophilin type peptidyl-prolyl cis-trans isomerase	[O]	CELLULAR PROCESSES AND SIGNALING	Posttranslational modification, protein turnover, chaperones	O	COG0652	peptidyl-prolyl cis-trans isomerase activity	Molecular Function: peptidyl-prolyl cis-trans isomerase activity (GO:0003755);|Cellular Component: extracellular region (GO:0005576);|Cellular Component: endosome (GO:0005768);|Cellular Component: multivesicular body (GO:0005771);|Cellular Component: endoplasmic reticulum (GO:0005783);|Cellular Component: Golgi stack (GO:0005795);|Cellular Component: trans-Golgi network (GO:0005802);|Cellular Com…	--	--
TRINITY_DN10137_c0_g1_i1_3	--	--	--	--	--	--	--	--	--	--	--	--	--	--	--	--	--	--	--	--	--
TRINITY_DN1013_c0_g1_i1_3	TXG64060.1	hypothetical protein EZV62_011054 [Acer yangbiense]	--	--	38/93(40.86)	K12821	PRPF40, PRP40	pre-mRNA-processing factor 40	ko03040	Spliceosome	--	--	--	--	--	--	--	--	--	--	--
TRINITY_DN10140_c0_g1_i1_1	OBT68260.1	hypothetical protein VE03_02339 [Pseudogymnoascus sp. 23342-1-I1]	P39932|STL1_YEAST	Sugar transporter STL1 D9719.39 OS=Saccharomyces cerevisiae (strain ATCC 204508 / S288c) (Baker's yeast) GN=D9719.39 PE=1 SV=2	--	--	--	--	--	--	KOG0254	Predicted transporter (major facilitator superfamily)	[R]	POORLY CHARACTERIZED	General function prediction only	G	ENOG410XNQK	Transporter	Molecular Function: carbohydrate:proton symporter activity (GO:0005351);|Molecular Function: glucose transmembrane transporter activity (GO:0005355);|Cellular Component: plasma membrane (GO:0005886);|Cellular Component: integral component of plasma membrane (GO:0005887);|Biological Process: hexose transmembrane transport (GO:0008645);|Molecular Function: solute:proton symporter activity (GO:00152…	PF00083.24	Sugar (and other) transporter
TRINITY_DN10141_c0_g1_i1_2	--	--	--	--	--	--	--	--	--	--	--	--	--	--	--	--	--	--	--	--	--
TRINITY_DN10141_c0_g1_i1_4	--	--	--	--	--	--	--	--	--	--	--	--	--	--	--	--	--	--	--	--	--
TRINITY_DN10142_c0_g2_i1_2	KAF3032295.1	hypothetical protein E8E12_002374 [Didymella heteroderae]	Q4WNS8|ECM33_ASPFU	Protein ecm33 AFUA_4G06820 OS=A1100) (Aspergillus fumigatus) GN=AFUA_4G06820 PE=1 SV=1	--	--	--	--	--	--	--	--	--	--	--	S	ENOG4111JI6	GPI-anchored cell wall organization protein Ecm33	Cellular Component: plasma membrane (GO:0005886);|Cellular Component: fungal-type cell wall (GO:0009277);|Cellular Component: anchored component of membrane (GO:0031225);|Biological Process: fungal-type cell wall organization (GO:0031505);|Biological Process: cellular response to drug (GO:0035690);	PF12454.8,PF01030.24	GPI-anchored cell wall organization protein|Receptor L domain
TRINITY_DN10144_c0_g1_i1_1	--	--	--	--	--	--	--	--	--	--	--	--	--	--	--	--	--	--	--	--	--
TRINITY_DN10144_c0_g1_i1_2	--	--	--	--	--	--	--	--	--	--	--	--	--	--	--	--	--	--	--	--	--
TRINITY_DN10146_c0_g1_i1_4	ORY23941.1	general substrate transporter [Naematelia encephala]	O74713|HGT1_CANAX	High-affinity glucose transporter HGT1 OS=Candida albicans (Yeast) GN=HGT1 PE=3 SV=1	--	--	--	--	--	--	KOG0254	Predicted transporter (major facilitator superfamily)	[R]	POORLY CHARACTERIZED	General function prediction only	G	ENOG410XNQK	Transporter	Molecular Function: glucose transmembrane transporter activity (GO:0005355);|Cellular Component: plasma membrane (GO:0005886);|Cellular Component: integral component of membrane (GO:0016021);|Biological Process: filamentous growth (GO:0030447);|Biological Process: cellular response to heat (GO:0034605);|Biological Process: cellular response to drug (GO:0035690);|Biological Process: filamentous gr…	PF00083.24,PF07690.16	Sugar (and other) transporter|Major Facilitator Superfamily
TRINITY_DN10148_c0_g1_i1_1	--	--	--	--	--	--	--	--	--	--	--	--	--	--	--	--	--	--	--	--	--
TRINITY_DN10149_c0_g1_i1_1	--	--	--	--	--	--	--	--	--	--	--	--	--	--	--	--	--	--	--	--	--
TRINITY_DN1014_c0_g1_i1_3	--	--	--	--	--	--	--	--	--	--	--	--	--	--	--	--	--	--	--	--	--
TRINITY_DN1014_c0_g2_i1_3	CUS12810.1	unnamed protein product [Tuber aestivum]	--	--	--	--	--	--	--	--	--	--	--	--	--	--	--	--	--	--	--
TRINITY_DN10150_c0_g1_i1_4	XP_031862221.1	uncharacterized protein CI109_002185 [Kwoniella shandongensis]	Q5Z8T3|MIOX_ORYSJ	Probable inositol oxygenase P0456F09.5 OS=Oryza sativa subsp. japonica (Rice) GN=P0456F09.5 PE=2 SV=1	188/232(81.03)	K00469	MIOX	inositol oxygenase [EC:1.13.99.1]	ko00053|ko00562	Ascorbate and aldarate metabolism|Inositol phosphate metabolism	KOG1573	Aldehyde reductase	[R]	POORLY CHARACTERIZED	General function prediction only	S	ENOG410XQ4J	inositol oxygenase	Molecular Function: iron ion binding (GO:0005506);|Cellular Component: cytoplasm (GO:0005737);|Biological Process: inositol catabolic process (GO:0019310);|Biological Process: L-ascorbic acid biosynthetic process (GO:0019853);|Molecular Function: inositol oxygenase activity (GO:0050113);	PF05153.15	Myo-inositol oxygenase
TRINITY_DN10153_c0_g1_i1_1	ORY33962.1	hypothetical protein BCR39DRAFT_577668 [Naematelia encephala]	--	--	--	--	--	--	--	--	--	--	--	--	--	S	ENOG4111PC2	Cyclin	--	--	--
TRINITY_DN10153_c0_g1_i1_2	--	--	--	--	--	--	--	--	--	--	--	--	--	--	--	--	--	--	--	--	--
TRINITY_DN10154_c0_g1_i1_2	XP_001557899.1	hypothetical protein BCIN_12g00930 [Botrytis cinerea B05.10]	--	--	--	--	--	--	--	--	--	--	--	--	--	--	--	--	--	PF08881.10,PF01476.20,PF05433.15	CVNH domain|LysM domain|Glycine zipper 2TM domain
TRINITY_DN10155_c0_g1_i1_1	--	--	--	--	--	--	--	--	--	--	--	--	--	--	--	--	--	--	--	--	--
TRINITY_DN10157_c0_g1_i1_1	YP_004222362.1	hypothetical protein BevumaM_p129 [Beta vulgaris subsp. maritima]	P31839|NU1M_OENBE	NADH-ubiquinone oxidoreductase chain 1 NAD1 OS=Oenothera berteroana (Bertero's evening primrose) GN=NAD1 PE=2 SV=1	--	--	--	--	--	--	KOG4770	NADH dehydrogenase subunit 1	[C]	METABOLISM	Energy production and conversion	C	COG1005	NDH-1 shuttles electrons from NADH, via FMN and iron- sulfur (Fe-S) centers, to quinones in the respiratory chain. The immediate electron acceptor for the enzyme in this species is believed to be ubiquinone. Couples the redox reaction to proton translocation (for every two electrons transferred, four hydrogen ions are translocated across the cytoplasmic membrane), and thus conserves the redox ene…	Cellular Component: mitochondrial inner membrane (GO:0005743);|Molecular Function: NADH dehydrogenase (ubiquinone) activity (GO:0008137);|Cellular Component: integral component of membrane (GO:0016021);|Cellular Component: respiratory chain (GO:0070469);	--	--
TRINITY_DN10157_c0_g1_i1_4	--	--	--	--	--	--	--	--	--	--	--	--	--	--	--	--	--	--	--	--	--
TRINITY_DN10157_c0_g2_i1_1	KAF3452236.1	hypothetical protein FNV43_RR08334 [Rhamnella rubrinervis]	P31839|NU1M_OENBE	NADH-ubiquinone oxidoreductase chain 1 NAD1 OS=Oenothera berteroana (Bertero's evening primrose) GN=NAD1 PE=2 SV=1	32/33(96.97)	K03878	ND1	NADH-ubiquinone oxidoreductase chain 1 [EC:7.1.1.2]	ko00190	Oxidative phosphorylation	KOG4770	NADH dehydrogenase subunit 1	[C]	METABOLISM	Energy production and conversion	--	--	--	Cellular Component: mitochondrial inner membrane (GO:0005743);|Molecular Function: NADH dehydrogenase (ubiquinone) activity (GO:0008137);|Cellular Component: integral component of membrane (GO:0016021);|Cellular Component: respiratory chain (GO:0070469);	--	--
TRINITY_DN10158_c0_g1_i1_1	XP_018387294.1	hypothetical protein CC77DRAFT_1018872 [Alternaria alternata]	C6Y4A9|YAEQ_SCHPO	Uncharacterized protein C23D3.17 SPAC23D3.17 OS=Schizosaccharomyces pombe (strain 972 / ATCC 24843) (Fission yeast) GN=SPAC23D3.17 PE=2 SV=2	--	--	--	--	--	--	--	--	--	--	--	S	ENOG410Y295	Peptidase inhibitor I78 family	--	--	--
TRINITY_DN1015_c0_g1_i1_3	KAA8904174.1	50S ribosomal protein L30e-like protein [Sphaerosporella brunnea]	Q6C0I0|SNU13_YARLI	13 kDa ribonucleoprotein-associated protein YALI0F24497g OS=Yarrowia lipolytica (strain CLIB 122 / E 150) (Yeast) (Candida lipolytica) GN=YALI0F24497g PE=3 SV=1	97/103(94.17)	K12845	SNU13, NHP2L	U4/U6 small nuclear ribonucleoprotein SNU13	ko03008|ko03040	Ribosome biogenesis in eukaryotes|Spliceosome	KOG3387	60S ribosomal protein 15.5kD/SNU13, NHP2/L7A family (includes ribonuclease P subunit p38), involved in splicing	[AJ]	INFORMATION STORAGE AND PROCESSING|INFORMATION STORAGE AND PROCESSING	RNA processing and modification |Translation, ribosomal structure and biogenesis	J	COG1358	(ribosomal) protein	Biological Process: mRNA splicing, via spliceosome (GO:0000398);|Biological Process: maturation of LSU-rRNA (GO:0000470);|Molecular Function: RNA binding (GO:0003723);|Cellular Component: spliceosomal complex (GO:0005681);|Cellular Component: box C/D snoRNP complex (GO:0031428);|Cellular Component: small-subunit processome (GO:0032040);|Cellular Component: U4/U6 x U5 tri-snRNP complex (GO:0046540…	PF01248.26	Ribosomal protein L7Ae/L30e/S12e/Gadd45 family
TRINITY_DN10160_c0_g1_i1_4	--	--	--	--	--	--	--	--	--	--	--	--	--	--	--	--	--	--	--	--	--
TRINITY_DN10162_c0_g2_i1_3	--	--	--	--	--	--	--	--	--	--	--	--	--	--	--	--	--	--	--	--	--
TRINITY_DN10163_c0_g1_i1_2	XP_021883474.1	C2 domain-containing protein [Lobosporangium transversale]	--	--	--	--	--	--	--	--	--	--	--	--	--	--	--	--	--	PF00168.30	C2 domain
TRINITY_DN10164_c0_g1_i1_1	RVW47728.1	Transposon TX1 uncharacterized 149 kDa protein [Vitis vinifera]	--	--	--	--	--	--	--	--	KOG1075	FOG: Reverse transcriptase	[R]	POORLY CHARACTERIZED	General function prediction only	S	ENOG410Y65V	Retrotransposon protein	--	--	--
TRINITY_DN10164_c0_g1_i1_2	XP_002559389.1	Pc13g09660 [Penicillium rubens Wisconsin 54-1255]	P78578|PRS6B_ASPNG	26S proteasome regulatory subunit 6B homolog tbpA OS=Aspergillus niger GN=tbpA PE=3 SV=1	147/147(100.00)	K03063	PSMC4, RPT3	26S proteasome regulatory subunit T3	ko03050	Proteasome	KOG0727	26S proteasome regulatory complex, ATPase RPT3	[O]	CELLULAR PROCESSES AND SIGNALING	Posttranslational modification, protein turnover, chaperones	O	COG1222	26S protease regulatory subunit	Cellular Component: proteasome complex (GO:0000502);|Molecular Function: ATP binding (GO:0005524);|Cellular Component: nucleus (GO:0005634);|Cellular Component: cytoplasm (GO:0005737);|Biological Process: protein catabolic process (GO:0030163);|Molecular Function: proteasome-activating ATPase activity (GO:0036402);	PF16450.5	Proteasomal ATPase OB C-terminal domain
TRINITY_DN10164_c0_g2_i1_1	XP_026384963.1	uncharacterized protein LOC113280568 [Papaver somniferum]	--	--	--	--	--	--	--	--	--	--	--	--	--	--	--	--	--	--	--
TRINITY_DN10166_c0_g1_i1_2	EMR88171.1	putative mfs multidrug transporter protein [Botrytis cinerea BcDW1]	A1CFL0|PATC_ASPCL	Efflux pump patC ACLA_093580 OS=NRRL 1) GN=ACLA_093580 PE=1 SV=1	--	--	--	--	--	--	KOG0254	Predicted transporter (major facilitator superfamily)	[R]	POORLY CHARACTERIZED	General function prediction only	G	ENOG410XNQK	Transporter	Cellular Component: integral component of membrane (GO:0016021);|Biological Process: transmembrane transport (GO:0055085);	PF07690.16	Major Facilitator Superfamily
TRINITY_DN10167_c0_g1_i1_3	--	--	--	--	--	--	--	--	--	--	--	--	--	--	--	--	--	--	--	--	--
TRINITY_DN10167_c0_g2_i1_1	OVA02875.1	Aminoacyl-tRNA synthetase [Macleaya cordata]	F4JLM5|SYIC_ARATH	Isoleucine--tRNA ligase, cytoplasmic F24G24.120 OS=Arabidopsis thaliana (Mouse-ear cress) GN=F24G24.120 PE=2 SV=1	143/182(78.57)	K01870	IARS, ileS	isoleucyl-tRNA synthetase [EC:6.1.1.5]	ko00970	Aminoacyl-tRNA biosynthesis	KOG0434	Isoleucyl-tRNA synthetase	[J]	INFORMATION STORAGE AND PROCESSING	Translation, ribosomal structure and biogenesis	J	COG0060	amino acids such as valine, to avoid such errors it has two additional distinct tRNA(Ile)-dependent editing activities. One activity is designated as 'pretransfer' editing and involves the hydrolysis of activated Val-AMP. The other activity is designated 'posttransfer' editing and involves deacylation of mischarged Val-tRNA(Ile) (By similarity)	Molecular Function: tRNA binding (GO:0000049);|Molecular Function: aminoacyl-tRNA editing activity (GO:0002161);|Molecular Function: isoleucine-tRNA ligase activity (GO:0004822);|Molecular Function: ATP binding (GO:0005524);|Cellular Component: cytosol (GO:0005829);|Biological Process: isoleucyl-tRNA aminoacylation (GO:0006428);|Biological Process: response to cadmium ion (GO:0046686);	PF00133.22	tRNA synthetases class I (I, L, M and V)
TRINITY_DN10168_c0_g1_i1_4	--	--	--	--	--	--	--	--	--	--	--	--	--	--	--	--	--	--	--	--	--
TRINITY_DN1016_c0_g1_i1_1	PRQ54238.1	putative RNA-directed DNA polymerase [Rosa chinensis]	Q94HW2|POLR1_ARATH	Endonuclease RE1 T4M14.18 OS=Arabidopsis thaliana (Mouse-ear cress) GN=T4M14.18 PE=2 SV=1	--	--	--	--	--	--	KOG0017	FOG: Transposon-encoded proteins with TYA, reverse transcriptase, integrase domains in various combinations	[R]	POORLY CHARACTERIZED	General function prediction only	L	COG2801	Retrotransposon protein	Cellular Component: retrotransposon nucleocapsid (GO:0000943);|Molecular Function: nucleic acid binding (GO:0003676);|Molecular Function: RNA-directed DNA polymerase activity (GO:0003964);|Molecular Function: aspartic-type endopeptidase activity (GO:0004190);|Molecular Function: endonuclease activity (GO:0004519);|Biological Process: DNA recombination (GO:0006310);|Biological Process: DNA integra…	PF07727.14	Reverse transcriptase (RNA-dependent DNA polymerase)
TRINITY_DN10172_c0_g1_i1_1	RVX11311.1	Transposon Tf2-12 polyprotein [Vitis vinifera]	Q9UR07|TF211_SCHPO	Transposon Tf2-11 polyprotein SPBC1289.17 OS=Schizosaccharomyces pombe (strain 972 / ATCC 24843) (Fission yeast) GN=SPBC1289.17 PE=3 SV=1	--	--	--	--	--	--	KOG0017	FOG: Transposon-encoded proteins with TYA, reverse transcriptase, integrase domains in various combinations	[R]	POORLY CHARACTERIZED	General function prediction only	L	COG2801	Retrotransposon protein	Molecular Function: DNA binding (GO:0003677);|Molecular Function: RNA binding (GO:0003723);|Molecular Function: DNA-directed DNA polymerase activity (GO:0003887);|Molecular Function: RNA-directed DNA polymerase activity (GO:0003964);|Molecular Function: aspartic-type endopeptidase activity (GO:0004190);|Molecular Function: endonuclease activity (GO:0004519);|Cellular Component: nucleus (GO:000563…	--	--
TRINITY_DN10173_c0_g1_i1_3	XP_023924663.1	uncharacterized protein LOC112036069 [Quercus suber]	--	--	--	--	--	--	--	--	KOG1075	FOG: Reverse transcriptase	[R]	POORLY CHARACTERIZED	General function prediction only	S	ENOG410Y65V	Retrotransposon protein	--	--	--
TRINITY_DN10174_c0_g1_i1_4	--	--	--	--	--	--	--	--	--	--	--	--	--	--	--	--	--	--	--	--	--
TRINITY_DN10175_c0_g1_i1_1	--	--	--	--	--	--	--	--	--	--	--	--	--	--	--	--	--	--	--	--	--
TRINITY_DN10176_c0_g1_i1_2	--	--	--	--	--	--	--	--	--	--	--	--	--	--	--	--	--	--	--	--	--
TRINITY_DN10176_c0_g1_i1_3	KAF1332234.1	hypothetical protein FI667_g3859, partial [Globisporangium splendens]	--	--	--	--	--	--	--	--	--	--	--	--	--	--	--	--	--	--	--
TRINITY_DN10176_c0_g2_i1_1	XP_019264347.1	PREDICTED: uncharacterized protein LOC109241979 [Nicotiana attenuata]	--	--	--	--	--	--	--	--	KOG1075	FOG: Reverse transcriptase	[R]	POORLY CHARACTERIZED	General function prediction only	L	ENOG410ZSHC	Reverse transcriptase (RNA-dependent DNA polymerase)	--	--	--
TRINITY_DN10176_c0_g2_i1_2	--	--	--	--	--	--	--	--	--	--	--	--	--	--	--	--	--	--	--	--	--
TRINITY_DN10177_c0_g1_i1_2	XP_018129233.1	40S ribosomal protein S1 [Pseudogymnoascus verrucosus]	A7E4H3|RS3A_SCLS1	40S ribosomal protein S1 SS1G_00195 OS=(Whetzelinia sclerotiorum) GN=SS1G_00195 PE=3 SV=1	251/256(98.05)	K02984	RP-S3Ae, RPS3A	small subunit ribosomal protein S3Ae	ko03010	Ribosome	KOG1628	40S ribosomal protein S3A	[J]	INFORMATION STORAGE AND PROCESSING	Translation, ribosomal structure and biogenesis	J	COG1890	Ribosomal protein	Molecular Function: structural constituent of ribosome (GO:0003735);|Cellular Component: cytosol (GO:0005829);|Biological Process: translation (GO:0006412);|Cellular Component: cytosolic small ribosomal subunit (GO:0022627);	PF01015.18	Ribosomal S3Ae family
TRINITY_DN10178_c0_g1_i1_4	RYN27789.1	putative transketolase [Alternaria tenuissima]	Q9URM2|TKT_SCHPO	Probable transketolase SPBC2G5.05 OS=Schizosaccharomyces pombe (strain 972 / ATCC 24843) (Fission yeast) GN=SPBC2G5.05 PE=2 SV=1	291/291(100.00)	K00615	E2.2.1.1, tktA, tktB	transketolase [EC:2.2.1.1]	ko00030|ko00710	Pentose phosphate pathway|Carbon fixation in photosynthetic organisms	KOG0523	Transketolase	[G]	METABOLISM	Carbohydrate transport and metabolism	G	COG0021	Transketolase	Molecular Function: transketolase activity (GO:0004802);|Cellular Component: nucleus (GO:0005634);|Cellular Component: cytosol (GO:0005829);|Biological Process: pentose-phosphate shunt (GO:0006098);|Biological Process: pentose-phosphate shunt, non-oxidative branch (GO:0009052);|Molecular Function: metal ion binding (GO:0046872);	PF02779.24,PF02780.20	Transketolase, pyrimidine binding domain|Transketolase, C-terminal domain
TRINITY_DN10178_c1_g1_i1_4	RYN97786.1	putative transketolase [Alternaria tenuissima]	P23254|TKT1_YEAST	Transketolase 1 YP9499.29C OS=Saccharomyces cerevisiae (strain ATCC 204508 / S288c) (Baker's yeast) GN=YP9499.29C PE=1 SV=4	190/190(100.00)	K00615	E2.2.1.1, tktA, tktB	transketolase [EC:2.2.1.1]	ko00030|ko00710	Pentose phosphate pathway|Carbon fixation in photosynthetic organisms	KOG0523	Transketolase	[G]	METABOLISM	Carbohydrate transport and metabolism	G	COG0021	Transketolase	Molecular Function: transketolase activity (GO:0004802);|Cellular Component: nucleus (GO:0005634);|Cellular Component: cytoplasm (GO:0005737);|Cellular Component: cytosol (GO:0005829);|Biological Process: pentose-phosphate shunt (GO:0006098);|Molecular Function: metal ion binding (GO:0046872);	PF00456.21	Transketolase, thiamine diphosphate binding domain
TRINITY_DN10179_c0_g1_i1_4	XP_026429065.1	uncharacterized protein LOC113325040 [Papaver somniferum]	--	--	--	--	--	--	--	--	--	--	--	--	--	--	--	--	--	--	--
TRINITY_DN1017_c0_g1_i1_2	--	--	--	--	--	--	--	--	--	--	--	--	--	--	--	--	--	--	--	--	--
TRINITY_DN1017_c0_g1_i1_3	KAA8893672.1	putative MFS monocarboxylate transporter [Sphaerosporella brunnea]	I1RV24|BUT84_GIBZE	MFS-type transporter FG08084 OS=/ PH-1) (Wheat head blight fungus) (Fusarium graminearum) GN=FG08084 PE=2 SV=1	--	--	--	--	--	--	--	--	--	--	--	G	COG0477	major facilitator Superfamily	--	PF07690.16	Major Facilitator Superfamily
TRINITY_DN10182_c0_g1_i1_4	--	--	--	--	--	--	--	--	--	--	--	--	--	--	--	--	--	--	--	--	--
TRINITY_DN10183_c0_g1_i1_1	KAB2105446.1	Protein disulfide-isomerase [Alternaria gaisen]	P55059|PDI_HUMIN	Protein disulfide-isomerase . OS=Humicola insolens (Soft-rot fungus) GN=. PE=1 SV=1	98/100(98.00)	K09580	PDIA1, P4HB	protein disulfide-isomerase A1 [EC:5.3.4.1]	ko04141	Protein processing in endoplasmic reticulum	KOG0190	Protein disulfide isomerase (prolyl 4-hydroxylase beta subunit)	[O]	CELLULAR PROCESSES AND SIGNALING	Posttranslational modification, protein turnover, chaperones	O	COG0526	Thioredoxin	Molecular Function: protein disulfide isomerase activity (GO:0003756);|Cellular Component: endoplasmic reticulum lumen (GO:0005788);|Biological Process: cell redox homeostasis (GO:0045454);	PF00085.20	Thioredoxin
TRINITY_DN10184_c0_g1_i1_4	--	--	--	--	--	--	--	--	--	--	--	--	--	--	--	--	--	--	--	--	--
TRINITY_DN10185_c0_g1_i1_2	PIA48244.1	hypothetical protein AQUCO_01400668v1 [Aquilegia coerulea]	--	--	--	--	--	--	--	--	KOG4774	Uncharacterized conserved protein	[S]	POORLY CHARACTERIZED	Function unknown	S	ENOG4111WXF	Yae1 domain containing 1	--	--	--
TRINITY_DN10187_c0_g1_i1_4	RPA77267.1	hypothetical protein BJ508DRAFT_364579 [Ascobolus immersus RN42]	--	--	--	--	--	--	--	--	--	--	--	--	--	--	--	--	--	--	--
TRINITY_DN10188_c0_g1_i1_4	OVA07458.1	Calponin homology domain [Macleaya cordata]	--	--	--	--	--	--	--	--	--	--	--	--	--	Z	COG5059	Kinesin family member	--	--	--
TRINITY_DN1018_c0_g1_i1_2	--	--	--	--	--	--	--	--	--	--	--	--	--	--	--	--	--	--	--	--	--
TRINITY_DN1018_c0_g1_i1_3	PIA63101.1	hypothetical protein AQUCO_00200849v1 [Aquilegia coerulea]	Q8RU27|RGP2_SOLTU	Probable UDP-arabinopyranose mutase 2 UPTG2 OS=Solanum tuberosum (Potato) GN=UPTG2 PE=1 SV=1	102/119(85.71)	K13379	RGP, UTM	reversibly glycosylated polypeptide / UDP-arabinopyranose mutase [EC:2.4.1.- 5.4.99.30]	ko00520	Amino sugar and nucleotide sugar metabolism	--	--	--	--	--	--	--	--	Cellular Component: extracellular region (GO:0005576);|Cellular Component: cell wall (GO:0005618);|Cellular Component: Golgi apparatus (GO:0005794);|Biological Process: protein glycosylation (GO:0006486);|Cellular Component: plasmodesma (GO:0009506);|Biological Process: cellulose biosynthetic process (GO:0030244);|Molecular Function: UDP-arabinopyranose mutase activity (GO:0052691);|Biological Pr…	PF03214.13	Reversibly glycosylated polypeptide
TRINITY_DN10191_c0_g1_i1_1	--	--	--	--	--	--	--	--	--	--	--	--	--	--	--	--	--	--	--	--	--
TRINITY_DN10191_c0_g1_i1_4	--	--	--	--	--	--	--	--	--	--	--	--	--	--	--	--	--	--	--	--	--
TRINITY_DN10198_c0_g1_i1_3	KAF1319528.1	Tartrate-resistant acid phosphatase type 5, partial [Globisporangium splendens]	--	--	--	--	--	--	--	--	--	--	--	--	--	--	--	--	--	--	--
TRINITY_DN10198_c0_g1_i1_4	XP_003844498.1	hypothetical protein LEMA_P021490.1 [Leptosphaeria maculans JN3]	--	--	--	--	--	--	--	--	--	--	--	--	--	S	ENOG410XWFA	NA	--	--	--
TRINITY_DN1019_c0_g1_i1_3	RPB27655.1	TPR-like protein [Terfezia boudieri ATCC MYA-4762]	Q99144|PEX5_YARLI	Peroxisomal targeting signal receptor YALI0F28457g OS=Yarrowia lipolytica (strain CLIB 122 / E 150) (Yeast) (Candida lipolytica) GN=YALI0F28457g PE=3 SV=1	370/635(58.27)	K13342	PEX5, PXR1	peroxin-5	ko04146	Peroxisome	KOG1125	TPR repeat-containing protein	[R]	POORLY CHARACTERIZED	General function prediction only	O	ENOG410XQ6Q	peroxisomal biogenesis factor	Molecular Function: peroxisome matrix targeting signal-1 binding (GO:0005052);|Cellular Component: peroxisomal membrane (GO:0005778);|Cellular Component: cytosol (GO:0005829);|Biological Process: protein import into peroxisome matrix, docking (GO:0016560);	PF00515.28,PF07719.17,PF13428.6,PF13181.6,PF13432.6,PF14559.6,PF13414.6,PF13431.6,PF14561.6,PF13176.6,PF13424.6,PF13371.6,PF12895.7	Tetratricopeptide repeat|Tetratricopeptide repeat|Tetratricopeptide repeat|Tetratricopeptide repeat|Tetratricopeptide repeat|Tetratricopeptide repeat|TPR repeat|Tetratricopeptide repeat|Tetratricopeptide repeat|Tetratricopeptide repeat|Tetratricopeptide repeat|Tetratricopeptide repeat|Anaphase-promoting complex, cyclosome, subunit 3
TRINITY_DN101_c0_g1_i1_2	--	--	--	--	--	--	--	--	--	--	--	--	--	--	--	--	--	--	--	--	--
TRINITY_DN10200_c0_g1_i1_1	--	--	--	--	--	--	--	--	--	--	--	--	--	--	--	--	--	--	--	--	--
TRINITY_DN10200_c0_g1_i1_4	XP_016639737.1	hypothetical protein SAPIO_CDS8905 [Scedosporium apiospermum]	--	--	--	--	--	--	--	--	--	--	--	--	--	S	COG0637	HAD-superfamily hydrolase subfamily IA variant 3	--	PF13419.6	Haloacid dehalogenase-like hydrolase
TRINITY_DN10201_c0_g1_i1_4	--	--	--	--	--	--	--	--	--	--	--	--	--	--	--	--	--	--	--	--	--
TRINITY_DN10201_c0_g2_i1_4	XP_031863760.1	uncharacterized protein CI109_001012 [Kwoniella shandongensis]	Q5A599|NIK1_CANAL	Histidine protein kinase NIK1 CaO19.12648 OS=Candida albicans (strain SC5314 / ATCC MYA-2876) (Yeast) GN=CaO19.12648 PE=1 SV=3	--	--	--	--	--	--	KOG0519	Sensory transduction histidine kinase	[T]	CELLULAR PROCESSES AND SIGNALING	Signal transduction mechanisms	T	COG4251	red, far-red light phototransduction	Molecular Function: phosphorelay sensor kinase activity (GO:0000155);|Molecular Function: phosphorelay response regulator activity (GO:0000156);|Molecular Function: protein histidine kinase activity (GO:0004673);|Molecular Function: ATP binding (GO:0005524);|Cellular Component: cytoplasm (GO:0005737);|Biological Process: osmosensory signaling via phosphorelay pathway (GO:0007234);|Biological Proc…	PF00072.24	Response regulator receiver domain
TRINITY_DN10206_c0_g1_i1_2	XP_024546929.1	hypothetical protein BCIN_02g01800 [Botrytis cinerea B05.10]	--	--	--	--	--	--	--	--	--	--	--	--	--	K	ENOG410XR8S	Serrate RNA effector molecule homolog	--	--	--
TRINITY_DN10208_c0_g1_i1_2	XP_031011808.1	uncharacterized protein FIESC28_09997 [Fusarium coffeatum]	--	--	--	--	--	--	--	--	--	--	--	--	--	S	ENOG410ZCR3	NA	--	--	--
TRINITY_DN10209_c0_g1_i1_3	XP_022159424.1	uncharacterized acetyltransferase At3g50280-like, partial [Momordica charantia]	Q9FH97|EPS1_ARATH	Protein ENHANCED PSEUDOMONAS SUSCEPTIBILITY 1 K21H1.12 OS=Arabidopsis thaliana (Mouse-ear cress) GN=K21H1.12 PE=2 SV=1	--	--	--	--	--	--	--	--	--	--	--	S	ENOG410YJ90	Transferase family	Biological Process: defense response (GO:0006952);|Biological Process: response to bacterium (GO:0009617);|Biological Process: salicylic acid biosynthetic process (GO:0009697);|Biological Process: response to jasmonic acid (GO:0009753);|Molecular Function: transferase activity, transferring acyl groups other than amino-acyl groups (GO:0016747);|Biological Process: regulation of defense response t…	PF02458.15	Transferase family
TRINITY_DN1020_c0_g1_i1_1	PIA56689.1	hypothetical protein AQUCO_00700803v1 [Aquilegia coerulea]	Q93YU8|NRG2_ARATH	Nitrate regulatory gene2 protein F27H5_110 OS=Arabidopsis thaliana (Mouse-ear cress) GN=F27H5_110 PE=1 SV=1	--	--	--	--	--	--	--	--	--	--	--	S	ENOG410YFXD	Protein of unknown function (DUF632)	Cellular Component: nucleus (GO:0005634);|Biological Process: response to nitrate (GO:0010167);|Biological Process: nitrate transport (GO:0015706);|Biological Process: cellular response to nitrate (GO:0071249);|Biological Process: nitrogen compound transport (GO:0071705);|Biological Process: response to nitrogen compound (GO:1901698);	PF04783.12	Protein of unknown function (DUF630)
TRINITY_DN1020_c0_g1_i1_3	CCX34435.1	Similar to Phosphoadenosine phosphosulfate reductase; acc. no. P56859 [Pyronema omphalodes CBS 100304]	P56859|MET16_EMENI	Phosphoadenosine phosphosulfate reductase AN4770 OS=M139) (Aspergillus nidulans) GN=AN4770 PE=3 SV=3	72/115(62.61)	K00390	cysH	phosphoadenosine phosphosulfate reductase [EC:1.8.4.8 1.8.4.10]	ko00920	Sulfur metabolism	KOG0189	Phosphoadenosine phosphosulfate reductase	[E]	METABOLISM	Amino acid transport and metabolism	P	COG0175	Reduction of activated sulfate into sulfite (By similarity)	Biological Process: sulfate assimilation (GO:0000103);|Molecular Function: phosphoadenylyl-sulfate reductase (thioredoxin) activity (GO:0004604);|Biological Process: methionine biosynthetic process (GO:0009086);|Biological Process: cysteine biosynthetic process (GO:0019344);|Biological Process: sulfate assimilation, phosphoadenylyl sulfate reduction by phosphoadenylyl-sulfate reductase (thioredox…	PF01507.19	Phosphoadenosine phosphosulfate reductase family
TRINITY_DN10210_c0_g1_i1_2	--	--	--	--	--	--	--	--	--	--	--	--	--	--	--	--	--	--	--	--	--
TRINITY_DN10211_c0_g1_i1_1	--	--	--	--	--	--	--	--	--	--	--	--	--	--	--	--	--	--	--	--	--
TRINITY_DN10213_c0_g1_i1_4	GEY73400.1	putative ribonuclease H-like domain-containing protein [Tanacetum cinerariifolium]	--	--	--	--	--	--	--	--	--	--	--	--	--	--	--	--	--	PF13855.6,PF00560.33,PF12799.7,PF13516.6	Leucine rich repeat|Leucine Rich Repeat|Leucine Rich repeats (2 copies)|Leucine Rich repeat
TRINITY_DN10214_c0_g1_i1_2	--	--	--	--	--	--	--	--	--	--	KOG3544	Collagens (type IV and type XIII), and related proteins	[W]	CELLULAR PROCESSES AND SIGNALING	Extracellular structures	--	--	--	--	PF01391.18	Collagen triple helix repeat (20 copies)
TRINITY_DN10214_c1_g1_i1_2	--	--	--	--	--	--	--	--	--	--	KOG3544	Collagens (type IV and type XIII), and related proteins	[W]	CELLULAR PROCESSES AND SIGNALING	Extracellular structures	--	--	--	--	--	--
TRINITY_DN10218_c0_g1_i1_1	--	--	--	--	--	--	--	--	--	--	--	--	--	--	--	--	--	--	--	--	--
TRINITY_DN10218_c0_g1_i1_4	OVA09183.1	Triose-phosphate transporter domain [Macleaya cordata]	Q9FDZ5|URGT6_ARATH	UDP-rhamnose/UDP-galactose transporter 6 F12G12.16 OS=Arabidopsis thaliana (Mouse-ear cress) GN=F12G12.16 PE=1 SV=1	--	--	--	--	--	--	KOG1441	Glucose-6-phosphate/phosphate and phosphoenolpyruvate/phosphate antiporter	[GE]	METABOLISM|METABOLISM	Carbohydrate transport and metabolism |Amino acid transport and metabolism	S	ENOG410XP1S	solute carrier family 35 member	Cellular Component: Golgi membrane (GO:0000139);|Molecular Function: nucleotide-sugar transmembrane transporter activity (GO:0005338);|Cellular Component: Golgi apparatus (GO:0005794);|Cellular Component: plasma membrane (GO:0005886);|Biological Process: carbohydrate transport (GO:0008643);|Molecular Function: antiporter activity (GO:0015297);|Biological Process: nucleotide-sugar transmembrane tr…	--	--
TRINITY_DN1021_c0_g1_i1_2	XP_013899426.1	ATP-dependent RNA helicase DDX5/DBP2 [Monoraphidium neglectum]	P24783|DBP2_YEAST	ATP-dependent RNA helicase DBP2 N1945 OS=Saccharomyces cerevisiae (strain ATCC 204508 / S288c) (Baker's yeast) GN=N1945 PE=1 SV=1	73/104(70.19)	K12823	DDX5, DBP2	ATP-dependent RNA helicase DDX5/DBP2 [EC:3.6.4.13]	ko03040	Spliceosome	KOG0331	ATP-dependent RNA helicase	[A]	INFORMATION STORAGE AND PROCESSING	RNA processing and modification	L	COG0513	purine NTP-dependent helicase activity	Biological Process: nuclear-transcribed mRNA catabolic process, nonsense-mediated decay (GO:0000184);|Molecular Function: RNA binding (GO:0003723);|Molecular Function: ATP-dependent RNA helicase activity (GO:0004004);|Molecular Function: ATP binding (GO:0005524);|Cellular Component: nucleus (GO:0005634);|Cellular Component: cytoplasm (GO:0005737);|Biological Process: rRNA processing (GO:0006364);…	PF00270.29	DEAD/DEAH box helicase
TRINITY_DN10220_c0_g1_i1_1	KAF3041866.1	Non-essential glycogen phosphorylase [Didymella heteroderae]	P06738|PHSG_YEAST	Glycogen phosphorylase P9584.1 OS=Saccharomyces cerevisiae (strain ATCC 204508 / S288c) (Baker's yeast) GN=P9584.1 PE=1 SV=4	172/268(64.18)	K00688	PYG, glgP	glycogen phosphorylase [EC:2.4.1.1]	ko00500	Starch and sucrose metabolism	KOG2099	Glycogen phosphorylase	[G]	METABOLISM	Carbohydrate transport and metabolism	G	COG0058	Phosphorylase is an important allosteric enzyme in carbohydrate metabolism. Enzymes from different sources differ in their regulatory mechanisms and in their natural substrates. However, all known phosphorylases share catalytic and structural properties (By similarity)	Cellular Component: cytoplasm (GO:0005737);|Biological Process: glycogen catabolic process (GO:0005980);|Molecular Function: glycogen phosphorylase activity (GO:0008184);|Molecular Function: pyridoxal phosphate binding (GO:0030170);|Molecular Function: linear malto-oligosaccharide phosphorylase activity (GO:0102250);|Molecular Function: SHG alpha-glucan phosphorylase activity (GO:0102499);	PF00343.20	Carbohydrate phosphorylase
TRINITY_DN10220_c0_g1_i1_3	--	--	--	--	--	--	--	--	--	--	--	--	--	--	--	--	--	--	--	--	--
TRINITY_DN10221_c0_g1_i1_3	KAF1322703.1	Arginase, partial [Globisporangium splendens]	Q74ZW4|ARGI_ASHGO	Arginase AGR225C OS=(Yeast) (Eremothecium gossypii) GN=AGR225C PE=3 SV=1	43/104(41.35)	K01476	E3.5.3.1, rocF, arg	arginase [EC:3.5.3.1]	ko00220|ko00330	Arginine biosynthesis|Arginine and proline metabolism	KOG2965	Arginase	[E]	METABOLISM	Amino acid transport and metabolism	E	COG0010	hydrolase activity, acting on carbon-nitrogen (but not peptide) bonds, in linear amidines	Biological Process: urea cycle (GO:0000050);|Molecular Function: arginase activity (GO:0004053);|Cellular Component: cytoplasm (GO:0005737);|Cellular Component: cytosol (GO:0005829);|Molecular Function: zinc ion binding (GO:0008270);|Biological Process: arginine catabolic process to ornithine (GO:0019547);|Molecular Function: manganese ion binding (GO:0030145);|Molecular Function: ornithine carba…	PF00491.21	Arginase family
TRINITY_DN10221_c0_g1_i1_4	XP_030504615.1	uncharacterized protein LOC115719639 [Cannabis sativa]	--	--	--	--	--	--	--	--	--	--	--	--	--	S	ENOG410YFHW	transposon protein	--	--	--
TRINITY_DN10222_c0_g1_i1_1	CDZ96285.1	Ca2 /H antiporter VCX1 and related proteins [Phaffia rhodozyma]	J9VDQ4|VCX1_CRYNH	Vacuolar calcium ion transporter CNAG_00025 OS=CBS 10515 / FGSC 9487) (Filobasidiella neoformans var. grubii) GN=CNAG_00025 PE=3 SV=2	--	--	--	--	--	--	KOG1397	Ca2+/H+ antiporter VCX1 and related proteins	[P]	METABOLISM	Inorganic ion transport and metabolism	P	COG0387	Calcium Proton	--	PF01699.24	Sodium/calcium exchanger protein
TRINITY_DN10222_c0_g2_i1_1	CDZ96285.1	Ca2 /H antiporter VCX1 and related proteins [Phaffia rhodozyma]	J9VDQ4|VCX1_CRYNH	Vacuolar calcium ion transporter CNAG_00025 OS=CBS 10515 / FGSC 9487) (Filobasidiella neoformans var. grubii) GN=CNAG_00025 PE=3 SV=2	--	--	--	--	--	--	KOG1397	Ca2+/H+ antiporter VCX1 and related proteins	[P]	METABOLISM	Inorganic ion transport and metabolism	P	COG0387	Calcium Proton	--	PF01699.24	Sodium/calcium exchanger protein
TRINITY_DN10222_c0_g2_i1_4	KAA8532850.1	hypothetical protein F0562_033033 [Nyssa sinensis]	--	--	--	--	--	--	--	--	KOG2237	Predicted serine protease	[O]	CELLULAR PROCESSES AND SIGNALING	Posttranslational modification, protein turnover, chaperones	E	COG1770	Oligopeptidase b	--	PF02897.15	Prolyl oligopeptidase, N-terminal beta-propeller domain
TRINITY_DN10224_c0_g1_i1_3	--	--	--	--	--	--	--	--	--	--	--	--	--	--	--	--	--	--	--	--	--
TRINITY_DN10224_c0_g1_i1_4	--	--	--	--	--	--	--	--	--	--	--	--	--	--	--	--	--	--	--	--	--
TRINITY_DN10225_c0_g1_i1_1	KYP33994.1	Transposon TX1 uncharacterized [Cajanus cajan]	--	--	--	--	--	--	--	--	--	--	--	--	--	--	--	--	--	--	--
TRINITY_DN10225_c0_g1_i1_2	--	--	--	--	--	--	--	--	--	--	--	--	--	--	--	--	--	--	--	--	--
TRINITY_DN10227_c0_g1_i1_1	XP_014176850.1	40s ribosomal protein s10 [Trichosporon asahii var. asahii CBS 2479]	O13614|RS10B_SCHPO	40S ribosomal protein S10-B pi023 OS=Schizosaccharomyces pombe (strain 972 / ATCC 24843) (Fission yeast) GN=pi023 PE=3 SV=1	93/128(72.66)	K02947	RP-S10e, RPS10	small subunit ribosomal protein S10e	ko03010	Ribosome	KOG3344	40s ribosomal protein s10	[J]	INFORMATION STORAGE AND PROCESSING	Translation, ribosomal structure and biogenesis	J	COG5045	Ribosomal protein	Biological Process: ribosomal small subunit assembly (GO:0000028);|Biological Process: cytoplasmic translation (GO:0002181);|Molecular Function: structural constituent of ribosome (GO:0003735);|Cellular Component: cytosol (GO:0005829);|Cellular Component: cytosolic small ribosomal subunit (GO:0022627);	PF03501.15	Plectin/S10 domain
TRINITY_DN10228_c0_g1_i1_1	--	--	--	--	--	--	--	--	--	--	--	--	--	--	--	--	--	--	--	--	--
TRINITY_DN10229_c0_g1_i1_4	OVA17121.1	hypothetical protein BVC80_9045g9 [Macleaya cordata]	--	--	--	--	--	--	--	--	--	--	--	--	--	S	ENOG41102WW	NA	--	--	--
TRINITY_DN10231_c0_g1_i1_2	PIA38628.1	hypothetical protein AQUCO_02700090v1 [Aquilegia coerulea]	Q9LFE0|DOT2_ARATH	SART-1 family protein DOT2 F5E19.120 OS=Arabidopsis thaliana (Mouse-ear cress) GN=F5E19.120 PE=1 SV=1	114/185(61.62)	K11984	SART1, HAF, SNU66	U4/U6.U5 tri-snRNP-associated protein 1	ko03040	Spliceosome	KOG2217	U4/U6.U5 snRNP associated protein	[A]	INFORMATION STORAGE AND PROCESSING	RNA processing and modification	S	ENOG410XSTT	Squamous cell carcinoma antigen recognized by T cells	Biological Process: maturation of 5S rRNA (GO:0000481);|Cellular Component: nucleus (GO:0005634);|Cellular Component: nucleolus (GO:0005730);|Biological Process: flower development (GO:0009908);|Biological Process: meristem structural organization (GO:0009933);|Biological Process: phloem or xylem histogenesis (GO:0010087);|Biological Process: leaf vascular tissue pattern formation (GO:0010305);|B…	PF03343.13	SART-1 family
TRINITY_DN10232_c0_g1_i3_4	--	--	--	--	--	--	--	--	--	--	--	--	--	--	--	--	--	--	--	--	--
TRINITY_DN10234_c0_g1_i2_3	KAF1324111.1	Npp1-like protein, partial [Globisporangium splendens]	L7NCS1|NLP10_PHYCP	NLP effector protein 10 NLP10 OS=Phytophthora capsici GN=NLP10 PE=2 SV=1	--	--	--	--	--	--	--	--	--	--	--	S	ENOG4111GQ0	NPP1 domain protein	--	--	--
TRINITY_DN10235_c0_g1_i1_2	--	--	--	--	--	--	--	--	--	--	--	--	--	--	--	--	--	--	--	--	--
TRINITY_DN10235_c0_g1_i1_3	--	--	--	--	--	--	--	--	--	--	--	--	--	--	--	--	--	--	--	--	--
TRINITY_DN10238_c0_g1_i1_2	BAJ96016.1	predicted protein [Hordeum vulgare subsp. vulgare]	Q8LEQ0|RLA13_ARATH	60S acidic ribosomal protein P1-3 MCA23.2 OS=Arabidopsis thaliana (Mouse-ear cress) GN=MCA23.2 PE=1 SV=2	33/54(61.11)	K02942	RP-LP1, RPLP1	large subunit ribosomal protein LP1	ko03010	Ribosome	KOG1762	60s acidic ribosomal protein P1	[J]	INFORMATION STORAGE AND PROCESSING	Translation, ribosomal structure and biogenesis	J	COG2058	Ribosomal protein	Biological Process: cytoplasmic translation (GO:0002181);|Molecular Function: structural constituent of ribosome (GO:0003735);|Cellular Component: nucleus (GO:0005634);|Cellular Component: cytosol (GO:0005829);|Cellular Component: plasma membrane (GO:0005886);|Biological Process: translational elongation (GO:0006414);|Cellular Component: cytosolic large ribosomal subunit (GO:0022625);|Cellular Co…	PF00428.19	60s Acidic ribosomal protein
TRINITY_DN1023_c0_g1_i1_2	--	--	--	--	--	--	--	--	--	--	--	--	--	--	--	--	--	--	--	--	--
TRINITY_DN10242_c0_g1_i1_1	--	--	--	--	--	--	--	--	--	--	--	--	--	--	--	--	--	--	--	--	--
TRINITY_DN10243_c0_g1_i1_3	--	--	--	--	--	--	--	--	--	--	--	--	--	--	--	--	--	--	--	--	--
TRINITY_DN10245_c0_g1_i1_2	ACX43965.1	cysteine protease 1 [Brachiaria hybrid cultivar]	Q9FJ47|SAG12_ARATH	Senescence-specific cysteine protease SAG12 K15I22.9 OS=Arabidopsis thaliana (Mouse-ear cress) GN=K15I22.9 PE=1 SV=1	--	--	--	--	--	--	KOG1543	Cysteine proteinase Cathepsin L	[O]	CELLULAR PROCESSES AND SIGNALING	Posttranslational modification, protein turnover, chaperones	O	COG4870	cathepsin	Molecular Function: cysteine-type endopeptidase activity (GO:0004197);|Cellular Component: extracellular space (GO:0005615);|Cellular Component: lysosome (GO:0005764);|Biological Process: aging (GO:0007568);|Biological Process: plant-type hypersensitive response (GO:0009626);|Biological Process: response to auxin (GO:0009733);|Biological Process: response to cytokinin (GO:0009735);|Biological Pro…	PF08246.12	Cathepsin propeptide inhibitor domain (I29)
TRINITY_DN10245_c0_g1_i1_3	--	--	--	--	--	--	--	--	--	--	--	--	--	--	--	--	--	--	--	--	--
TRINITY_DN10246_c0_g1_i1_2	--	--	--	--	--	--	--	--	--	--	--	--	--	--	--	--	--	--	--	--	--
TRINITY_DN10247_c0_g1_i1_4	--	--	--	--	--	--	--	--	--	--	--	--	--	--	--	--	--	--	--	--	--
TRINITY_DN10249_c0_g1_i1_1	XP_016605787.1	hypothetical protein SPPG_06748 [Spizellomyces punctatus DAOM BR117]	O14388|RL27A_SCHPO	60S ribosomal protein L27-A SPBC685.07c OS=Schizosaccharomyces pombe (strain 972 / ATCC 24843) (Fission yeast) GN=SPBC685.07c PE=2 SV=2	53/98(54.08)	K02901	RP-L27e, RPL27	large subunit ribosomal protein L27e	ko03010	Ribosome	KOG3418	60S ribosomal protein L27	[J]	INFORMATION STORAGE AND PROCESSING	Translation, ribosomal structure and biogenesis	J	COG2163	(ribosomal) protein	Biological Process: cytoplasmic translation (GO:0002181);|Molecular Function: structural constituent of ribosome (GO:0003735);|Cellular Component: nucleus (GO:0005634);|Cellular Component: cytosol (GO:0005829);|Cellular Component: cytosolic large ribosomal subunit (GO:0022625);	--	--
TRINITY_DN10249_c0_g1_i1_3	PNX76464.1	OB-fold nucleic acid binding domain-containing protein [Trifolium pratense]	O49453|Y4844_ARATH	Uncharacterized protein At4g28440 F20O9.120 OS=Arabidopsis thaliana (Mouse-ear cress) GN=F20O9.120 PE=1 SV=1	--	--	--	--	--	--	--	--	--	--	--	S	ENOG4111IKT	DNA-binding protein-related	Molecular Function: mRNA binding (GO:0003729);|Cellular Component: cytosol (GO:0005829);	--	--
TRINITY_DN10250_c0_g1_i1_2	XP_018266200.1	hypothetical protein I303_00171 [Kwoniella dejecticola CBS 10117]	--	--	--	--	--	--	--	--	--	--	--	--	--	S	ENOG410Z4VZ	NA	--	--	--
TRINITY_DN10254_c0_g1_i1_4	--	--	--	--	--	--	--	--	--	--	--	--	--	--	--	--	--	--	--	--	--
TRINITY_DN10255_c0_g1_i1_2	--	--	--	--	--	--	--	--	--	--	--	--	--	--	--	--	--	--	--	--	--
TRINITY_DN10255_c0_g1_i1_4	--	--	--	--	--	--	--	--	--	--	--	--	--	--	--	--	--	--	--	--	--
TRINITY_DN10255_c0_g2_i1_4	--	--	--	--	--	--	--	--	--	--	--	--	--	--	--	--	--	--	--	--	--
TRINITY_DN10256_c0_g1_i1_1	XP_018386519.1	phospho-2-dehydro-3-deoxyheptonate aldolase [Alternaria alternata]	C9K7C8|AMT16_ALTAL	Phospho-2-dehydro-3-deoxyheptonate aldolase AMT16 AMT16 OS=Alternaria alternata (Alternaria rot fungus) (Torula alternata) GN=AMT16 PE=2 SV=1	118/118(100.00)	K01626	E2.5.1.54, aroF, aroG, aroH	3-deoxy-7-phosphoheptulonate synthase [EC:2.5.1.54]	ko00400	Phenylalanine, tyrosine and tryptophan biosynthesis	--	--	--	--	--	E	COG0722	Stereospecific condensation of phosphoenolpyruvate (PEP) and D-erythrose-4-phosphate (E4P) giving rise to 3-deoxy-D- arabino-heptulosonate-7-phosphate (DAHP) (By similarity)	Molecular Function: 3-deoxy-7-phosphoheptulonate synthase activity (GO:0003849);|Biological Process: aromatic amino acid family biosynthetic process (GO:0009073);|Biological Process: pathogenesis (GO:0009405);	PF00793.20	DAHP synthetase I family
TRINITY_DN10256_c0_g1_i1_3	PIA37800.1	hypothetical protein AQUCO_03000376v1 [Aquilegia coerulea]	Q9SYZ9|TAF8_ARATH	Transcription initiation factor TFIID subunit 8 At4g34340 OS=Arabidopsis thaliana (Mouse-ear cress) GN=At4g34340 PE=1 SV=1	--	--	--	--	--	--	KOG2389	Predicted bromodomain transcription factor	[K]	INFORMATION STORAGE AND PROCESSING	Transcription	K	ENOG410ZS4D	TAF3 RNA polymerase II, TATA box binding protein (TBP)-associated factor	Cellular Component: transcription factor TFIID complex (GO:0005669);|Molecular Function: protein heterodimerization activity (GO:0046982);	--	--
TRINITY_DN10261_c0_g1_i1_2	--	--	--	--	--	--	--	--	--	--	--	--	--	--	--	--	--	--	--	--	--
TRINITY_DN10262_c0_g1_i1_4	XP_007879537.1	hypothetical protein PFL1_03822 [Anthracocystis flocculosa PF-1]	P47815|IF1A_WHEAT	Eukaryotic translation initiation factor 1A . OS=Triticum aestivum (Wheat) GN=. PE=1 SV=2	99/134(73.88)	K03236	EIF1A	translation initiation factor 1A	ko03013	RNA transport	KOG3403	Translation initiation factor 1A (eIF-1A)	[J]	INFORMATION STORAGE AND PROCESSING	Translation, ribosomal structure and biogenesis	J	COG0361	however, it seems to stimulate more or less all the activities of the other two initiation factors, IF-2 and IF-3 (By similarity)	Molecular Function: translation initiation factor activity (GO:0003743);	PF01176.19	Translation initiation factor 1A / IF-1
TRINITY_DN10265_c0_g1_i2_4	PGH07480.1	hypothetical protein GX51_01781 [Blastomyces parvus]	--	--	--	--	--	--	--	--	--	--	--	--	--	--	--	--	--	--	--
TRINITY_DN10266_c0_g1_i1_3	XP_008802761.1	heat shock cognate 70 kDa protein 2-like [Phoenix dactylifera]	P24629|HSP71_SOLLC	Heat shock cognate 70 kDa protein 1 HSC-I OS=Solanum lycopersicum (Tomato) (Lycopersicon esculentum) GN=HSC-I PE=2 SV=1	67/119(56.30)	K03283	HSPA1s	heat shock 70kDa protein 1/2/6/8	ko03040|ko04141|ko04144	Spliceosome|Protein processing in endoplasmic reticulum|Endocytosis	KOG0101	Molecular chaperones HSP70/HSC70, HSP70 superfamily	[O]	CELLULAR PROCESSES AND SIGNALING	Posttranslational modification, protein turnover, chaperones	O	COG0443	Heat shock protein	Molecular Function: ATP binding (GO:0005524);|Cellular Component: cytoplasm (GO:0005737);|Biological Process: response to unfolded protein (GO:0006986);|Molecular Function: ATPase activity (GO:0016887);|Molecular Function: heat shock protein binding (GO:0031072);|Biological Process: cellular response to heat (GO:0034605);|Biological Process: cellular response to unfolded protein (GO:0034620);|Bio…	PF00012.20	Hsp70 protein
TRINITY_DN10266_c0_g2_i1_3	XP_019158532.1	PREDICTED: heat shock 70 kDa protein-like [Ipomoea nil]	P26413|HSP70_SOYBN	Heat shock 70 kDa protein HSP70 OS=Glycine max (Soybean) (Glycine hispida) GN=HSP70 PE=3 SV=1	122/148(82.43)	K03283	HSPA1s	heat shock 70kDa protein 1/2/6/8	ko03040|ko04141|ko04144	Spliceosome|Protein processing in endoplasmic reticulum|Endocytosis	KOG0101	Molecular chaperones HSP70/HSC70, HSP70 superfamily	[O]	CELLULAR PROCESSES AND SIGNALING	Posttranslational modification, protein turnover, chaperones	O	COG0443	Heat shock protein	Molecular Function: ATP binding (GO:0005524);|Cellular Component: cytoplasm (GO:0005737);|Biological Process: response to unfolded protein (GO:0006986);|Molecular Function: ATPase activity (GO:0016887);|Molecular Function: heat shock protein binding (GO:0031072);|Biological Process: cellular response to heat (GO:0034605);|Biological Process: cellular response to unfolded protein (GO:0034620);|Bio…	PF00012.20	Hsp70 protein
TRINITY_DN10267_c0_g1_i1_4	--	--	--	--	--	--	--	--	--	--	--	--	--	--	--	--	--	--	--	--	--
TRINITY_DN10268_c0_g1_i1_1	--	--	--	--	--	--	--	--	--	--	--	--	--	--	--	--	--	--	--	--	--
TRINITY_DN10268_c0_g1_i1_4	--	--	--	--	--	--	--	--	--	--	--	--	--	--	--	--	--	--	--	--	--
TRINITY_DN10269_c0_g1_i1_3	RVW38412.1	Retrovirus-related Pol polyprotein from transposon TNT 1-94 [Vitis vinifera]	P10978|POLX_TOBAC	Endonuclease . OS=Nicotiana tabacum (Common tobacco) GN=. PE=2 SV=1	--	--	--	--	--	--	KOG0017	FOG: Transposon-encoded proteins with TYA, reverse transcriptase, integrase domains in various combinations	[R]	POORLY CHARACTERIZED	General function prediction only	S	ENOG410XS4D	Retrotransposon protein	Cellular Component: retrotransposon nucleocapsid (GO:0000943);|Molecular Function: nucleic acid binding (GO:0003676);|Molecular Function: RNA-directed DNA polymerase activity (GO:0003964);|Molecular Function: aspartic-type endopeptidase activity (GO:0004190);|Molecular Function: endonuclease activity (GO:0004519);|Molecular Function: zinc ion binding (GO:0008270);|Biological Process: DNA integrat…	--	--
TRINITY_DN10271_c0_g1_i1_1	PIA40598.1	hypothetical protein AQUCO_02500360v1 [Aquilegia coerulea]	Q96289|ZAT10_ARATH	Zinc finger protein ZAT10 T22C5.18 OS=Arabidopsis thaliana (Mouse-ear cress) GN=T22C5.18 PE=2 SV=1	--	--	--	--	--	--	KOG1721	FOG: Zn-finger	[R]	POORLY CHARACTERIZED	General function prediction only	S	COG5048	Zinc finger protein	Molecular Function: DNA-binding transcription factor activity (GO:0003700);|Cellular Component: nucleus (GO:0005634);|Biological Process: response to oxidative stress (GO:0006979);|Biological Process: response to cold (GO:0009409);|Biological Process: response to water deprivation (GO:0009414);|Biological Process: response to wounding (GO:0009611);|Biological Process: response to high light inten…	--	--	2R	C2H2
TRINITY_DN10271_c0_g1_i1_2	--	--	--	--	--	--	--	--	--	--	--	--	--	--	--	--	--	--	--	--	--
TRINITY_DN10273_c0_g1_i1_2	--	--	--	--	--	--	--	--	--	--	--	--	--	--	--	--	--	--	--	--	--
TRINITY_DN10274_c0_g1_i1_1	--	--	--	--	--	--	--	--	--	--	--	--	--	--	--	--	--	--	--	--	--
TRINITY_DN10274_c0_g1_i1_4	--	--	--	--	--	--	--	--	--	--	--	--	--	--	--	--	--	--	--	--	--
TRINITY_DN10275_c0_g1_i1_3	--	--	--	--	--	--	--	--	--	--	--	--	--	--	--	--	--	--	--	--	--
TRINITY_DN10275_c0_g1_i1_4	XP_007159723.1	hypothetical protein PHAVU_002G262000g [Phaseolus vulgaris]	--	--	--	--	--	--	--	--	--	--	--	--	--	S	ENOG410Y9G1	EXOIII	--	--	--
TRINITY_DN10275_c0_g2_i1_3	--	--	--	--	--	--	--	--	--	--	--	--	--	--	--	--	--	--	--	--	--
TRINITY_DN10276_c0_g1_i1_2	OSS49524.1	hypothetical protein B5807_06209 [Epicoccum nigrum]	P06215|CHIT_PHAVU	Endochitinase . OS=Phaseolus vulgaris (Kidney bean) (French bean) GN=. PE=1 SV=1	--	--	--	--	--	--	--	--	--	--	--	G	COG0726	4-amino-4-deoxy-alpha-L-arabinopyranosyl undecaprenyl phosphate biosynthetic process	Biological Process: polysaccharide catabolic process (GO:0000272);|Molecular Function: chitinase activity (GO:0004568);|Cellular Component: vacuole (GO:0005773);|Biological Process: chitin catabolic process (GO:0006032);|Biological Process: defense response (GO:0006952);|Molecular Function: chitin binding (GO:0008061);|Biological Process: cell wall macromolecule catabolic process (GO:0016998);	PF00187.19	Chitin recognition protein
TRINITY_DN10277_c0_g1_i1_1	--	--	--	--	--	--	--	--	--	--	--	--	--	--	--	--	--	--	--	--	--
TRINITY_DN10278_c0_g1_i1_2	RYC55681.1	hypothetical protein CHU98_g10529 [Xylaria longipes]	P34085|CISY_NEUCR	Citrate synthase, mitochondrial B1D1.330 OS=FGSC 987) GN=B1D1.330 PE=2 SV=2	59/62(95.16)	K01647	CS, gltA	citrate synthase [EC:2.3.3.1]	ko00020|ko00630	Citrate cycle (TCA cycle)|Glyoxylate and dicarboxylate metabolism	KOG2617	Citrate synthase	[C]	METABOLISM	Energy production and conversion	C	COG0372	citrate synthase	Molecular Function: citrate (Si)-synthase activity (GO:0004108);|Cellular Component: mitochondrial matrix (GO:0005759);|Biological Process: carbohydrate metabolic process (GO:0005975);|Biological Process: tricarboxylic acid cycle (GO:0006099);	--	--
TRINITY_DN10278_c0_g1_i1_3	CCX13682.1	Similar to 60S ribosomal protein L22; acc. no. Q09668 [Pyronema omphalodes CBS 100304]	Q09668|RL22_SCHPO	60S ribosomal protein L22 SPAC11E3.15 OS=Schizosaccharomyces pombe (strain 972 / ATCC 24843) (Fission yeast) GN=SPAC11E3.15 PE=1 SV=3	70/94(74.47)	K02891	RP-L22e, RPL22	large subunit ribosomal protein L22e	ko03010	Ribosome	KOG3434	60S ribosomal protein L22	[J]	INFORMATION STORAGE AND PROCESSING	Translation, ribosomal structure and biogenesis	J	ENOG4111UVJ	Ribosomal protein	Biological Process: cytoplasmic translation (GO:0002181);|Molecular Function: structural constituent of ribosome (GO:0003735);|Cellular Component: nucleolus (GO:0005730);|Cellular Component: cytosol (GO:0005829);|Cellular Component: cytosolic large ribosomal subunit (GO:0022625);	PF01776.17	Ribosomal L22e protein family
TRINITY_DN1027_c0_g1_i1_2	TGO46387.1	hypothetical protein BCON_0328g00030 [Botryotinia convoluta]	P13228|TRP_NEUCR	Tryptophan synthase NCU08409 OS=FGSC 987) GN=NCU08409 PE=1 SV=1	120/120(100.00)	K01694	TRP	tryptophan synthase [EC:4.2.1.20]	ko00260|ko00400	Glycine, serine and threonine metabolism|Phenylalanine, tyrosine and tryptophan biosynthesis	KOG1395	Tryptophan synthase beta chain	[E]	METABOLISM	Amino acid transport and metabolism	E	COG0159	The alpha subunit is responsible for the aldol cleavage of indoleglycerol phosphate to indole and glyceraldehyde 3- phosphate (By similarity)	Biological Process: tryptophan biosynthetic process (GO:0000162);|Molecular Function: tryptophan synthase activity (GO:0004834);|Cellular Component: cytoplasm (GO:0005737);	PF00291.25	Pyridoxal-phosphate dependent enzyme
TRINITY_DN10281_c0_g1_i1_1	OXM81849.1	microtubule binding protein [Cryptococcus neoformans var. grubii Bt63]	P0CO54|ATG8_CRYNJ	Autophagy-related protein 8 CNA07930 OS=MYA-565) (Filobasidiella neoformans) GN=CNA07930 PE=3 SV=1	99/101(98.02)	K08341	GABARAP, ATG8, LC3	GABA(A) receptor-associated protein	ko04136	Autophagy - other	KOG1654	Microtubule-associated anchor protein involved in autophagy and membrane trafficking	[Z]	CELLULAR PROCESSES AND SIGNALING	Cytoskeleton	U	ENOG4111JAT	Microtubule-associated protein 1 light chain 3	Cellular Component: fungal-type vacuole membrane (GO:0000329);|Cellular Component: autophagosome membrane (GO:0000421);|Biological Process: autophagy (GO:0006914);|Biological Process: cellular response to nitrogen starvation (GO:0006995);|Biological Process: protein transport (GO:0015031);|Cellular Component: cytoplasmic vesicle (GO:0031410);	PF02991.16	Autophagy protein Atg8 ubiquitin like
TRINITY_DN10282_c0_g1_i1_1	XP_003842957.1	hypothetical protein LEMA_P087170.1 [Leptosphaeria maculans JN3]	Q03529|SCS7_YEAST	Ceramide very long chain fatty acid hydroxylase SCS7 YM8156.14C OS=Saccharomyces cerevisiae (strain ATCC 204508 / S288c) (Baker's yeast) GN=YM8156.14C PE=1 SV=1	--	--	--	--	--	--	KOG0539	Sphingolipid fatty acid hydroxylase	[I]	METABOLISM	Lipid transport and metabolism	CI	COG5274	cytochrome b5	Molecular Function: iron ion binding (GO:0005506);|Cellular Component: endoplasmic reticulum (GO:0005783);|Cellular Component: endoplasmic reticulum membrane (GO:0005789);|Biological Process: fatty acid metabolic process (GO:0006631);|Biological Process: fatty acid biosynthetic process (GO:0006633);|Biological Process: inositol phosphoceramide metabolic process (GO:0006673);|Cellular Component: m…	--	--
TRINITY_DN10283_c0_g1_i1_3	--	--	--	--	--	--	--	--	--	--	--	--	--	--	--	--	--	--	--	--	--
TRINITY_DN10284_c0_g1_i1_2	PNH68822.1	hypothetical protein VD0001_g7378 [Verticillium dahliae]	--	--	--	--	--	--	--	--	--	--	--	--	--	--	--	--	--	--	--
TRINITY_DN10287_c0_g1_i1_1	--	--	--	--	--	--	--	--	--	--	--	--	--	--	--	--	--	--	--	--	--
TRINITY_DN10287_c0_g1_i2_2	--	--	--	--	--	--	--	--	--	--	--	--	--	--	--	--	--	--	--	--	--
TRINITY_DN10288_c0_g1_i1_1	PIA28282.1	hypothetical protein AQUCO_07200142v1 [Aquilegia coerulea]	Q9M7Q5|AI5L4_ARATH	ABSCISIC ACID-INSENSITIVE 5-like protein 4 F14J22.7 OS=Arabidopsis thaliana (Mouse-ear cress) GN=F14J22.7 PE=1 SV=1	93/203(45.81)	K14432	ABF	ABA responsive element binding factor	ko04075	Plant hormone signal transduction	--	--	--	--	--	K	ENOG4110YI4	Protein ABSCISIC ACID-INSENSITIVE	Molecular Function: DNA binding (GO:0003677);|Molecular Function: DNA-binding transcription factor activity (GO:0003700);|Cellular Component: nucleus (GO:0005634);|Biological Process: abscisic acid-activated signaling pathway (GO:0009738);	--	--
TRINITY_DN10289_c0_g1_i1_3	--	--	--	--	--	--	--	--	--	--	--	--	--	--	--	--	--	--	--	--	--
TRINITY_DN1028_c0_g1_i1_1	XP_021871012.1	hypothetical protein BD324DRAFT_627796 [Kockovaella imperatae]	J9VQQ3|ATC2_CRYNH	Calcium-transporting ATPase 2 CNAG_01232 OS=CBS 10515 / FGSC 9487) (Filobasidiella neoformans var. grubii) GN=CNAG_01232 PE=3 SV=1	--	--	--	--	--	--	--	--	--	--	--	P	ENOG410XNNC	ATPase, Ca transporting, plasma membrane	--	--	--
TRINITY_DN10290_c0_g1_i1_3	KAA8908478.1	50S ribosomal protein L30e-like protein [Sphaerosporella brunnea]	Q9UTP0|RL30B_SCHPO	60S ribosomal protein L30-2 SPAC1250.05 OS=Schizosaccharomyces pombe (strain 972 / ATCC 24843) (Fission yeast) GN=SPAC1250.05 PE=3 SV=1	103/114(90.35)	K02908	RP-L30e, RPL30	large subunit ribosomal protein L30e	ko03010	Ribosome	KOG2988	60S ribosomal protein L30	[J]	INFORMATION STORAGE AND PROCESSING	Translation, ribosomal structure and biogenesis	J	COG1911	(ribosomal) protein	Biological Process: cytoplasmic translation (GO:0002181);|Molecular Function: RNA binding (GO:0003723);|Molecular Function: structural constituent of ribosome (GO:0003735);|Cellular Component: cytosol (GO:0005829);|Biological Process: rRNA processing (GO:0006364);|Cellular Component: cytosolic large ribosomal subunit (GO:0022625);	PF01248.26	Ribosomal protein L7Ae/L30e/S12e/Gadd45 family
TRINITY_DN10291_c0_g1_i1_2	--	--	--	--	--	--	--	--	--	--	--	--	--	--	--	--	--	--	--	--	--
TRINITY_DN10291_c0_g1_i1_4	XP_016276636.1	NAD dependent oxidoreductase [Rhodotorula toruloides NP11]	O74913|YJ72_SCHPO	Uncharacterized protein C757.02c SPCC757.02c OS=Schizosaccharomyces pombe (strain 972 / ATCC 24843) (Fission yeast) GN=SPCC757.02c PE=4 SV=1	--	--	--	--	--	--	--	--	--	--	--	S	ENOG410XPIJ	epimerase dehydratase	Molecular Function: oxidoreductase activity (GO:0016491);|Molecular Function: coenzyme binding (GO:0050662);	--	--
TRINITY_DN10295_c0_g1_i1_1	PIA48631.1	hypothetical protein AQUCO_01400901v1 [Aquilegia coerulea]	--	--	--	--	--	--	--	--	KOG0714	Molecular chaperone (DnaJ superfamily)	[O]	CELLULAR PROCESSES AND SIGNALING	Posttranslational modification, protein turnover, chaperones	O	COG0484	ATP binding to DnaK triggers the release of the substrate protein, thus completing the reaction cycle. Several rounds of ATP-dependent interactions between DnaJ, DnaK and GrpE are required for fully efficient folding. Also involved, together with DnaK and GrpE, in the DNA replication of plasmids through activation of initiation proteins (By similarity)	--	--	--
TRINITY_DN10295_c0_g1_i1_3	--	--	--	--	--	--	--	--	--	--	--	--	--	--	--	--	--	--	--	--	--
TRINITY_DN10295_c0_g1_i1_4	--	--	--	--	--	--	--	--	--	--	--	--	--	--	--	--	--	--	--	--	--
TRINITY_DN10297_c0_g1_i1_4	--	--	--	--	--	--	--	--	--	--	--	--	--	--	--	--	--	--	--	--	--
TRINITY_DN10297_c0_g2_i1_3	OAQ34084.1	40S ribosomal protein S7 [Mortierella elongata AG-77]	Q10101|RS7_SCHPO	40S ribosomal protein S7 SPAC18G6.14c OS=Schizosaccharomyces pombe (strain 972 / ATCC 24843) (Fission yeast) GN=SPAC18G6.14c PE=1 SV=2	--	--	--	--	--	--	KOG3320	40S ribosomal protein S7	[J]	INFORMATION STORAGE AND PROCESSING	Translation, ribosomal structure and biogenesis	J	ENOG410ZYKB	ribosomal protein S7	Biological Process: cytoplasmic translation (GO:0002181);|Molecular Function: structural constituent of ribosome (GO:0003735);|Cellular Component: nucleus (GO:0005634);|Cellular Component: nucleolus (GO:0005730);|Cellular Component: cytosol (GO:0005829);|Biological Process: rRNA processing (GO:0006364);|Cellular Component: cytosolic small ribosomal subunit (GO:0022627);|Cellular Component: small-…	PF01251.18	Ribosomal protein S7e
TRINITY_DN10298_c0_g1_i1_2	--	--	--	--	--	--	--	--	--	--	--	--	--	--	--	--	--	--	--	--	--
TRINITY_DN10298_c0_g2_i1_2	--	--	--	--	--	--	--	--	--	--	--	--	--	--	--	--	--	--	--	--	--
TRINITY_DN10299_c0_g1_i1_4	--	--	--	--	--	--	--	--	--	--	--	--	--	--	--	--	--	--	--	--	--
TRINITY_DN10304_c0_g1_i1_3	--	--	--	--	--	--	--	--	--	--	--	--	--	--	--	--	--	--	--	--	--
TRINITY_DN10306_c0_g1_i1_3	KAF1335910.1	Protein nlrc3, partial [Globisporangium splendens]	--	--	--	--	--	--	--	--	--	--	--	--	--	S	ENOG410ZBX3	leucine Rich Repeat	--	--	--
TRINITY_DN10306_c0_g1_i1_4	OWY49580.1	hypothetical protein AALT_g8539 [Alternaria alternata]	--	--	--	--	--	--	--	--	--	--	--	--	--	--	--	--	--	--	--
TRINITY_DN10307_c0_g1_i1_1	--	--	--	--	--	--	--	--	--	--	--	--	--	--	--	--	--	--	--	--	--
TRINITY_DN10309_c0_g1_i1_1	--	--	--	--	--	--	--	--	--	--	--	--	--	--	--	--	--	--	--	--	--
TRINITY_DN10309_c0_g1_i1_2	--	--	--	--	--	--	--	--	--	--	--	--	--	--	--	--	--	--	--	--	--
TRINITY_DN10312_c0_g1_i1_1	OIR55924.1	uncharacterized protein A8A55_3328, partial [Amphiamblys sp. WSBS2006]	--	--	--	--	--	--	--	--	KOG1075	FOG: Reverse transcriptase	[R]	POORLY CHARACTERIZED	General function prediction only	S	ENOG410Y65V	Retrotransposon protein	--	PF00078.27	Reverse transcriptase (RNA-dependent DNA polymerase)
TRINITY_DN10313_c0_g1_i1_4	--	--	--	--	--	--	--	--	--	--	--	--	--	--	--	--	--	--	--	--	--
TRINITY_DN10318_c0_g1_i1_3	RVW80907.1	Transposon TX1 uncharacterized 149 kDa protein [Vitis vinifera]	--	--	--	--	--	--	--	--	KOG1075	FOG: Reverse transcriptase	[R]	POORLY CHARACTERIZED	General function prediction only	S	ENOG410Y65V	Retrotransposon protein	--	--	--
TRINITY_DN10318_c0_g2_i1_3	XP_016450704.1	PREDICTED: uncharacterized protein LOC107775483 [Nicotiana tabacum]	--	--	--	--	--	--	--	--	KOG1075	FOG: Reverse transcriptase	[R]	POORLY CHARACTERIZED	General function prediction only	--	--	--	--	--	--
TRINITY_DN10318_c0_g3_i1_3	XP_026438254.1	uncharacterized protein LOC113336795 [Papaver somniferum]	--	--	--	--	--	--	--	--	KOG1075	FOG: Reverse transcriptase	[R]	POORLY CHARACTERIZED	General function prediction only	S	ENOG4111MK6	Retrotransposon protein	--	--	--
TRINITY_DN10319_c0_g1_i1_1	--	--	--	--	--	--	--	--	--	--	--	--	--	--	--	--	--	--	--	--	--
TRINITY_DN1031_c0_g1_i1_2	PIA42242.1	hypothetical protein AQUCO_02000007v1 [Aquilegia coerulea]	--	--	--	--	--	--	--	--	--	--	--	--	--	S	ENOG410Y1R0	NA	--	PF07647.17	SAM domain (Sterile alpha motif)
TRINITY_DN10320_c0_g1_i1_4	--	--	--	--	--	--	--	--	--	--	--	--	--	--	--	--	--	--	--	--	--
TRINITY_DN10321_c0_g1_i1_2	--	--	--	--	--	--	--	--	--	--	--	--	--	--	--	--	--	--	--	--	--
TRINITY_DN10321_c0_g1_i1_4	TFY53478.1	hypothetical protein EVG20_g10096 [Dentipellis fragilis]	J9VNT4|CHS5_CRYNH	Chitin synthase 5 CNAG_05818 OS=CBS 10515 / FGSC 9487) (Filobasidiella neoformans var. grubii) GN=CNAG_05818 PE=2 SV=1	80/202(39.60)	K00698	CHS1	chitin synthase [EC:2.4.1.16]	ko00520	Amino sugar and nucleotide sugar metabolism	--	--	--	--	--	Z	COG5022	myosin heavy chain	--	PF00063.21	Myosin head (motor domain)
TRINITY_DN10323_c0_g1_i1_3	TYZ60124.1	hypothetical protein PybrP1_005871 [Pythium brassicum]	P49030|MGN2_ORYSJ	Protein mago nashi homolog 2 OsJ_35789 OS=Oryza sativa subsp. japonica (Rice) GN=OsJ_35789 PE=1 SV=2	110/136(80.88)	K12877	MAGOH	protein mago nashi	ko03013|ko03015|ko03040	RNA transport|mRNA surveillance pathway|Spliceosome	KOG3392	Exon-exon junction complex, Magoh component	[A]	INFORMATION STORAGE AND PROCESSING	RNA processing and modification	A	ENOG4111FJ7	Mago nashi	Biological Process: nuclear-transcribed mRNA catabolic process, nonsense-mediated decay (GO:0000184);|Molecular Function: RNA binding (GO:0003723);|Cellular Component: nucleus (GO:0005634);|Cellular Component: cytoplasm (GO:0005737);|Biological Process: mRNA processing (GO:0006397);|Biological Process: regulation of translation (GO:0006417);|Biological Process: RNA splicing (GO:0008380);|Cellular…	PF02792.14	Mago nashi protein
TRINITY_DN10324_c0_g1_i1_3	--	--	--	--	--	--	--	--	--	--	--	--	--	--	--	--	--	--	--	--	--
TRINITY_DN10324_c0_g1_i1_4	--	--	--	--	--	--	--	--	--	--	--	--	--	--	--	--	--	--	--	--	--
TRINITY_DN10328_c0_g1_i1_2	KXX82404.1	hypothetical protein MMYC01_201347 [Madurella mycetomatis]	A2QLK4|FKS1_ASPNC	1,3-beta-glucan synthase component FKS1 An06g01550 OS=Aspergillus niger (strain CBS 513.88 / FGSC A1513) GN=An06g01550 PE=3 SV=1	111/128(86.72)	K00706	E2.4.1.34	1,3-beta-glucan synthase [EC:2.4.1.34]	ko00500	Starch and sucrose metabolism	KOG0916	1,3-beta-glucan synthase/callose synthase catalytic subunit	[M]	CELLULAR PROCESSES AND SIGNALING	Cell wall/membrane/envelope biogenesis	S	ENOG410XQ8V	synthase	Cellular Component: 1,3-beta-D-glucan synthase complex (GO:0000148);|Molecular Function: 1,3-beta-D-glucan synthase activity (GO:0003843);|Cellular Component: mitochondrion (GO:0005739);|Biological Process: (1->3)-beta-D-glucan biosynthetic process (GO:0006075);|Biological Process: regulation of cell shape (GO:0008360);|Cellular Component: integral component of membrane (GO:0016021);|Biological P…	--	--
TRINITY_DN10329_c0_g1_i1_1	XP_030544321.1	E3 ubiquitin-protein ligase COP1 isoform X1 [Rhodamnia argentea]	P93471|COP1_PEA	E3 ubiquitin-protein ligase COP1 COP1 OS=Pisum sativum (Garden pea) GN=COP1 PE=2 SV=1	28/29(96.55)	K10143	RFWD2, COP1	E3 ubiquitin-protein ligase RFWD2 [EC:2.3.2.27]	ko04120|ko04712	Ubiquitin mediated proteolysis|Circadian rhythm - plant	--	--	--	--	--	O	ENOG410XNTU	protein ubiquitination	Cellular Component: nucleus (GO:0005634);|Cellular Component: cytoplasm (GO:0005737);|Biological Process: red, far-red light phototransduction (GO:0009585);|Biological Process: protein ubiquitination (GO:0016567);|Molecular Function: transferase activity (GO:0016740);|Molecular Function: metal ion binding (GO:0046872);	--	--
TRINITY_DN10329_c0_g1_i1_2	--	--	--	--	--	--	--	--	--	--	--	--	--	--	--	--	--	--	--	--	--
TRINITY_DN10329_c0_g1_i1_4	RYN89815.1	V-type proton ATPase subunit a [Alternaria tenuissima]	Q01290|VPH1_NEUCR	V-type proton ATPase subunit a B8J24.100 OS=FGSC 987) GN=B8J24.100 PE=3 SV=1	191/191(100.00)	K02154	ATPeV0A, ATP6N	V-type H+-transporting ATPase subunit a	ko00190|ko04145	Oxidative phosphorylation|Phagosome	KOG2189	Vacuolar H+-ATPase V0 sector, subunit a	[C]	METABOLISM	Energy production and conversion	C	COG1269	ATPase 116 kDa subunit	Cellular Component: vacuolar proton-transporting V-type ATPase, V0 domain (GO:0000220);|Cellular Component: fungal-type vacuole membrane (GO:0000329);|Biological Process: vacuolar acidification (GO:0007035);|Biological Process: ATP hydrolysis coupled proton transport (GO:0015991);|Cellular Component: integral component of membrane (GO:0016021);|Cellular Component: vacuolar proton-transporting V-t…	PF01496.19	V-type ATPase 116kDa subunit family
TRINITY_DN10331_c0_g1_i1_2	XP_017250400.1	PREDICTED: uncharacterized protein LOC108221005 [Daucus carota subsp. sativus]	--	--	--	--	--	--	--	--	--	--	--	--	--	--	--	--	--	--	--
TRINITY_DN10331_c0_g2_i1_2	--	--	--	--	--	--	--	--	--	--	--	--	--	--	--	--	--	--	--	--	--
TRINITY_DN10332_c0_g2_i1_2	--	--	--	--	--	--	--	--	--	--	--	--	--	--	--	--	--	--	--	--	--
TRINITY_DN10333_c0_g1_i1_1	--	--	--	--	--	--	--	--	--	--	--	--	--	--	--	--	--	--	--	--	--
TRINITY_DN10333_c0_g1_i1_3	CCX34736.1	Similar to Phosphorylated carbohydrates phosphatase TM_1254; acc. no. Q9X0Y1 [Pyronema omphalodes CBS 100304]	--	--	--	--	--	--	--	--	--	--	--	--	--	S	COG0637	HAD-superfamily hydrolase subfamily IA variant 3	--	--	--
TRINITY_DN10334_c0_g1_i1_3	BBH00594.1	DegP protease 10 [Prunus dulcis]	Q9FIV6|DGP10_ARATH	Protease Do-like 10, mitochondrial MLF18_70 OS=Arabidopsis thaliana (Mouse-ear cress) GN=MLF18_70 PE=2 SV=1	--	--	--	--	--	--	KOG1320	Serine protease	[O]	CELLULAR PROCESSES AND SIGNALING	Posttranslational modification, protein turnover, chaperones	O	COG0265	Serine protease	Molecular Function: serine-type endopeptidase activity (GO:0004252);|Cellular Component: mitochondrial matrix (GO:0005759);	--	--
TRINITY_DN10335_c0_g1_i1_1	--	--	--	--	--	--	--	--	--	--	--	--	--	--	--	--	--	--	--	--	--
TRINITY_DN10336_c0_g1_i1_2	--	--	--	--	--	--	--	--	--	--	--	--	--	--	--	--	--	--	--	--	--
TRINITY_DN10336_c0_g1_i1_4	KIL94407.1	cdp-alcohol phosphatidyltransferase class-i family protein [Fusarium avenaceum]	O13899|YF38_SCHPO	Uncharacterized CDP-alcohol phosphatidyltransferase class-I family protein C22A12.08c SPAC22A12.08c OS=Schizosaccharomyces pombe (strain 972 / ATCC 24843) (Fission yeast) GN=SPAC22A12.08c PE=3 SV=1	--	--	--	--	--	--	KOG1618	Predicted phosphatase	[R]	POORLY CHARACTERIZED	General function prediction only	G	COG0647	Hydrolase	Cellular Component: mitochondrion (GO:0005739);|Biological Process: mitochondrial membrane organization (GO:0007006);|Molecular Function: cardiolipin synthase activity (GO:0008808);|Cellular Component: membrane (GO:0016020);|Molecular Function: hydrolase activity (GO:0016787);|Biological Process: cardiolipin biosynthetic process (GO:0032049);|Biological Process: glycerophospholipid biosynthetic p…	PF13344.6	Haloacid dehalogenase-like hydrolase
TRINITY_DN10338_c0_g1_i1_4	CDZ98332.1	peroxisomal copper amine oxidase [Phaffia rhodozyma]	Q9P7F2|CAO1_SCHPO	Copper amine oxidase 1 SPAC2E1P3.04 OS=Schizosaccharomyces pombe (strain 972 / ATCC 24843) (Fission yeast) GN=SPAC2E1P3.04 PE=1 SV=1	72/111(64.86)	K00276	AOC3, AOC2, tynA	primary-amine oxidase [EC:1.4.3.21]	ko00260|ko00350|ko00360|ko00410|ko00950|ko00960	Glycine, serine and threonine metabolism|Tyrosine metabolism|Phenylalanine metabolism|beta-Alanine metabolism|Isoquinoline alkaloid biosynthesis|Tropane, piperidine and pyridine alkaloid biosynthesis	KOG1186	Copper amine oxidase	[Q]	METABOLISM	Secondary metabolites biosynthesis, transport and catabolism	Q	COG3733	amine oxidase	Molecular Function: copper ion binding (GO:0005507);|Cellular Component: cytoplasm (GO:0005737);|Cellular Component: cytosol (GO:0005829);|Biological Process: cellular copper ion homeostasis (GO:0006878);|Molecular Function: primary amine oxidase activity (GO:0008131);|Biological Process: amine metabolic process (GO:0009308);|Biological Process: amine catabolic process (GO:0009310);|Cellular Comp…	PF01179.20	Copper amine oxidase, enzyme domain
TRINITY_DN10339_c0_g1_i1_2	XP_022714458.1	nuclear transcription factor Y subunit B-6-like [Durio zibethinus]	Q9SFD8|NFYB9_ARATH	Nuclear transcription factor Y subunit B-9 T26F17.20 OS=Arabidopsis thaliana (Mouse-ear cress) GN=T26F17.20 PE=1 SV=2	--	--	--	--	--	--	KOG0869	CCAAT-binding factor, subunit A (HAP3)	[K]	INFORMATION STORAGE AND PROCESSING	Transcription	B	COG2036	Core component of nucleosome. Nucleosomes wrap and compact DNA into chromatin, limiting DNA accessibility to the cellular machineries which require DNA as a template. Histones thereby play a central role in transcription regulation, DNA repair, DNA replication and chromosomal stability. DNA accessibility is regulated via a complex set of post-translational modifications of histones, also called h…	Molecular Function: DNA-binding transcription factor activity (GO:0003700);|Cellular Component: nucleus (GO:0005634);|Biological Process: abscisic acid-activated signaling pathway (GO:0009738);|Biological Process: blue light signaling pathway (GO:0009785);|Biological Process: embryo development ending in seed dormancy (GO:0009793);|Biological Process: somatic embryogenesis (GO:0010262);|Molecular…	PF00808.23,PF00125.24	Histone-like transcription factor (CBF/NF-Y) and archaeal histone|Core histone H2A/H2B/H3/H4	0R	NF-YB
TRINITY_DN1033_c0_g1_i1_4	KAF1934168.1	40S ribosomal protein S2 [Didymella exigua CBS 183.55]	P25443|RS2_YEAST	40S ribosomal protein S2 G2893 OS=Saccharomyces cerevisiae (strain ATCC 204508 / S288c) (Baker's yeast) GN=G2893 PE=1 SV=3	120/130(92.31)	K02981	RP-S2e, RPS2	small subunit ribosomal protein S2e	ko03010	Ribosome	KOG0877	40S ribosomal protein S2/30S ribosomal protein S5	[J]	INFORMATION STORAGE AND PROCESSING	Translation, ribosomal structure and biogenesis	J	COG0098	Located at the back of the 30S subunit body where it stabilizes the conformation of the head with respect to the body (By similarity)	Molecular Function: structural constituent of ribosome (GO:0003735);|Cellular Component: nucleoplasm (GO:0005654);|Cellular Component: nucleolus (GO:0005730);|Biological Process: rRNA export from nucleus (GO:0006407);|Biological Process: translation (GO:0006412);|Cellular Component: cytosolic small ribosomal subunit (GO:0022627);|Biological Process: rRNA methylation (GO:0031167);|Cellular Compone…	PF03719.15	Ribosomal protein S5, C-terminal domain
TRINITY_DN10340_c0_g1_i1_1	--	--	--	--	--	--	--	--	--	--	--	--	--	--	--	--	--	--	--	--	--
TRINITY_DN10341_c0_g1_i1_1	BAD93181.1	isocitrate lyase [Fomitopsis palustris]	A8NR45|ACEA_COPC7	Isocitrate lyase CC1G_07122 OS=(Inky cap fungus) (Hormographiella aspergillata) GN=CC1G_07122 PE=3 SV=1	91/116(78.45)	K01637	E4.1.3.1, aceA	isocitrate lyase [EC:4.1.3.1]	ko00630	Glyoxylate and dicarboxylate metabolism	KOG1260	Isocitrate lyase	[C]	METABOLISM	Energy production and conversion	C	COG2224	Isocitrate lyase	Molecular Function: isocitrate lyase activity (GO:0004451);|Biological Process: glyoxylate cycle (GO:0006097);|Biological Process: tricarboxylic acid cycle (GO:0006099);|Cellular Component: glyoxysome (GO:0009514);|Molecular Function: methylisocitrate lyase activity (GO:0046421);|Molecular Function: metal ion binding (GO:0046872);	PF00463.21	Isocitrate lyase family
TRINITY_DN10342_c0_g1_i1_3	--	--	--	--	--	--	--	--	--	--	--	--	--	--	--	--	--	--	--	--	--
TRINITY_DN10344_c0_g1_i1_4	XP_007006723.1	uncharacterized protein TREMEDRAFT_40446 [Tremella mesenterica DSM 1558]	P36594|RPB1_SCHPO	DNA-directed RNA polymerase II subunit rpb1 SPBC28F2.12 OS=Schizosaccharomyces pombe (strain 972 / ATCC 24843) (Fission yeast) GN=SPBC28F2.12 PE=1 SV=1	167/338(49.41)	K03006	RPB1, POLR2A	DNA-directed RNA polymerase II subunit RPB1 [EC:2.7.7.6]	ko03020	RNA polymerase	KOG0260	RNA polymerase II, large subunit	[K]	INFORMATION STORAGE AND PROCESSING	Transcription	K	COG0086	DNA-dependent RNA polymerase catalyzes the transcription of DNA into RNA using the four ribonucleoside triphosphates as substrates (By similarity)	Cellular Component: nuclear chromatin (GO:0000790);|Molecular Function: DNA binding (GO:0003677);|Molecular Function: DNA-directed 5'-3' RNA polymerase activity (GO:0003899);|Cellular Component: nucleus (GO:0005634);|Cellular Component: RNA polymerase II, core complex (GO:0005665);|Cellular Component: cytosol (GO:0005829);|Biological Process: transcription by RNA polymerase II (GO:0006366);|Molec…	PF04998.17,PF05001.13	RNA polymerase Rpb1, domain 5|RNA polymerase Rpb1 C-terminal repeat
TRINITY_DN10348_c0_g1_i1_2	--	--	--	--	--	--	--	--	--	--	--	--	--	--	--	--	--	--	--	--	--
TRINITY_DN10351_c0_g1_i1_4	--	--	--	--	--	--	--	--	--	--	--	--	--	--	--	--	--	--	--	--	--
TRINITY_DN10352_c0_g1_i1_1	--	--	--	--	--	--	--	--	--	--	--	--	--	--	--	--	--	--	--	PF01459.22	Eukaryotic porin
TRINITY_DN10353_c0_g1_i1_1	--	--	--	--	--	--	--	--	--	--	--	--	--	--	--	--	--	--	--	--	--
TRINITY_DN10353_c0_g1_i1_2	XP_018825364.1	PREDICTED: DENN domain and WD repeat-containing protein SCD1-like [Juglans regia]	--	--	--	--	--	--	--	--	KOG1075	FOG: Reverse transcriptase	[R]	POORLY CHARACTERIZED	General function prediction only	S	ENOG410Y65V	Retrotransposon protein	--	--	--
TRINITY_DN10353_c0_g1_i1_3	RWR85996.1	pentatricopeptide repeat-containing-like protein [Cinnamomum micranthum f. kanehirae]	Q9SY02|PP301_ARATH	Pentatricopeptide repeat-containing protein At4g02750 T5J8.5 OS=Arabidopsis thaliana (Mouse-ear cress) GN=T5J8.5 PE=3 SV=1	--	--	--	--	--	--	KOG4197	FOG: PPR repeat	[R]	POORLY CHARACTERIZED	General function prediction only	S	ENOG410Z7Z7	Pentatricopeptide repeat-containing protein	--	PF01535.20,PF13041.6	PPR repeat|PPR repeat family
TRINITY_DN10359_c0_g1_i1_4	--	--	--	--	--	--	--	--	--	--	--	--	--	--	--	--	--	--	--	--	--
TRINITY_DN1035_c0_g1_i1_1	--	--	--	--	--	--	--	--	--	--	--	--	--	--	--	--	--	--	--	--	--
TRINITY_DN10361_c0_g1_i1_3	XP_028120352.1	uncharacterized protein LOC114317794 [Camellia sinensis]	--	--	--	--	--	--	--	--	--	--	--	--	--	--	--	--	--	--	--
TRINITY_DN10363_c0_g1_i1_4	XP_016271604.1	protein disulfide-isomerase A1 [Rhodotorula toruloides NP11]	Q10057|PDI1_SCHPO	Putative protein disulfide-isomerase C1F5.02 SPAC1F5.02 OS=Schizosaccharomyces pombe (strain 972 / ATCC 24843) (Fission yeast) GN=SPAC1F5.02 PE=3 SV=1	67/100(67.00)	K09580	PDIA1, P4HB	protein disulfide-isomerase A1 [EC:5.3.4.1]	ko04141	Protein processing in endoplasmic reticulum	KOG0190	Protein disulfide isomerase (prolyl 4-hydroxylase beta subunit)	[O]	CELLULAR PROCESSES AND SIGNALING	Posttranslational modification, protein turnover, chaperones	O	COG0526	Thioredoxin	Molecular Function: protein disulfide isomerase activity (GO:0003756);|Cellular Component: endoplasmic reticulum (GO:0005783);|Cellular Component: endoplasmic reticulum lumen (GO:0005788);|Biological Process: protein folding (GO:0006457);|Molecular Function: protein disulfide oxidoreductase activity (GO:0015035);|Biological Process: protein folding in endoplasmic reticulum (GO:0034975);|Biologica…	PF00085.20	Thioredoxin
TRINITY_DN10364_c0_g1_i1_4	TXC11677.1	hypothetical protein FocTR4_00006949 [Fusarium oxysporum f. sp. cubense]	O36023|SPN1_SCHPO	Septin homolog spn1 SPAC4F10.11 OS=Schizosaccharomyces pombe (strain 972 / ATCC 24843) (Fission yeast) GN=SPAC4F10.11 PE=1 SV=2	--	--	--	--	--	--	KOG2655	Septin family protein (P-loop GTPase)	[DZU]	CELLULAR PROCESSES AND SIGNALING|CELLULAR PROCESSES AND SIGNALING|CELLULAR PROCESSES AND SIGNALING	Cell cycle control, cell division, chromosome partitioning |Cytoskeleton |Intracellular trafficking, secretion, and vesicular transport	DZ	COG5019	Cell division control protein	Biological Process: mitotic cytokinesis (GO:0000281);|Biological Process: septin ring assembly (GO:0000921);|Molecular Function: GTPase activity (GO:0003924);|Molecular Function: GTP binding (GO:0005525);|Cellular Component: nucleus (GO:0005634);|Cellular Component: cytoplasm (GO:0005737);|Cellular Component: cytosol (GO:0005829);|Cellular Component: septin ring (GO:0005940);|Cellular Component: …	PF00735.18	Septin
TRINITY_DN10366_c0_g1_i1_2	XP_006697012.1	mitochondrial protein import protein mas5-like protein [Chaetomium thermophilum var. thermophilum DSM 1495]	P25294|SIS1_YEAST	Protein SIS1 N2879 OS=Saccharomyces cerevisiae (strain ATCC 204508 / S288c) (Baker's yeast) GN=N2879 PE=1 SV=1	37/42(88.10)	K09503	DNAJA2	DnaJ homolog subfamily A member 2	ko04141	Protein processing in endoplasmic reticulum	KOG0712	Molecular chaperone (DnaJ superfamily)	[O]	CELLULAR PROCESSES AND SIGNALING	Posttranslational modification, protein turnover, chaperones	O	COG0484	ATP binding to DnaK triggers the release of the substrate protein, thus completing the reaction cycle. Several rounds of ATP-dependent interactions between DnaJ, DnaK and GrpE are required for fully efficient folding. Also involved, together with DnaK and GrpE, in the DNA replication of plasmids through activation of initiation proteins (By similarity)	Molecular Function: DNA binding (GO:0003677);|Cellular Component: nucleus (GO:0005634);|Cellular Component: cytosol (GO:0005829);|Biological Process: translational initiation (GO:0006413);|Biological Process: protein folding (GO:0006457);|Biological Process: cell cycle (GO:0007049);|Cellular Component: cytosolic small ribosomal subunit (GO:0022627);|Biological Process: tRNA import into nucleus (G…	--	--
TRINITY_DN10366_c0_g1_i1_4	PIA62687.1	hypothetical protein AQUCO_00200598v1 [Aquilegia coerulea]	--	--	--	--	--	--	--	--	KOG1021	Acetylglucosaminyltransferase EXT1/exostosin 1	[GMW]	METABOLISM|CELLULAR PROCESSES AND SIGNALING|CELLULAR PROCESSES AND SIGNALING	Carbohydrate transport and metabolism |Cell wall/membrane/envelope biogenesis |Extracellular structures	S	ENOG410XTFH	Exostosin	--	--	--
TRINITY_DN10367_c0_g1_i1_3	KAA8550298.1	hypothetical protein F0562_001982 [Nyssa sinensis]	Q94HW2|POLR1_ARATH	Endonuclease RE1 T4M14.18 OS=Arabidopsis thaliana (Mouse-ear cress) GN=T4M14.18 PE=2 SV=1	--	--	--	--	--	--	KOG0017	FOG: Transposon-encoded proteins with TYA, reverse transcriptase, integrase domains in various combinations	[R]	POORLY CHARACTERIZED	General function prediction only	L	COG2801	Retrotransposon protein	Cellular Component: retrotransposon nucleocapsid (GO:0000943);|Molecular Function: nucleic acid binding (GO:0003676);|Molecular Function: RNA-directed DNA polymerase activity (GO:0003964);|Molecular Function: aspartic-type endopeptidase activity (GO:0004190);|Molecular Function: endonuclease activity (GO:0004519);|Biological Process: DNA recombination (GO:0006310);|Biological Process: DNA integra…	--	--
TRINITY_DN10368_c0_g1_i1_4	--	--	--	--	--	--	--	--	--	--	--	--	--	--	--	--	--	--	--	--	--
TRINITY_DN10370_c0_g1_i1_4	PIA51561.1	hypothetical protein AQUCO_01100425v1 [Aquilegia coerulea]	C0HLA0|GH5FP_CHAOB	Glycosyl hydrolase 5 family protein . OS=Chamaecyparis obtusa (Hinoki false-cypress) (Retinospora obtusa) GN=. PE=1 SV=1	--	--	--	--	--	--	--	--	--	--	--	G	ENOG410XQBB	hydrolase family 5 protein	Molecular Function: hydrolase activity, hydrolyzing O-glycosyl compounds (GO:0004553);|Biological Process: carbohydrate metabolic process (GO:0005975);	--	--
TRINITY_DN10371_c0_g1_i1_1	--	--	--	--	--	--	--	--	--	--	--	--	--	--	--	--	--	--	--	--	--
TRINITY_DN10373_c0_g1_i1_3	PIA45085.1	hypothetical protein AQUCO_01700555v1 [Aquilegia coerulea]	Q9LIK7|ACA13_ARATH	Putative calcium-transporting ATPase 13, plasma membrane-type F5N5.8 OS=Arabidopsis thaliana (Mouse-ear cress) GN=F5N5.8 PE=3 SV=1	--	--	--	--	--	--	KOG0204	Calcium transporting ATPase	[P]	METABOLISM	Inorganic ion transport and metabolism	P	ENOG410XNNC	ATPase, Ca transporting, plasma membrane	Molecular Function: calcium-transporting ATPase activity (GO:0005388);|Molecular Function: calmodulin binding (GO:0005516);|Molecular Function: ATP binding (GO:0005524);|Cellular Component: integral component of plasma membrane (GO:0005887);|Molecular Function: metal ion binding (GO:0046872);	--	--
TRINITY_DN10374_c0_g1_i1_4	--	--	--	--	--	--	--	--	--	--	--	--	--	--	--	--	--	--	--	--	--
TRINITY_DN10375_c0_g1_i1_2	--	--	--	--	--	--	--	--	--	--	--	--	--	--	--	--	--	--	--	--	--
TRINITY_DN10376_c0_g1_i1_1	ABM84973.1	fibulin 1, partial [synthetic construct]	--	--	--	--	--	--	--	--	KOG1217	Fibrillins and related proteins containing Ca2+-binding EGF-like domains	[T]	CELLULAR PROCESSES AND SIGNALING	Signal transduction mechanisms	O	ENOG410Y194	Fibulin 2	--	PF12662.7,PF14670.6,PF07645.15,PF00008.27	Complement Clr-like EGF-like|Coagulation Factor Xa inhibitory site|Calcium-binding EGF domain|EGF-like domain
TRINITY_DN10376_c0_g1_i1_2	PIA50211.1	hypothetical protein AQUCO_01300743v1 [Aquilegia coerulea]	--	--	--	--	--	--	--	--	--	--	--	--	--	L	COG1112	Helicase	--	--	--
TRINITY_DN10376_c0_g1_i1_4	XP_024547181.1	hypothetical protein BCIN_02g05850 [Botrytis cinerea B05.10]	--	--	--	--	--	--	--	--	--	--	--	--	--	--	--	--	--	--	--
TRINITY_DN10377_c0_g1_i1_2	YP_006291838.1	orf49 [Daucus carota subsp. sativus]	--	--	--	--	--	--	--	--	--	--	--	--	--	--	--	--	--	--	--
TRINITY_DN10377_c0_g1_i1_3	KAF1325968.1	Kinesin heavy chain, partial [Globisporangium splendens]	--	--	--	--	--	--	--	--	--	--	--	--	--	S	ENOG410ZM23	EF hand domain protein	--	--	--
TRINITY_DN10377_c1_g1_i1_3	--	--	--	--	--	--	--	--	--	--	--	--	--	--	--	--	--	--	--	--	--
TRINITY_DN10378_c0_g1_i1_2	--	--	--	--	--	--	--	--	--	--	--	--	--	--	--	--	--	--	--	--	--
TRINITY_DN10378_c0_g2_i1_2	KIL89688.1	hypothetical protein FAVG1_07268 [Fusarium avenaceum]	--	--	--	--	--	--	--	--	--	--	--	--	--	S	ENOG4111TTK	Cyclin-dependent protein kinase	--	--	--
TRINITY_DN10382_c0_g1_i1_1	--	--	--	--	--	--	--	--	--	--	--	--	--	--	--	--	--	--	--	--	--
TRINITY_DN10382_c0_g1_i1_2	--	--	--	--	--	--	--	--	--	--	--	--	--	--	--	--	--	--	--	--	--
TRINITY_DN10383_c0_g1_i1_1	XP_019050671.1	AGC protein kinase [Kwoniella bestiolae CBS 10118]	P43565|RIM15_YEAST	Serine/threonine-protein kinase RIM15 YFL033C OS=Saccharomyces cerevisiae (strain ATCC 204508 / S288c) (Baker's yeast) GN=YFL033C PE=1 SV=1	--	--	--	--	--	--	KOG0605	NDR and related serine/threonine kinases	[R]	POORLY CHARACTERIZED	General function prediction only	T	ENOG410XPWX	microtubule associated serine threonine kinase	Biological Process: phosphorelay signal transduction system (GO:0000160);|Biological Process: age-dependent response to oxidative stress involved in chronological cell aging (GO:0001324);|Molecular Function: protein kinase activity (GO:0004672);|Molecular Function: protein serine/threonine kinase activity (GO:0004674);|Molecular Function: ATP binding (GO:0005524);|Cellular Component: nucleus (GO:…	--	--
TRINITY_DN10387_c0_g1_i1_2	XP_024549779.1	Bcgst14 [Botrytis cinerea B05.10]	--	--	77/77(100.00)	K00799	GST, gst	glutathione S-transferase [EC:2.5.1.18]	ko00480	Glutathione metabolism	--	--	--	--	--	O	ENOG4111MKK	glutathione Stransferase	--	--	--
TRINITY_DN10388_c0_g1_i1_1	--	--	--	--	--	--	--	--	--	--	--	--	--	--	--	--	--	--	--	--	--
TRINITY_DN10388_c0_g1_i1_3	--	--	--	--	--	--	--	--	--	--	--	--	--	--	--	--	--	--	--	--	--
TRINITY_DN10388_c0_g2_i1_3	BAP74424.1	L-lactate dehydrogenase [eukaryotic synthetic construct]	P22989|LDHB_HORVU	L-lactate dehydrogenase B . OS=Hordeum vulgare (Barley) GN=. PE=1 SV=1	95/160(59.38)	K00016	LDH, ldh	L-lactate dehydrogenase [EC:1.1.1.27]	ko00010|ko00270|ko00620|ko00640	Glycolysis / Gluconeogenesis|Cysteine and methionine metabolism|Pyruvate metabolism|Propanoate metabolism	KOG1495	Lactate dehydrogenase	[C]	METABOLISM	Energy production and conversion	C	COG0039	Catalyzes the reversible oxidation of malate to oxaloacetate (By similarity)	Molecular Function: L-lactate dehydrogenase activity (GO:0004459);|Cellular Component: cytoplasm (GO:0005737);|Biological Process: carbohydrate metabolic process (GO:0005975);|Biological Process: carboxylic acid metabolic process (GO:0019752);	PF00056.23	lactate/malate dehydrogenase, NAD binding domain
TRINITY_DN10389_c0_g1_i1_3	PIA53924.1	hypothetical protein AQUCO_00900473v1 [Aquilegia coerulea]	Q8VZ20|ASR3_ARATH	Trihelix transcription factor ASR3 F4P9.32 OS=Arabidopsis thaliana (Mouse-ear cress) GN=F4P9.32 PE=1 SV=1	--	--	--	--	--	--	--	--	--	--	--	S	ENOG410YBJK	NA	Molecular Function: DNA binding (GO:0003677);|Molecular Function: DNA-binding transcription factor activity (GO:0003700);|Cellular Component: nucleus (GO:0005634);|Biological Process: regulation of transcription, DNA-templated (GO:0006355);|Biological Process: defense response (GO:0006952);|Molecular Function: protein homodimerization activity (GO:0042803);|Biological Process: negative regulation…	--	--	0F	Trihelix
TRINITY_DN10390_c0_g1_i1_2	KAF2624333.1	hypothetical protein BU25DRAFT_158191 [Macroventuria anomochaeta]	--	--	--	--	--	--	--	--	--	--	--	--	--	--	--	--	--	--	--
TRINITY_DN10391_c0_g1_i1_1	XP_003028057.1	glycoside hydrolase family 13 protein [Schizophyllum commune H4-8]	Q02751|MALT_CANAX	Alpha-glucosidase MAL1 OS=Candida albicans (Yeast) GN=MAL1 PE=1 SV=4	--	--	--	--	--	--	KOG0471	Alpha-amylase	[G]	METABOLISM	Carbohydrate transport and metabolism	G	COG0366	alpha amylase, catalytic	Molecular Function: alpha-1,4-glucosidase activity (GO:0004558);|Molecular Function: maltose alpha-glucosidase activity (GO:0032450);	PF00128.24	Alpha amylase, catalytic domain
TRINITY_DN10391_c0_g1_i1_2	--	--	--	--	--	--	--	--	--	--	--	--	--	--	--	--	--	--	--	--	--
TRINITY_DN10391_c0_g2_i1_2	--	--	--	--	--	--	--	--	--	--	--	--	--	--	--	--	--	--	--	--	--
TRINITY_DN10392_c0_g1_i1_1	--	--	--	--	--	--	--	--	--	--	--	--	--	--	--	--	--	--	--	--	--
TRINITY_DN10392_c0_g1_i2_3	--	--	--	--	--	--	--	--	--	--	--	--	--	--	--	--	--	--	--	--	--
TRINITY_DN10393_c0_g1_i1_1	--	--	--	--	--	--	--	--	--	--	--	--	--	--	--	--	--	--	--	--	--
TRINITY_DN10394_c0_g1_i1_4	--	--	--	--	--	--	--	--	--	--	--	--	--	--	--	--	--	--	--	--	--
TRINITY_DN10395_c0_g1_i1_4	--	--	--	--	--	--	--	--	--	--	--	--	--	--	--	--	--	--	--	--	--
TRINITY_DN10397_c0_g1_i1_1	KOS37779.1	hypothetical protein ACN38_g11419 [Penicillium nordicum]	Q9UUC1|RL21A_SCHPO	60S ribosomal protein L21-A SPBC365.03c OS=Schizosaccharomyces pombe (strain 972 / ATCC 24843) (Fission yeast) GN=SPBC365.03c PE=3 SV=1	159/160(99.38)	K02889	RP-L21e, RPL21	large subunit ribosomal protein L21e	ko03010	Ribosome	KOG1732	60S ribosomal protein L21	[J]	INFORMATION STORAGE AND PROCESSING	Translation, ribosomal structure and biogenesis	J	COG2139	(ribosomal) protein	Biological Process: cytoplasmic translation (GO:0002181);|Molecular Function: structural constituent of ribosome (GO:0003735);|Cellular Component: cytosol (GO:0005829);|Cellular Component: cytosolic large ribosomal subunit (GO:0022625);	PF01157.18	Ribosomal protein L21e
TRINITY_DN10399_c0_g1_i1_1	--	--	--	--	--	--	--	--	--	--	--	--	--	--	--	--	--	--	--	--	--
TRINITY_DN103_c0_g1_i1_1	KOO23864.1	thaumatin domain family protein [Chrysochromulina tobinii]	--	--	--	--	--	--	--	--	--	--	--	--	--	S	ENOG41128EJ	CBD_IV	--	--	--
TRINITY_DN103_c0_g2_i1_2	THV52497.1	hypothetical protein BGAL_0077g00100 [Botrytis galanthina]	A6SFQ6|EIF3B_BOTFB	Eukaryotic translation initiation factor 3 subunit B BC1G_11866 OS=cinerea) GN=BC1G_11866 PE=3 SV=1	99/100(99.00)	K03253	EIF3B	translation initiation factor 3 subunit B	ko03013	RNA transport	--	--	--	--	--	J	COG5354	Component of the eukaryotic translation initiation factor 3 (eIF-3) complex, which is involved in protein synthesis and, together with other initiation factors, stimulates binding of mRNA and methionyl-tRNAi to the 40S ribosome (By similarity)	Biological Process: formation of cytoplasmic translation initiation complex (GO:0001732);|Molecular Function: translation initiation factor activity (GO:0003743);|Cellular Component: eukaryotic translation initiation factor 3 complex (GO:0005852);|Cellular Component: eukaryotic 43S preinitiation complex (GO:0016282);|Molecular Function: translation initiation factor binding (GO:0031369);|Cellular…	--	--
TRINITY_DN10400_c0_g1_i1_2	--	--	--	--	--	--	--	--	--	--	--	--	--	--	--	--	--	--	--	--	--
TRINITY_DN10401_c0_g1_i1_1	--	--	--	--	--	--	--	--	--	--	--	--	--	--	--	--	--	--	--	--	--
TRINITY_DN10402_c0_g2_i1_1	--	--	--	--	--	--	--	--	--	--	--	--	--	--	--	--	--	--	--	--	--
TRINITY_DN10403_c0_g1_i1_2	PIA47921.1	hypothetical protein AQUCO_01400490v1 [Aquilegia coerulea]	O65012|C78A4_PINRA	Cytochrome P450 78A4 PRE74 OS=Pinus radiata (Monterey pine) (Pinus insignis) GN=PRE74 PE=2 SV=1	--	--	--	--	--	--	KOG0156	Cytochrome P450 CYP2 subfamily	[Q]	METABOLISM	Secondary metabolites biosynthesis, transport and catabolism	Q	COG2124	Cytochrome p450	Molecular Function: monooxygenase activity (GO:0004497);|Molecular Function: iron ion binding (GO:0005506);|Molecular Function: oxidoreductase activity, acting on paired donors, with incorporation or reduction of molecular oxygen (GO:0016705);|Molecular Function: heme binding (GO:0020037);	PF00067.22	Cytochrome P450
TRINITY_DN10406_c0_g1_i1_2	OMO90325.1	Plant peroxidase [Corchorus capsularis]	Q9FLV5|PER61_ARATH	Probable peroxidase 61 MZF18.4 OS=Arabidopsis thaliana (Mouse-ear cress) GN=MZF18.4 PE=3 SV=1	84/104(80.77)	K00430	E1.11.1.7	peroxidase [EC:1.11.1.7]	ko00940	Phenylpropanoid biosynthesis	--	--	--	--	--	G	ENOG410YECP	peroxidase	Molecular Function: peroxidase activity (GO:0004601);|Cellular Component: extracellular region (GO:0005576);|Biological Process: response to oxidative stress (GO:0006979);|Cellular Component: plant-type cell wall (GO:0009505);|Cellular Component: plasmodesma (GO:0009506);|Molecular Function: heme binding (GO:0020037);|Biological Process: hydrogen peroxide catabolic process (GO:0042744);|Molecular…	PF00141.23	Peroxidase
TRINITY_DN10406_c0_g1_i1_4	--	--	--	--	--	--	--	--	--	--	--	--	--	--	--	--	--	--	--	--	--
TRINITY_DN10407_c0_g1_i1_4	KIR83032.1	prohibitin-2 [Cryptococcus gattii VGIV IND107]	O94550|PHB2_SCHPO	Prohibitin-2 SPCC1322.16 OS=Schizosaccharomyces pombe (strain 972 / ATCC 24843) (Fission yeast) GN=SPCC1322.16 PE=1 SV=2	--	--	--	--	--	--	KOG3090	Prohibitin-like protein	[O]	CELLULAR PROCESSES AND SIGNALING	Posttranslational modification, protein turnover, chaperones	O	COG0330	Band 7 protein	Cellular Component: mitochondrial inner membrane (GO:0005743);|Biological Process: protein folding (GO:0006457);|Cellular Component: integral component of membrane (GO:0016021);	PF01145.25	SPFH domain / Band 7 family
TRINITY_DN10408_c0_g1_i1_2	PIA63471.1	hypothetical protein AQUCO_00201073v1 [Aquilegia coerulea]	--	--	--	--	--	--	--	--	KOG4765	Uncharacterized conserved protein	[S]	POORLY CHARACTERIZED	Function unknown	S	ENOG410ZQX4	Zinc finger, C3HC-type containing 1	--	--	--
TRINITY_DN1040_c0_g1_i1_3	RAW31701.1	Serine/threonine-protein phosphatase 2A regulatory subunit A alpha isoform [Phytophthora cactorum]	Q9UT08|2AAA_SCHPO	Protein phosphatase PP2A regulatory subunit A SPAP8A3.09c OS=Schizosaccharomyces pombe (strain 972 / ATCC 24843) (Fission yeast) GN=SPAP8A3.09c PE=1 SV=1	46/103(44.66)	K03456	PPP2R1	serine/threonine-protein phosphatase 2A regulatory subunit A	ko03015	mRNA surveillance pathway	KOG0211	Protein phosphatase 2A regulatory subunit A and related proteins	[T]	CELLULAR PROCESSES AND SIGNALING	Signal transduction mechanisms	T	ENOG410XQVI	(Regulatory) subunit	Cellular Component: protein phosphatase type 2A complex (GO:0000159);|Cellular Component: nucleus (GO:0005634);|Cellular Component: cytoplasm (GO:0005737);|Cellular Component: actomyosin contractile ring (GO:0005826);|Cellular Component: cytosol (GO:0005829);|Biological Process: protein dephosphorylation (GO:0006470);|Molecular Function: protein phosphatase regulator activity (GO:0019888);|Biolog…	PF02985.22,PF13646.6	HEAT repeat|HEAT repeats
TRINITY_DN10410_c0_g1_i1_4	RYN97029.1	putative proteasome subunit beta type-4 [Alternaria tenuissima]	Q9P6U7|PSB4_NEUCR	Probable proteasome subunit beta type-4 15E6.60 OS=FGSC 987) GN=15E6.60 PE=3 SV=2	187/187(100.00)	K02734	PSMB2	20S proteasome subunit beta 4 [EC:3.4.25.1]	ko03050	Proteasome	KOG0177	20S proteasome, regulatory subunit beta type PSMB2/PRE1	[O]	CELLULAR PROCESSES AND SIGNALING	Posttranslational modification, protein turnover, chaperones	O	COG0638	The proteasome is a multicatalytic proteinase complex which is characterized by its ability to cleave peptides with Arg, Phe, Tyr, Leu, and Glu adjacent to the leaving group at neutral or slightly basic pH. The proteasome has an ATP-dependent proteolytic activity (By similarity)	Molecular Function: endopeptidase activity (GO:0004175);|Molecular Function: threonine-type endopeptidase activity (GO:0004298);|Cellular Component: nucleus (GO:0005634);|Cellular Component: cytoplasm (GO:0005737);|Cellular Component: endoplasmic reticulum membrane (GO:0005789);|Cellular Component: proteasome core complex (GO:0005839);|Biological Process: proteasomal protein catabolic process (GO…	PF00227.26	Proteasome subunit
TRINITY_DN10411_c0_g1_i1_2	--	--	--	--	--	--	--	--	--	--	--	--	--	--	--	--	--	--	--	--	--
TRINITY_DN10413_c0_g1_i1_2	TGO28448.1	hypothetical protein BPAE_0027g00150 [Botrytis paeoniae]	--	--	--	--	--	--	--	--	--	--	--	--	--	S	ENOG4111XUX	NA	--	--	--
TRINITY_DN10413_c0_g2_i1_2	CCD45089.1	hypothetical protein BofuT4P3000014001 [Botrytis cinerea T4]	--	--	--	--	--	--	--	--	--	--	--	--	--	S	ENOG4111XUX	NA	--	--	--
TRINITY_DN10415_c0_g1_i1_1	CAD40782.2	OSJNBb0012E08.6 [Oryza sativa Japonica Group]	P10978|POLX_TOBAC	Endonuclease . OS=Nicotiana tabacum (Common tobacco) GN=. PE=2 SV=1	--	--	--	--	--	--	KOG0017	FOG: Transposon-encoded proteins with TYA, reverse transcriptase, integrase domains in various combinations	[R]	POORLY CHARACTERIZED	General function prediction only	L	COG2801	Retrotransposon protein	Cellular Component: retrotransposon nucleocapsid (GO:0000943);|Molecular Function: nucleic acid binding (GO:0003676);|Molecular Function: RNA-directed DNA polymerase activity (GO:0003964);|Molecular Function: aspartic-type endopeptidase activity (GO:0004190);|Molecular Function: endonuclease activity (GO:0004519);|Molecular Function: zinc ion binding (GO:0008270);|Biological Process: DNA integrat…	--	--
TRINITY_DN10416_c0_g1_i1_2	--	--	--	--	--	--	--	--	--	--	--	--	--	--	--	--	--	--	--	--	--
TRINITY_DN10418_c0_g1_i1_1	CDZ97140.1	Polysaccharide deacetylase [Phaffia rhodozyma]	J9VPD7|CDA1_CRYNH	Chitin deacetylase 1 CNAG_05799 OS=CBS 10515 / FGSC 9487) (Filobasidiella neoformans var. grubii) GN=CNAG_05799 PE=1 SV=1	--	--	--	--	--	--	--	--	--	--	--	G	COG0726	4-amino-4-deoxy-alpha-L-arabinopyranosyl undecaprenyl phosphate biosynthetic process	--	PF01522.21	Polysaccharide deacetylase
TRINITY_DN10418_c0_g1_i1_4	XP_018391632.1	mitochondrial uncoupling protein 2 [Alternaria alternata]	P33303|SFC1_YEAST	Succinate/fumarate mitochondrial transporter J1921 OS=Saccharomyces cerevisiae (strain ATCC 204508 / S288c) (Baker's yeast) GN=J1921 PE=1 SV=2	--	--	--	--	--	--	KOG0756	Mitochondrial tricarboxylate/dicarboxylate carrier proteins	[C]	METABOLISM	Energy production and conversion	S	ENOG410YAYP	mitochondrial	Molecular Function: succinate:fumarate antiporter activity (GO:0005469);|Cellular Component: mitochondrial inner membrane (GO:0005743);|Biological Process: fumarate transport (GO:0015741);|Biological Process: succinate transport (GO:0015744);|Cellular Component: integral component of membrane (GO:0016021);	PF00153.27	Mitochondrial carrier protein
TRINITY_DN1041_c0_g1_i1_1	--	--	--	--	--	--	--	--	--	--	--	--	--	--	--	--	--	--	--	--	--
TRINITY_DN10420_c0_g1_i1_3	KAF1328420.1	Nek protein kinase, partial [Globisporangium splendens]	P11837|NIMA_EMENI	G2-specific protein kinase nimA AN9504 OS=M139) (Aspergillus nidulans) GN=AN9504 PE=1 SV=1	--	--	--	--	--	--	KOG1826	Ras GTPase activating protein RasGAP/neurofibromin	[V]	CELLULAR PROCESSES AND SIGNALING	Defense mechanisms	T	ENOG410XNQP	NIMA-related kinase	Biological Process: G2/M transition of mitotic cell cycle (GO:0000086);|Molecular Function: protein kinase activity (GO:0004672);|Molecular Function: protein serine/threonine kinase activity (GO:0004674);|Molecular Function: ATP binding (GO:0005524);|Cellular Component: nucleus (GO:0005634);|Biological Process: protein phosphorylation (GO:0006468);|Biological Process: chromosome segregation (GO:0…	PF00069.25,PF07714.17	Protein kinase domain|Protein tyrosine kinase
TRINITY_DN10423_c0_g2_i1_1	RYN48792.1	hypothetical protein AA0114_g7058 [Alternaria tenuissima]	--	--	--	--	--	--	--	--	--	--	--	--	--	S	ENOG4111PMV	Conserved hypothetical, protein	--	--	--
TRINITY_DN10429_c0_g1_i1_1	XP_026460812.1	uncharacterized protein LOC113361992 [Papaver somniferum]	--	--	--	--	--	--	--	--	KOG1075	FOG: Reverse transcriptase	[R]	POORLY CHARACTERIZED	General function prediction only	S	ENOG41105KF	NA	--	--	--
TRINITY_DN10429_c0_g1_i1_4	OAQ24432.1	hypothetical protein K457DRAFT_100598 [Mortierella elongata AG-77]	Q96TJ5|RLA0_NEUCR	60S acidic ribosomal protein P0 NCU07408 OS=FGSC 987) GN=NCU07408 PE=2 SV=1	112/145(77.24)	K02941	RP-LP0, RPLP0	large subunit ribosomal protein LP0	ko03010	Ribosome	KOG0815	60S acidic ribosomal protein P0	[J]	INFORMATION STORAGE AND PROCESSING	Translation, ribosomal structure and biogenesis	J	COG0244	50s ribosomal protein L10	Biological Process: ribosomal large subunit assembly (GO:0000027);|Biological Process: cytoplasmic translation (GO:0002181);|Molecular Function: structural constituent of ribosome (GO:0003735);|Cellular Component: cytosolic large ribosomal subunit (GO:0022625);|Cellular Component: preribosome, large subunit precursor (GO:0030687);|Molecular Function: large ribosomal subunit rRNA binding (GO:00701…	PF00466.20,PF17777.1	Ribosomal protein L10|Insertion domain in 60S ribosomal protein L10P
TRINITY_DN1042_c0_g1_i1_1	KAF2818142.1	hypothetical protein CC86DRAFT_389146 [Ophiobolus disseminans]	--	--	--	--	--	--	--	--	--	--	--	--	--	--	--	--	--	--	--
TRINITY_DN1042_c0_g1_i1_3	RPB19558.1	hypothetical protein L211DRAFT_842463 [Terfezia boudieri ATCC MYA-4762]	--	--	--	--	--	--	--	--	--	--	--	--	--	--	--	--	--	--	--
TRINITY_DN10431_c0_g1_i1_4	RWR74003.1	putative Ty1-copia-like protein retrotransposon [Cinnamomum micranthum f. kanehirae]	Q9ZT94|POLR2_ARATH	Endonuclease RE2 T4I9.16 OS=Arabidopsis thaliana (Mouse-ear cress) GN=T4I9.16 PE=4 SV=1	--	--	--	--	--	--	KOG0017	FOG: Transposon-encoded proteins with TYA, reverse transcriptase, integrase domains in various combinations	[R]	POORLY CHARACTERIZED	General function prediction only	S	ENOG4111SP8	Reverse transcriptase (RNA-dependent DNA polymerase)	Cellular Component: retrotransposon nucleocapsid (GO:0000943);|Molecular Function: nucleic acid binding (GO:0003676);|Molecular Function: RNA-directed DNA polymerase activity (GO:0003964);|Molecular Function: aspartic-type endopeptidase activity (GO:0004190);|Molecular Function: endonuclease activity (GO:0004519);|Biological Process: DNA recombination (GO:0006310);|Biological Process: DNA integra…	--	--
TRINITY_DN10432_c0_g1_i1_1	XP_019004367.1	50S small subunit ribosomal protein L31e [Kwoniella mangroviensis CBS 8507]	Q9XGL4|RL31_CYAPA	60S ribosomal protein L31 RPL31 OS=Cyanophora paradoxa GN=RPL31 PE=3 SV=1	99/125(79.20)	K02910	RP-L31e, RPL31	large subunit ribosomal protein L31e	ko03010	Ribosome	KOG0893	60S ribosomal protein L31	[J]	INFORMATION STORAGE AND PROCESSING	Translation, ribosomal structure and biogenesis	J	COG2097	(ribosomal) protein	Molecular Function: structural constituent of ribosome (GO:0003735);|Cellular Component: ribosome (GO:0005840);|Biological Process: translation (GO:0006412);	PF01198.19	Ribosomal protein L31e
TRINITY_DN10432_c0_g1_i1_4	XP_008805852.1	G-type lectin S-receptor-like serine/threonine-protein kinase At2g19130 [Phoenix dactylifera]	--	--	--	--	--	--	--	--	--	--	--	--	--	T	ENOG41103XG	serine threonine-protein kinase	--	--	--
TRINITY_DN10433_c0_g1_i1_1	OCF31689.1	hypothetical protein I316_06695 [Kwoniella heveanensis BCC8398]	--	--	--	--	--	--	--	--	--	--	--	--	--	S	ENOG410XU16	Rare lipoprotein A (RlpA)-like double-psi beta-barrel	--	PF03330.18	Lytic transglycolase
TRINITY_DN10433_c0_g1_i1_2	--	--	--	--	--	--	--	--	--	--	--	--	--	--	--	--	--	--	--	--	--
TRINITY_DN10435_c0_g1_i1_2	--	--	--	--	--	--	--	--	--	--	--	--	--	--	--	--	--	--	--	--	--
TRINITY_DN10435_c0_g1_i1_3	--	--	--	--	--	--	--	--	--	--	--	--	--	--	--	--	--	--	--	--	--
TRINITY_DN10436_c0_g1_i1_1	--	--	--	--	--	--	--	--	--	--	--	--	--	--	--	--	--	--	--	--	--
TRINITY_DN10436_c0_g1_i1_2	XP_001551630.1	hypothetical protein BCIN_09g04610 [Botrytis cinerea B05.10]	B0XQS8|QUTD_ASPFC	Probable quinate permease AFUB_011020 OS=fumigatus) GN=AFUB_011020 PE=3 SV=1	--	--	--	--	--	--	KOG0254	Predicted transporter (major facilitator superfamily)	[R]	POORLY CHARACTERIZED	General function prediction only	G	ENOG410XNQK	Transporter	Cellular Component: plasma membrane (GO:0005886);|Cellular Component: integral component of membrane (GO:0016021);|Biological Process: quinate metabolic process (GO:0019630);|Molecular Function: transmembrane transporter activity (GO:0022857);	PF00083.24	Sugar (and other) transporter
TRINITY_DN10437_c0_g1_i1_4	TGO68186.1	hypothetical protein BELL_0842g00010 [Botrytis elliptica]	P28003|FUN19_YEAST	SWIRM domain-containing protein FUN19 YAL034C OS=Saccharomyces cerevisiae (strain ATCC 204508 / S288c) (Baker's yeast) GN=YAL034C PE=1 SV=3	--	--	--	--	--	--	--	--	--	--	--	S	ENOG4111T1C	SWIRM domain-containing protein	Molecular Function: DNA binding (GO:0003677);|Molecular Function: chromatin binding (GO:0003682);|Molecular Function: transcription coactivator activity (GO:0003713);|Cellular Component: nucleus (GO:0005634);|Biological Process: chromatin remodeling (GO:0006338);|Biological Process: regulation of transcription by RNA polymerase II (GO:0006357);|Biological Process: histone acetylation (GO:0016573)…	PF04433.17	SWIRM domain
TRINITY_DN10438_c0_g1_i2_3	--	--	--	--	--	--	--	--	--	--	--	--	--	--	--	--	--	--	--	--	--
TRINITY_DN10439_c0_g1_i1_3	KAA8905503.1	ribosomal protein L35A [Sphaerosporella brunnea]	P05744|RL33A_YEAST	60S ribosomal protein L33-A LPI4W OS=Saccharomyces cerevisiae (strain ATCC 204508 / S288c) (Baker's yeast) GN=LPI4W PE=1 SV=3	87/108(80.56)	K02917	RP-L35Ae, RPL35A	large subunit ribosomal protein L35Ae	ko03010	Ribosome	KOG0887	60S ribosomal protein L35A/L37	[J]	INFORMATION STORAGE AND PROCESSING	Translation, ribosomal structure and biogenesis	J	COG2451	Ribosomal protein	Biological Process: cytoplasmic translation (GO:0002181);|Molecular Function: structural constituent of ribosome (GO:0003735);|Cellular Component: cytosolic large ribosomal subunit (GO:0022625);|Biological Process: ribosomal large subunit biogenesis (GO:0042273);	PF01247.18	Ribosomal protein L35Ae
TRINITY_DN10440_c0_g1_i1_1	--	--	--	--	--	--	--	--	--	--	--	--	--	--	--	--	--	--	--	--	--
TRINITY_DN10440_c0_g1_i1_3	KAF1326532.1	putative Rna binding protein, partial [Globisporangium splendens]	--	--	--	--	--	--	--	--	--	--	--	--	--	S	ENOG41119BA	negative regulation of phosphatase activity	--	--	--
TRINITY_DN10440_c0_g1_i1_4	--	--	--	--	--	--	--	--	--	--	--	--	--	--	--	--	--	--	--	--	--
TRINITY_DN10440_c0_g2_i1_1	--	--	--	--	--	--	--	--	--	--	--	--	--	--	--	--	--	--	--	--	--
TRINITY_DN10440_c0_g3_i1_1	--	--	--	--	--	--	--	--	--	--	--	--	--	--	--	--	--	--	--	--	--
TRINITY_DN10443_c0_g1_i1_1	--	--	--	--	--	--	--	--	--	--	--	--	--	--	--	--	--	--	--	--	--
TRINITY_DN10443_c0_g1_i1_4	ORX90731.1	pre-rRNA-processing protein PNO1 [Basidiobolus meristosporus CBS 931.73]	P0CO46|PNO1_CRYNJ	Pre-rRNA-processing protein PNO1 CNA05860 OS=MYA-565) (Filobasidiella neoformans) GN=CNA05860 PE=3 SV=1	--	--	--	--	--	--	KOG3273	Predicted RNA-binding protein Pno1p interacting with Nob1p and involved in 26S proteasome assembly	[O]	CELLULAR PROCESSES AND SIGNALING	Posttranslational modification, protein turnover, chaperones	S	COG1094	Required for 40S ribosome biogenesis. Involved in nucleolar processing of pre-18S ribosomal RNA and ribosome assembly (By similarity)	Molecular Function: RNA binding (GO:0003723);|Cellular Component: nucleolus (GO:0005730);|Cellular Component: cytoplasm (GO:0005737);|Biological Process: ribosome biogenesis (GO:0042254);	--	--
TRINITY_DN10444_c0_g1_i1_2	XP_008461453.1	PREDICTED: 60S ribosomal protein L10a [Cucumis melo]	B8B9K6|R10A_ORYSI	60S ribosomal protein L10a OsI_30261 OS=Oryza sativa subsp. indica (Rice) GN=OsI_30261 PE=3 SV=1	129/217(59.45)	K02865	RP-L10Ae, RPL10A	large subunit ribosomal protein L10Ae	ko03010	Ribosome	KOG1570	60S ribosomal protein L10A	[J]	INFORMATION STORAGE AND PROCESSING	Translation, ribosomal structure and biogenesis	J	COG0081	Binds directly to 23S rRNA. The L1 stalk is quite mobile in the ribosome, and is involved in E site tRNA release (By similarity)	Molecular Function: RNA binding (GO:0003723);|Molecular Function: structural constituent of ribosome (GO:0003735);|Biological Process: translation (GO:0006412);|Cellular Component: large ribosomal subunit (GO:0015934);	PF00687.21	Ribosomal protein L1p/L10e family
TRINITY_DN10445_c0_g1_i1_1	GAU17623.1	hypothetical protein TSUD_254980 [Trifolium subterraneum]	Q9ZT94|POLR2_ARATH	Endonuclease RE2 T4I9.16 OS=Arabidopsis thaliana (Mouse-ear cress) GN=T4I9.16 PE=4 SV=1	--	--	--	--	--	--	KOG0017	FOG: Transposon-encoded proteins with TYA, reverse transcriptase, integrase domains in various combinations	[R]	POORLY CHARACTERIZED	General function prediction only	L	COG2801	Retrotransposon protein	Cellular Component: retrotransposon nucleocapsid (GO:0000943);|Molecular Function: nucleic acid binding (GO:0003676);|Molecular Function: RNA-directed DNA polymerase activity (GO:0003964);|Molecular Function: aspartic-type endopeptidase activity (GO:0004190);|Molecular Function: endonuclease activity (GO:0004519);|Biological Process: DNA recombination (GO:0006310);|Biological Process: DNA integra…	--	--
TRINITY_DN10445_c0_g1_i1_4	PIA59962.1	hypothetical protein AQUCO_00400678v1 [Aquilegia coerulea]	--	--	--	--	--	--	--	--	--	--	--	--	--	S	ENOG4111M8Y	CUE domain containing protein	--	--	--
TRINITY_DN10446_c0_g1_i1_3	--	--	--	--	--	--	--	--	--	--	--	--	--	--	--	--	--	--	--	--	--
TRINITY_DN10447_c0_g1_i1_2	RPB09676.1	hypothetical protein P167DRAFT_547800 [Morchella conica CCBAS932]	P87216|VIPI_SCHPO	Protein vip1 SPAC10F6.06 OS=Schizosaccharomyces pombe (strain 972 / ATCC 24843) (Fission yeast) GN=SPAC10F6.06 PE=1 SV=1	--	--	--	--	--	--	--	--	--	--	--	S	ENOG4111ICI	actin cytoskeleton protein	Molecular Function: RNA binding (GO:0003723);|Cellular Component: cytosol (GO:0005829);	--	--
TRINITY_DN10449_c0_g1_i1_2	ACL50597.1	succinate dehydrogenase subunit A, partial [Botrytis cinerea]	Q00711|SDHA_YEAST	Succinate dehydrogenase [ubiquinone] flavoprotein subunit, mitochondrial YKL602 OS=Saccharomyces cerevisiae (strain ATCC 204508 / S288c) (Baker's yeast) GN=YKL602 PE=1 SV=1	134/134(100.00)	K00234	SDHA, SDH1	succinate dehydrogenase (ubiquinone) flavoprotein subunit [EC:1.3.5.1]	ko00020|ko00190	Citrate cycle (TCA cycle)|Oxidative phosphorylation	KOG2403	Succinate dehydrogenase, flavoprotein subunit	[C]	METABOLISM	Energy production and conversion	C	COG1053	Succinate DeHydrogenase	Molecular Function: succinate dehydrogenase activity (GO:0000104);|Cellular Component: mitochondrion (GO:0005739);|Cellular Component: mitochondrial respiratory chain complex II, succinate dehydrogenase complex (ubiquinone) (GO:0005749);|Biological Process: tricarboxylic acid cycle (GO:0006099);|Biological Process: mitochondrial electron transport, succinate to ubiquinone (GO:0006121);|Molecular …	PF02910.20	Fumarate reductase flavoprotein C-term
TRINITY_DN10450_c0_g1_i1_1	--	--	--	--	--	--	--	--	--	--	--	--	--	--	--	--	--	--	--	--	--
TRINITY_DN10450_c0_g1_i1_3	KAF1332215.1	Coatomer subunit gamma, partial [Globisporangium splendens]	Q6Z382|COPG2_ORYSJ	Coatomer subunit gamma-2 OsJ_23473 OS=Oryza sativa subsp. japonica (Rice) GN=OsJ_23473 PE=2 SV=1	--	--	--	--	--	--	KOG1078	Vesicle coat complex COPI, gamma subunit	[U]	CELLULAR PROCESSES AND SIGNALING	Intracellular trafficking, secretion, and vesicular transport	U	COG5240	The coatomer is a cytosolic protein complex that binds to dilysine motifs and reversibly associates with Golgi non- clathrin-coated vesicles, which further mediate biosynthetic protein transport from the ER, via the Golgi up to the trans Golgi network. Coatomer complex is required for budding from Golgi membranes, and is essential for the retrograde Golgi-to-ER transport of dilysine-tagged protei…	Cellular Component: Golgi membrane (GO:0000139);|Molecular Function: structural molecule activity (GO:0005198);|Cellular Component: endoplasmic reticulum (GO:0005783);|Cellular Component: endoplasmic reticulum-Golgi intermediate compartment (GO:0005793);|Cellular Component: Golgi apparatus (GO:0005794);|Biological Process: intracellular protein transport (GO:0006886);|Biological Process: ER to Go…	PF16381.5,PF08752.10	Coatomer subunit gamma-1 C-terminal appendage platform|Coatomer gamma subunit appendage platform subdomain
TRINITY_DN10451_c0_g1_i1_2	--	--	--	--	--	--	--	--	--	--	--	--	--	--	--	--	--	--	--	--	--
TRINITY_DN10453_c0_g1_i1_3	RPB23258.1	hypothetical protein L211DRAFT_281692 [Terfezia boudieri ATCC MYA-4762]	Q9UTK4|NU189_SCHPO	Nucleoporin nup96 SPAC1486.05 OS=Schizosaccharomyces pombe (strain 972 / ATCC 24843) (Fission yeast) GN=SPAC1486.05 PE=1 SV=2	59/115(51.30)	K14297	NUP98, ADAR2, NUP116	nuclear pore complex protein Nup98-Nup96	ko03013	RNA transport	KOG0845	Nuclear pore complex, Nup98 component (sc Nup145/Nup100/Nup116)	[YU]	CELLULAR PROCESSES AND SIGNALING|CELLULAR PROCESSES AND SIGNALING	Nuclear structure |Intracellular trafficking, secretion, and vesicular transport	U	ENOG410XPV4	nuclear pore complex protein	Biological Process: posttranscriptional tethering of RNA polymerase II gene DNA at nuclear periphery (GO:0000973);|Molecular Function: RNA binding (GO:0003723);|Cellular Component: nuclear pore (GO:0005643);|Biological Process: RNA export from nucleus (GO:0006405);|Biological Process: rRNA export from nucleus (GO:0006407);|Biological Process: protein import into nucleus (GO:0006606);|Molecular Fu…	PF12110.8	Nuclear protein 96
TRINITY_DN10454_c0_g1_i1_1	--	--	--	--	--	--	--	--	--	--	--	--	--	--	--	--	--	--	--	--	--
TRINITY_DN10454_c0_g1_i1_3	XP_026399924.1	uncharacterized protein LOC113295812 [Papaver somniferum]	--	--	--	--	--	--	--	--	KOG1075	FOG: Reverse transcriptase	[R]	POORLY CHARACTERIZED	General function prediction only	--	--	--	--	PF14111.6	Domain of unknown function (DUF4283)
TRINITY_DN10455_c0_g1_i1_1	KHN13199.1	Retrovirus-related Pol polyprotein from transposon TNT 1-94, partial [Glycine soja]	--	--	23/43(53.49)	K05391	CNGC	cyclic nucleotide gated channel, plant	ko04626	Plant-pathogen interaction	--	--	--	--	--	S	ENOG410YCUF	Retrotransposon protein	--	--	--
TRINITY_DN10455_c0_g1_i1_2	KUM61942.1	hypothetical protein ACN42_g5183 [Penicillium freii]	Q99297|ODC2_YEAST	Mitochondrial 2-oxodicarboxylate carrier 2 YOR50-12 OS=Saccharomyces cerevisiae (strain ATCC 204508 / S288c) (Baker's yeast) GN=YOR50-12 PE=1 SV=1	--	--	--	--	--	--	KOG0754	Mitochondrial oxodicarboxylate carrier protein	[C]	METABOLISM	Energy production and conversion	O	ENOG410XRZG	solute carrier family 25 (mitochondrial oxoadipate carrier), member 21	Molecular Function: dicarboxylic acid transmembrane transporter activity (GO:0005310);|Molecular Function: L-glutamate transmembrane transporter activity (GO:0005313);|Cellular Component: mitochondrial inner membrane (GO:0005743);|Biological Process: mitochondrial transport (GO:0006839);|Molecular Function: L-aspartate transmembrane transporter activity (GO:0015183);|Biological Process: aspartate…	PF00153.27	Mitochondrial carrier protein
TRINITY_DN10456_c0_g1_i1_1	THF96027.1	hypothetical protein TEA_010794 [Camellia sinensis var. sinensis]	Q9SGQ6|PP126_ARATH	Pentatricopeptide repeat-containing protein At1g76280 F15M4.22 OS=Arabidopsis thaliana (Mouse-ear cress) GN=F15M4.22 PE=2 SV=2	--	--	--	--	--	--	--	--	--	--	--	--	--	--	--	PF13041.6,PF12854.7,PF13812.6,PF01535.20	PPR repeat family|PPR repeat|Pentatricopeptide repeat domain|PPR repeat
TRINITY_DN10456_c0_g1_i1_3	PIA44530.1	hypothetical protein AQUCO_01700254v1, partial [Aquilegia coerulea]	Q9C6R9|PPR66_ARATH	Pentatricopeptide repeat-containing protein At1g31790 F5M6.20 OS=Arabidopsis thaliana (Mouse-ear cress) GN=F5M6.20 PE=2 SV=1	--	--	--	--	--	--	KOG4197	FOG: PPR repeat	[R]	POORLY CHARACTERIZED	General function prediction only	S	ENOG410Z7Z7	Pentatricopeptide repeat-containing protein	--	PF01535.20,PF13041.6,PF12854.7,PF13812.6,PF17177.4	PPR repeat|PPR repeat family|PPR repeat|Pentatricopeptide repeat domain|Pentacotripeptide-repeat region of PRORP
TRINITY_DN10456_c0_g1_i1_4	OAA32557.1	hypothetical protein AAL_00022 [Moelleriella libera RCEF 2490]	--	--	--	--	--	--	--	--	--	--	--	--	--	--	--	--	--	--	--
TRINITY_DN10457_c0_g1_i1_2	--	--	--	--	--	--	--	--	--	--	--	--	--	--	--	S	ENOG410XUMZ	ribosome associated membrane	--	--	--
TRINITY_DN10457_c0_g1_i1_3	KAF1326530.1	S-methyl-5-thioribose-1-phosphate isomerase, partial [Globisporangium splendens]	Q948X8|MTNA_TOBAC	Methylthioribose-1-phosphate isomerase CIG2 OS=Nicotiana tabacum (Common tobacco) GN=CIG2 PE=2 SV=1	--	--	--	--	--	--	--	--	--	--	--	J	COG0182	Catalyzes the interconversion of methylthioribose-1- phosphate (MTR-1-P) into methylthioribulose-1-phosphate (MTRu-1-P) (By similarity)	Cellular Component: nucleus (GO:0005634);|Cellular Component: cytoplasm (GO:0005737);|Biological Process: L-methionine salvage from S-adenosylmethionine (GO:0019284);|Biological Process: L-methionine salvage from methylthioadenosine (GO:0019509);|Molecular Function: S-methyl-5-thioribose-1-phosphate isomerase activity (GO:0046523);	PF01008.17	Initiation factor 2 subunit family
TRINITY_DN10459_c0_g1_i1_1	PIA47211.1	hypothetical protein AQUCO_01400120v1, partial [Aquilegia coerulea]	Q9C9I6|PP116_ARATH	Pentatricopeptide repeat-containing protein At1g71490 F26A9.13 OS=Arabidopsis thaliana (Mouse-ear cress) GN=F26A9.13 PE=2 SV=1	--	--	--	--	--	--	KOG4197	FOG: PPR repeat	[R]	POORLY CHARACTERIZED	General function prediction only	S	ENOG410Z7Z7	Pentatricopeptide repeat-containing protein	--	PF13041.6,PF01535.20,PF12854.7	PPR repeat family|PPR repeat|PPR repeat
TRINITY_DN10459_c0_g1_i1_3	PIA39460.1	hypothetical protein AQUCO_02600128v1 [Aquilegia coerulea]	Q9LS72|PP261_ARATH	Pentatricopeptide repeat-containing protein At3g29230 MXO21.8 OS=Arabidopsis thaliana (Mouse-ear cress) GN=MXO21.8 PE=2 SV=1	--	--	--	--	--	--	KOG4197	FOG: PPR repeat	[R]	POORLY CHARACTERIZED	General function prediction only	S	ENOG410Z7Z7	Pentatricopeptide repeat-containing protein	--	PF13041.6,PF01535.20	PPR repeat family|PPR repeat
TRINITY_DN10459_c0_g2_i1_1	PIA47211.1	hypothetical protein AQUCO_01400120v1, partial [Aquilegia coerulea]	Q9C9I6|PP116_ARATH	Pentatricopeptide repeat-containing protein At1g71490 F26A9.13 OS=Arabidopsis thaliana (Mouse-ear cress) GN=F26A9.13 PE=2 SV=1	--	--	--	--	--	--	KOG4197	FOG: PPR repeat	[R]	POORLY CHARACTERIZED	General function prediction only	S	ENOG410Z7Z7	Pentatricopeptide repeat-containing protein	--	PF01535.20,PF13041.6	PPR repeat|PPR repeat family
TRINITY_DN1045_c0_g1_i1_3	--	--	--	--	--	--	--	--	--	--	--	--	--	--	--	--	--	--	--	--	--
TRINITY_DN10462_c0_g1_i1_2	PIA43968.1	hypothetical protein AQUCO_01800196v1 [Aquilegia coerulea]	Q8H1E3|PBL17_ARATH	Probable serine/threonine-protein kinase PBL17 At2g07180 OS=Arabidopsis thaliana (Mouse-ear cress) GN=At2g07180 PE=1 SV=1	--	--	--	--	--	--	KOG1187	Serine/threonine protein kinase	[T]	CELLULAR PROCESSES AND SIGNALING	Signal transduction mechanisms	T	COG0515	Serine Threonine protein kinase	--	--	--
TRINITY_DN10463_c0_g1_i1_4	KAF2846564.1	lytic polysaccharide monooxygenase [Plenodomus tracheiphilus IPT5]	Q5BCX8|EGLD_EMENI	Endo-beta-1,4-glucanase D AN1602 OS=M139) (Aspergillus nidulans) GN=AN1602 PE=1 SV=1	--	--	--	--	--	--	--	--	--	--	--	O	ENOG41112N0	Glycosyl hydrolase family 61	Cellular Component: extracellular region (GO:0005576);|Molecular Function: cellulase activity (GO:0008810);|Biological Process: glucan catabolic process (GO:0009251);|Biological Process: cellulose catabolic process (GO:0030245);|Molecular Function: cellulose binding (GO:0030248);	PF03443.14	Glycosyl hydrolase family 61
TRINITY_DN10464_c0_g1_i1_4	--	--	--	--	--	--	--	--	--	--	--	--	--	--	--	--	--	--	--	PF13041.6,PF12854.7,PF01535.20,PF13812.6,PF17177.4	PPR repeat family|PPR repeat|PPR repeat|Pentatricopeptide repeat domain|Pentacotripeptide-repeat region of PRORP
TRINITY_DN10466_c0_g1_i1_1	--	--	--	--	--	--	--	--	--	--	--	--	--	--	--	--	--	--	--	--	--
TRINITY_DN10466_c0_g1_i1_2	XP_024546137.1	hypothetical protein BCIN_01g03240 [Botrytis cinerea B05.10]	--	--	--	--	--	--	--	--	--	--	--	--	--	--	--	--	--	--	--
TRINITY_DN10467_c0_g1_i1_3	--	--	--	--	--	--	--	--	--	--	--	--	--	--	--	--	--	--	--	--	--
TRINITY_DN1046_c0_g1_i1_1	PIA34173.1	hypothetical protein AQUCO_03800032v1 [Aquilegia coerulea]	Q9CAA8|PP108_ARATH	Putative pentatricopeptide repeat-containing protein At1g68930 T6L1.11 OS=Arabidopsis thaliana (Mouse-ear cress) GN=T6L1.11 PE=3 SV=1	--	--	--	--	--	--	KOG4197	FOG: PPR repeat	[R]	POORLY CHARACTERIZED	General function prediction only	S	ENOG410Z7Z7	Pentatricopeptide repeat-containing protein	--	PF01535.20,PF13041.6,PF12854.7	PPR repeat|PPR repeat family|PPR repeat
TRINITY_DN1046_c0_g1_i1_2	OQD61246.1	hypothetical protein PENPOL_c018G01731 [Penicillium polonicum]	--	--	--	--	--	--	--	--	--	--	--	--	--	S	ENOG410ZAZW	Conserved hypothetical, protein	--	--	--
TRINITY_DN1046_c0_g1_i1_3	KAF1322183.1	Callose synthase 5, partial [Globisporangium splendens]	--	--	--	--	--	--	--	--	--	--	--	--	--	S	ENOG410XQ8V	synthase	--	--	--
TRINITY_DN10470_c0_g1_i1_1	--	--	--	--	--	--	--	--	--	--	--	--	--	--	--	--	--	--	--	--	--
TRINITY_DN10470_c0_g1_i1_2	--	--	--	--	--	--	--	--	--	--	--	--	--	--	--	--	--	--	--	--	--
TRINITY_DN10471_c0_g1_i1_1	OVA16121.1	zinc finger protein [Macleaya cordata]	--	--	--	--	--	--	--	--	--	--	--	--	--	--	--	--	--	PF04434.17	SWIM zinc finger
TRINITY_DN10472_c0_g1_i1_3	--	--	--	--	--	--	--	--	--	--	--	--	--	--	--	--	--	--	--	--	--
TRINITY_DN10474_c0_g1_i1_2	PIA43361.1	hypothetical protein AQUCO_01900028v1 [Aquilegia coerulea]	Q8L3W1|VRN1_ARATH	B3 domain-containing transcription factor VRN1 K13E13.10 OS=Arabidopsis thaliana (Mouse-ear cress) GN=K13E13.10 PE=1 SV=1	--	--	--	--	--	--	--	--	--	--	--	K	ENOG410YZ3E	B3 domain-containing transcription factor	Molecular Function: DNA binding (GO:0003677);|Cellular Component: nucleoplasm (GO:0005654);|Biological Process: regulation of flower development (GO:0009909);|Biological Process: vernalization response (GO:0010048);|Molecular Function: sequence-specific DNA binding (GO:0043565);	PF02362.21	B3 DNA binding domain	2F	B3
TRINITY_DN10475_c0_g1_i1_2	OCF43116.1	hypothetical protein I317_03085 [Kwoniella heveanensis CBS 569]	D4AUF1|WSCD1_ARTBC	WSC domain-containing protein ARB_07867 ARB_07867 OS=mentagrophytes) GN=ARB_07867 PE=1 SV=1	--	--	--	--	--	--	KOG4157	beta-1,6-N-acetylglucosaminyltransferase, contains WSC domain	[GO]	METABOLISM|CELLULAR PROCESSES AND SIGNALING	Carbohydrate transport and metabolism |Posttranslational modification, protein turnover, chaperones	S	ENOG41100QS	WSC domain	Cellular Component: extracellular region (GO:0005576);	PF01822.19	WSC domain
TRINITY_DN10475_c0_g1_i1_3	--	--	--	--	--	--	--	--	--	--	--	--	--	--	--	--	--	--	--	--	--
TRINITY_DN10480_c0_g1_i1_4	RYN53305.1	putative magnesium transporter [Alternaria tenuissima]	--	--	--	--	--	--	--	--	--	--	--	--	--	S	ENOG410XNR8	NIPA-like domain containing	--	--	--
TRINITY_DN10480_c0_g3_i1_4	XP_028510422.1	putative magnesium transporter [Alternaria arborescens]	Q94AH3|NIPA4_ARATH	Probable magnesium transporter NIPA4 F17M19.5 OS=Arabidopsis thaliana (Mouse-ear cress) GN=F17M19.5 PE=2 SV=1	--	--	--	--	--	--	KOG2922	Uncharacterized conserved protein	[S]	POORLY CHARACTERIZED	Function unknown	S	ENOG410XNR8	NIPA-like domain containing	Cellular Component: early endosome (GO:0005769);|Cellular Component: plasma membrane (GO:0005886);|Molecular Function: magnesium ion transmembrane transporter activity (GO:0015095);|Biological Process: magnesium ion transport (GO:0015693);|Cellular Component: integral component of membrane (GO:0016021);	PF05653.14	Magnesium transporter NIPA
TRINITY_DN10485_c0_g1_i1_2	KAA8574925.1	hypothetical protein EYC84_004161 [Monilinia fructicola]	A6RMY2|RSSA_BOTFB	40S ribosomal protein S0 BC1G_01804 OS=cinerea) GN=BC1G_01804 PE=3 SV=1	226/226(100.00)	K02998	RP-SAe, RPSA	small subunit ribosomal protein SAe	ko03010	Ribosome	KOG0830	40S ribosomal protein SA (P40)/Laminin receptor 1	[J]	INFORMATION STORAGE AND PROCESSING	Translation, ribosomal structure and biogenesis	J	COG0052	30S ribosomal protein S2	Biological Process: ribosomal small subunit assembly (GO:0000028);|Molecular Function: structural constituent of ribosome (GO:0003735);|Biological Process: translation (GO:0006412);|Cellular Component: cytosolic small ribosomal subunit (GO:0022627);	PF00318.20,PF16122.5	Ribosomal protein S2|40S ribosomal protein SA C-terminus
TRINITY_DN10485_c0_g1_i1_4	--	--	--	--	--	--	--	--	--	--	--	--	--	--	--	--	--	--	--	--	--
TRINITY_DN10487_c0_g1_i1_4	XP_001555698.2	hypothetical protein BCIN_10g01550 [Botrytis cinerea B05.10]	A0A411KUQ2|UCSM_ACRSP	MFS-type transporter ucsM ucsM OS=Acremonium sp GN=ucsM PE=3 SV=1	--	--	--	--	--	--	KOG1237	H+/oligopeptide symporter	[E]	METABOLISM	Amino acid transport and metabolism	E	COG3104	transporter	--	PF00854.21	POT family
TRINITY_DN10488_c0_g1_i1_1	TQD71359.1	hypothetical protein C1H46_043103 [Malus baccata]	Q94HW2|POLR1_ARATH	Endonuclease RE1 T4M14.18 OS=Arabidopsis thaliana (Mouse-ear cress) GN=T4M14.18 PE=2 SV=1	--	--	--	--	--	--	KOG0017	FOG: Transposon-encoded proteins with TYA, reverse transcriptase, integrase domains in various combinations	[R]	POORLY CHARACTERIZED	General function prediction only	L	COG2801	Retrotransposon protein	Cellular Component: retrotransposon nucleocapsid (GO:0000943);|Molecular Function: nucleic acid binding (GO:0003676);|Molecular Function: RNA-directed DNA polymerase activity (GO:0003964);|Molecular Function: aspartic-type endopeptidase activity (GO:0004190);|Molecular Function: endonuclease activity (GO:0004519);|Biological Process: DNA recombination (GO:0006310);|Biological Process: DNA integra…	PF00665.26	Integrase core domain
TRINITY_DN10488_c0_g2_i1_1	XP_009368272.2	PREDICTED: uncharacterized protein LOC103957781 [Pyrus x bretschneideri]	Q94HW2|POLR1_ARATH	Endonuclease RE1 T4M14.18 OS=Arabidopsis thaliana (Mouse-ear cress) GN=T4M14.18 PE=2 SV=1	--	--	--	--	--	--	KOG0017	FOG: Transposon-encoded proteins with TYA, reverse transcriptase, integrase domains in various combinations	[R]	POORLY CHARACTERIZED	General function prediction only	L	COG2801	Retrotransposon protein	Cellular Component: retrotransposon nucleocapsid (GO:0000943);|Molecular Function: nucleic acid binding (GO:0003676);|Molecular Function: RNA-directed DNA polymerase activity (GO:0003964);|Molecular Function: aspartic-type endopeptidase activity (GO:0004190);|Molecular Function: endonuclease activity (GO:0004519);|Biological Process: DNA recombination (GO:0006310);|Biological Process: DNA integra…	PF07727.14	Reverse transcriptase (RNA-dependent DNA polymerase)
TRINITY_DN10489_c0_g1_i1_2	--	--	--	--	--	--	--	--	--	--	--	--	--	--	--	--	--	--	--	--	--
TRINITY_DN10489_c0_g1_i1_4	--	--	--	--	--	--	--	--	--	--	--	--	--	--	--	--	--	--	--	--	--
TRINITY_DN10490_c0_g1_i1_1	--	--	--	--	--	--	--	--	--	--	--	--	--	--	--	--	--	--	--	--	--
TRINITY_DN10490_c0_g1_i1_4	--	--	--	--	--	--	--	--	--	--	--	--	--	--	--	--	--	--	--	--	--
TRINITY_DN10491_c0_g1_i1_1	--	--	--	--	--	--	--	--	--	--	--	--	--	--	--	--	--	--	--	--	--
TRINITY_DN10493_c0_g1_i1_1	--	--	--	--	--	--	--	--	--	--	--	--	--	--	--	--	--	--	--	--	--
TRINITY_DN10493_c0_g1_i1_2	KIL89123.1	hypothetical protein FAVG1_07517 [Fusarium avenaceum]	P27999|RPB9_YEAST	DNA-directed RNA polymerase II subunit RPB9 YGL070C OS=Saccharomyces cerevisiae (strain ATCC 204508 / S288c) (Baker's yeast) GN=YGL070C PE=1 SV=1	68/83(81.93)	K03017	RPB9, POLR2I	DNA-directed RNA polymerase II subunit RPB9	ko03020	RNA polymerase	KOG2691	RNA polymerase II subunit 9	[K]	INFORMATION STORAGE AND PROCESSING	Transcription	K	COG1594	DNA-dependent RNA polymerase catalyzes the transcription of DNA into RNA using the four ribonucleoside triphosphates as substrates (By similarity)	Biological Process: transcription, RNA-templated (GO:0001172);|Biological Process: maintenance of transcriptional fidelity during DNA-templated transcription elongation from RNA polymerase II promoter (GO:0001193);|Molecular Function: nucleic acid binding (GO:0003676);|Molecular Function: DNA-directed 5'-3' RNA polymerase activity (GO:0003899);|Cellular Component: RNA polymerase II, core complex …	--	--
TRINITY_DN10493_c0_g2_i1_2	KIL89123.1	hypothetical protein FAVG1_07517 [Fusarium avenaceum]	P27999|RPB9_YEAST	DNA-directed RNA polymerase II subunit RPB9 YGL070C OS=Saccharomyces cerevisiae (strain ATCC 204508 / S288c) (Baker's yeast) GN=YGL070C PE=1 SV=1	99/103(96.12)	K03017	RPB9, POLR2I	DNA-directed RNA polymerase II subunit RPB9	ko03020	RNA polymerase	KOG2691	RNA polymerase II subunit 9	[K]	INFORMATION STORAGE AND PROCESSING	Transcription	K	COG1594	DNA-dependent RNA polymerase catalyzes the transcription of DNA into RNA using the four ribonucleoside triphosphates as substrates (By similarity)	Biological Process: transcription, RNA-templated (GO:0001172);|Biological Process: maintenance of transcriptional fidelity during DNA-templated transcription elongation from RNA polymerase II promoter (GO:0001193);|Molecular Function: nucleic acid binding (GO:0003676);|Molecular Function: DNA-directed 5'-3' RNA polymerase activity (GO:0003899);|Cellular Component: RNA polymerase II, core complex …	PF02150.16	RNA polymerases M/15 Kd subunit
TRINITY_DN10496_c0_g2_i1_2	OAQ26799.1	ribosomal protein L28e [Mortierella elongata AG-77]	Q9M0E2|RL282_ARATH	60S ribosomal protein L28-2 F17A13.230 OS=Arabidopsis thaliana (Mouse-ear cress) GN=F17A13.230 PE=2 SV=1	69/141(48.94)	K02903	RP-L28e, RPL28	large subunit ribosomal protein L28e	ko03010	Ribosome	KOG3412	60S ribosomal protein L28	[J]	INFORMATION STORAGE AND PROCESSING	Translation, ribosomal structure and biogenesis	J	ENOG4111T32	protein complex subunit organization	Molecular Function: structural constituent of ribosome (GO:0003735);|Cellular Component: plasma membrane (GO:0005886);|Biological Process: translation (GO:0006412);|Cellular Component: plasmodesma (GO:0009506);|Cellular Component: cytosolic large ribosomal subunit (GO:0022625);	PF01778.17	Ribosomal L28e protein family
TRINITY_DN10497_c0_g1_i1_1	--	--	--	--	--	--	--	--	--	--	--	--	--	--	--	--	--	--	--	--	--
TRINITY_DN10497_c0_g1_i1_4	--	--	--	--	--	--	--	--	--	--	--	--	--	--	--	--	--	--	--	--	--
TRINITY_DN10498_c0_g1_i1_2	KFY89653.1	hypothetical protein V498_06358 [Pseudogymnoascus sp. VKM F-4517 (FW-2822)]	--	--	--	--	--	--	--	--	--	--	--	--	--	S	ENOG410Z0SU	Allergen Asp	--	--	--
TRINITY_DN10498_c0_g1_i1_3	--	--	--	--	--	--	--	--	--	--	--	--	--	--	--	--	--	--	--	--	--
TRINITY_DN10498_c0_g1_i1_4	PIA50379.1	hypothetical protein AQUCO_01300844v1 [Aquilegia coerulea]	Q7Y211|PP285_ARATH	Pentatricopeptide repeat-containing protein At3g57430, chloroplastic T8H10.30 OS=Arabidopsis thaliana (Mouse-ear cress) GN=T8H10.30 PE=2 SV=2	--	--	--	--	--	--	KOG4197	FOG: PPR repeat	[R]	POORLY CHARACTERIZED	General function prediction only	S	ENOG410Z7Z7	Pentatricopeptide repeat-containing protein	--	PF01535.20,PF13041.6,PF12854.7	PPR repeat|PPR repeat family|PPR repeat
TRINITY_DN10499_c0_g1_i1_1	--	--	--	--	--	--	--	--	--	--	--	--	--	--	--	--	--	--	--	--	--
TRINITY_DN1049_c0_g1_i1_2	XP_001595397.1	hypothetical protein SS1G_03486 [Sclerotinia sclerotiorum 1980 UF-70]	--	--	--	--	--	--	--	--	--	--	--	--	--	S	ENOG410Y9X7	Conserved hypothetical, protein	--	--	--
TRINITY_DN1049_c0_g1_i1_3	--	--	--	--	--	--	--	--	--	--	--	--	--	--	--	--	--	--	--	--	--
TRINITY_DN104_c0_g1_i1_2	KAF3043788.1	hypothetical protein E8E12_010278 [Didymella heteroderae]	P31787|ACBP_YEAST	Acyl-CoA-binding protein YGR037C OS=Saccharomyces cerevisiae (strain ATCC 204508 / S288c) (Baker's yeast) GN=YGR037C PE=1 SV=3	--	--	--	--	--	--	KOG0817	Acyl-CoA-binding protein	[I]	METABOLISM	Lipid transport and metabolism	I	COG4281	Acyl-CoA binding domain containing	Molecular Function: fatty-acyl-CoA binding (GO:0000062);|Biological Process: chronological cell aging (GO:0001300);|Cellular Component: extracellular region (GO:0005576);|Molecular Function: lipid binding (GO:0008289);|Molecular Function: long-chain fatty acyl-CoA binding (GO:0036042);|Biological Process: very long-chain fatty acid biosynthetic process (GO:0042761);	PF00887.19	Acyl CoA binding protein
TRINITY_DN104_c0_g1_i1_4	--	--	--	--	--	--	--	--	--	--	--	--	--	--	--	--	--	--	--	--	--
TRINITY_DN10502_c0_g1_i1_4	PIA48487.1	hypothetical protein AQUCO_01400818v1 [Aquilegia coerulea]	--	--	--	--	--	--	--	--	--	--	--	--	--	--	--	--	--	PF08268.12	F-box associated domain
TRINITY_DN10503_c0_g1_i1_2	--	--	--	--	--	--	--	--	--	--	--	--	--	--	--	--	--	--	--	--	--
TRINITY_DN10509_c0_g1_i1_1	BBG97612.1	Galactose oxidase/kelch repeat superfamily protein [Prunus dulcis]	Q9M310|FBK77_ARATH	F-box/kelch-repeat protein At3g61590 F2A19.190 OS=Arabidopsis thaliana (Mouse-ear cress) GN=F2A19.190 PE=1 SV=1	--	--	--	--	--	--	--	--	--	--	--	S	ENOG410XPZA	F-box Kelch-repeat protein	Molecular Function: ubiquitin-protein transferase activity (GO:0004842);|Cellular Component: SCF ubiquitin ligase complex (GO:0019005);|Biological Process: SCF-dependent proteasomal ubiquitin-dependent protein catabolic process (GO:0031146);|Biological Process: plant organ development (GO:0099402);	--	--
TRINITY_DN10510_c0_g1_i1_2	--	--	--	--	--	--	--	--	--	--	--	--	--	--	--	--	--	--	--	--	--
TRINITY_DN10513_c0_g1_i1_1	EMR81533.1	putative woronin body major protein [Botrytis cinerea BcDW1]	P87252|HEX1_NEUCR	Woronin body major protein NCU08332 OS=FGSC 987) GN=NCU08332 PE=1 SV=1	--	--	--	--	--	--	KOG3271	Translation initiation factor 5A (eIF-5A)	[J]	INFORMATION STORAGE AND PROCESSING	Translation, ribosomal structure and biogenesis	S	ENOG4111H26	Woronin body major protein	Molecular Function: translation elongation factor activity (GO:0003746);|Cellular Component: peroxisome (GO:0005777);|Biological Process: translational frameshifting (GO:0006452);|Molecular Function: ribosome binding (GO:0043022);|Biological Process: positive regulation of translational elongation (GO:0045901);|Biological Process: positive regulation of translational termination (GO:0045905);	--	--
TRINITY_DN10515_c0_g1_i1_4	--	--	--	--	--	--	--	--	--	--	--	--	--	--	--	--	--	--	--	--	--
TRINITY_DN10518_c0_g1_i1_2	PIA44835.1	hypothetical protein AQUCO_01700434v1 [Aquilegia coerulea]	--	--	--	--	--	--	--	--	--	--	--	--	--	S	ENOG41116B2	NA	--	--	--
TRINITY_DN10519_c0_g1_i1_1	--	--	--	--	--	--	--	--	--	--	--	--	--	--	--	--	--	--	--	--	--
TRINITY_DN1051_c0_g1_i1_2	--	--	--	--	--	--	--	--	--	--	--	--	--	--	--	--	--	--	--	--	--
TRINITY_DN1051_c0_g1_i1_4	KIL89089.1	membrane protein [Fusarium avenaceum]	--	--	--	--	--	--	--	--	--	--	--	--	--	S	COG3781	UPF0187 protein	--	PF01062.21	Bestrophin, RFP-TM, chloride channel
TRINITY_DN10520_c0_g1_i1_1	OCF58133.1	catalase [Kwoniella mangroviensis CBS 10435]	Q9C168|CAT1_NEUCR	Catalase-1 NCU08791 OS=FGSC 987) GN=NCU08791 PE=1 SV=2	449/610(73.61)	K03781	katE, CAT, catB, srpA	catalase [EC:1.11.1.6]	ko00380|ko00630|ko04016|ko04146	Tryptophan metabolism|Glyoxylate and dicarboxylate metabolism|MAPK signaling pathway - plant|Peroxisome	KOG0047	Catalase	[P]	METABOLISM	Inorganic ion transport and metabolism	P	COG0753	Catalase	Molecular Function: catalase activity (GO:0004096);|Cellular Component: extracellular region (GO:0005576);|Cellular Component: ascospore wall (GO:0005619);|Cellular Component: cytosol (GO:0005829);|Biological Process: response to oxidative stress (GO:0006979);|Molecular Function: heme binding (GO:0020037);|Biological Process: hydrogen peroxide catabolic process (GO:0042744);|Molecular Function: m…	PF00199.19,PF18011.1,PF06628.12,PF01965.24	Catalase|C-terminal domain found in long catalases|Catalase-related immune-responsive|DJ-1/PfpI family
TRINITY_DN10520_c0_g2_i1_2	--	--	--	--	--	--	--	--	--	--	--	--	--	--	--	--	--	--	--	--	--
TRINITY_DN10521_c0_g1_i1_1	CCD34809.1	similar to transcription factor Zn, C2H2 [Botrytis cinerea T4]	--	--	--	--	--	--	--	--	--	--	--	--	--	S	ENOG41114QB	ZnF_C2H2	--	--	--	1F	C2H2
TRINITY_DN10524_c0_g1_i1_1	--	--	--	--	--	--	--	--	--	--	--	--	--	--	--	--	--	--	--	--	--
TRINITY_DN10525_c0_g1_i1_1	PIA62671.1	hypothetical protein AQUCO_00200586v1 [Aquilegia coerulea]	--	--	--	--	--	--	--	--	--	--	--	--	--	S	ENOG410YHVU	NAC domain-containing protein	--	--	--
TRINITY_DN10526_c0_g1_i1_1	TGO24452.1	hypothetical protein BPAE_0102g00140 [Botrytis paeoniae]	O74178|KES1_SCHPO	Protein kes1 SPBC1271.12 OS=Schizosaccharomyces pombe (strain 972 / ATCC 24843) (Fission yeast) GN=SPBC1271.12 PE=2 SV=2	--	--	--	--	--	--	KOG2210	Oxysterol-binding protein	[T]	CELLULAR PROCESSES AND SIGNALING	Signal transduction mechanisms	S	ENOG410XRW6	Oxysterol-binding protein	Cellular Component: cytosol (GO:0005829);|Biological Process: exocytosis (GO:0006887);|Biological Process: endocytosis (GO:0006897);|Molecular Function: oxysterol binding (GO:0008142);|Molecular Function: lipid binding (GO:0008289);|Molecular Function: sterol transporter activity (GO:0015248);|Cellular Component: membrane (GO:0016020);|Biological Process: sterol biosynthetic process (GO:0016126);…	PF01237.18	Oxysterol-binding protein
TRINITY_DN10526_c0_g1_i1_3	KAA8914622.1	hypothetical protein FN846DRAFT_478132 [Sphaerosporella brunnea]	Q6CFD2|MET3_YARLI	Sulfate adenylyltransferase YALI0B08184g OS=Yarrowia lipolytica (strain CLIB 122 / E 150) (Yeast) (Candida lipolytica) GN=YALI0B08184g PE=3 SV=1	86/107(80.37)	K00958	sat, met3	sulfate adenylyltransferase [EC:2.7.7.4]	ko00230|ko00261|ko00450|ko00920	Purine metabolism|Monobactam biosynthesis|Selenocompound metabolism|Sulfur metabolism	KOG4238	Bifunctional ATP sulfurylase/adenosine 5'-phosphosulfate kinase	[F]	METABOLISM	Nucleotide transport and metabolism	P	COG2046	Catalyzes the first intracellular reaction of sulfate assimilation, forming adenosine-5'-phosphosulfate (APS) from inorganic sulfate and ATP. Plays an important role in sulfate activation as a component of the biosynthesis pathway of sulfur- containing amino acids (By similarity)	Biological Process: sulfur amino acid metabolic process (GO:0000096);|Biological Process: sulfate assimilation (GO:0000103);|Molecular Function: adenylylsulfate kinase activity (GO:0004020);|Molecular Function: sulfate adenylyltransferase (ATP) activity (GO:0004781);|Molecular Function: ATP binding (GO:0005524);|Cellular Component: cytoplasm (GO:0005737);|Biological Process: methionine biosynthet…	PF01583.20	Adenylylsulphate kinase
TRINITY_DN10526_c0_g2_i1_1	XP_001556817.1	hypothetical protein BCIN_11g03080 [Botrytis cinerea B05.10]	P35844|KES1_YEAST	Oxysterol-binding protein homolog 4 LPI3C OS=Saccharomyces cerevisiae (strain ATCC 204508 / S288c) (Baker's yeast) GN=LPI3C PE=1 SV=1	--	--	--	--	--	--	KOG2210	Oxysterol-binding protein	[T]	CELLULAR PROCESSES AND SIGNALING	Signal transduction mechanisms	S	ENOG410XRW6	Oxysterol-binding protein	Cellular Component: Golgi membrane (GO:0000139);|Molecular Function: phosphatidylinositol-4,5-bisphosphate binding (GO:0005546);|Cellular Component: cytoplasm (GO:0005737);|Cellular Component: cytosol (GO:0005829);|Biological Process: sphingolipid metabolic process (GO:0006665);|Biological Process: exocytosis (GO:0006887);|Biological Process: post-Golgi vesicle-mediated transport (GO:0006892);|Bi…	PF01237.18	Oxysterol-binding protein
TRINITY_DN10527_c0_g1_i1_3	--	--	--	--	--	--	--	--	--	--	--	--	--	--	--	--	--	--	--	--	--
TRINITY_DN10527_c0_g1_i1_4	XP_019055070.1	PREDICTED: uncharacterized protein LOC104607858 isoform X2 [Nelumbo nucifera]	--	--	--	--	--	--	--	--	--	--	--	--	--	S	ENOG410XVG6	BRCT	--	PF18428.1,PF16770.5,PF16589.5	BRCA1 C Terminus (BRCT) domain|Regulator of Ty1 transposition protein 107 BRCT domain|BRCT domain, a BRCA1 C-terminus domain
TRINITY_DN10527_c0_g2_i1_4	XP_019104157.1	PREDICTED: uncharacterized protein LOC104888808 isoform X3 [Beta vulgaris subsp. vulgaris]	--	--	--	--	--	--	--	--	--	--	--	--	--	S	ENOG410XVG6	BRCT	--	--	--
TRINITY_DN1052_c0_g1_i1_3	KAF1319686.1	hypothetical protein FI667_g12936, partial [Globisporangium splendens]	--	--	--	--	--	--	--	--	--	--	--	--	--	--	--	--	--	--	--
TRINITY_DN10530_c0_g1_i1_3	KAF1322695.1	Tkl protein kinase, partial [Globisporangium splendens]	Q05609|CTR1_ARATH	Serine/threonine-protein kinase CTR1 F17C15_150 OS=Arabidopsis thaliana (Mouse-ear cress) GN=F17C15_150 PE=1 SV=1	--	--	--	--	--	--	KOG0192	Tyrosine kinase specific for activated (GTP-bound) p21cdc42Hs	[T]	CELLULAR PROCESSES AND SIGNALING	Signal transduction mechanisms	T	COG0515	Serine Threonine protein kinase	Biological Process: response to hypoxia (GO:0001666);|Molecular Function: protein serine/threonine kinase activity (GO:0004674);|Molecular Function: protein serine/threonine/tyrosine kinase activity (GO:0004712);|Molecular Function: ATP binding (GO:0005524);|Cellular Component: endoplasmic reticulum membrane (GO:0005789);|Biological Process: gibberellin biosynthetic process (GO:0009686);|Biologic…	PF00069.25,PF07714.17	Protein kinase domain|Protein tyrosine kinase
TRINITY_DN10532_c0_g1_i1_2	--	--	--	--	--	--	--	--	--	--	--	--	--	--	--	--	--	--	--	PF14379.6	MYB-CC type transfactor, LHEQLE motif
TRINITY_DN10532_c0_g1_i1_4	PIA35461.1	hypothetical protein AQUCO_03500077v1 [Aquilegia coerulea]	Q9M065|PP352_ARATH	Pentatricopeptide repeat-containing protein At4g36680, mitochondrial AP22.65 OS=Arabidopsis thaliana (Mouse-ear cress) GN=AP22.65 PE=1 SV=1	--	--	--	--	--	--	KOG4197	FOG: PPR repeat	[R]	POORLY CHARACTERIZED	General function prediction only	S	ENOG410Z7Z7	Pentatricopeptide repeat-containing protein	--	PF13041.6,PF01535.20,PF12854.7,PF13812.6	PPR repeat family|PPR repeat|PPR repeat|Pentatricopeptide repeat domain
TRINITY_DN10533_c0_g1_i1_1	RYO23008.1	Plasma membrane ATPase 1 [Alternaria tenuissima]	P28876|PMA2_SCHPO	Plasma membrane ATPase 2 SPCC1020.01c OS=Schizosaccharomyces pombe (strain 972 / ATCC 24843) (Fission yeast) GN=SPCC1020.01c PE=3 SV=1	202/202(100.00)	K01535	PMA1, PMA2	H+-transporting ATPase [EC:7.1.2.1]	ko00190	Oxidative phosphorylation	KOG0205	Plasma membrane H+-transporting ATPase	[P]	METABOLISM	Inorganic ion transport and metabolism	P	COG0474	P-type atpase	Molecular Function: ATP binding (GO:0005524);|Cellular Component: plasma membrane (GO:0005886);|Molecular Function: proton-exporting ATPase activity, phosphorylative mechanism (GO:0008553);|Cellular Component: integral component of membrane (GO:0016021);|Cellular Component: cell division site (GO:0032153);|Molecular Function: metal ion binding (GO:0046872);|Cellular Component: cell tip (GO:005128…	PF00122.20	E1-E2 ATPase
TRINITY_DN10536_c0_g1_i1_1	--	--	--	--	--	--	--	--	--	--	--	--	--	--	--	--	--	--	--	--	--
TRINITY_DN10537_c0_g1_i1_3	OVA10080.1	Transcription factor [Macleaya cordata]	Q9FKK2|AGL62_ARATH	Agamous-like MADS-box protein AGL62 MUF9.24 OS=Arabidopsis thaliana (Mouse-ear cress) GN=MUF9.24 PE=1 SV=1	--	--	--	--	--	--	KOG0014	MADS box transcription factor	[K]	INFORMATION STORAGE AND PROCESSING	Transcription	K	COG5068	Transcription factor	Molecular Function: RNA polymerase II regulatory region sequence-specific DNA binding (GO:0000977);|Molecular Function: transcription factor activity, RNA polymerase II proximal promoter sequence-specific DNA binding (GO:0000982);|Molecular Function: DNA-binding transcription factor activity (GO:0003700);|Cellular Component: nucleus (GO:0005634);|Biological Process: multicellular organism develop…	PF00319.18	SRF-type transcription factor (DNA-binding and dimerisation domain)	0F	MADS-M-type
TRINITY_DN10538_c0_g1_i1_1	--	--	--	--	--	--	--	--	--	--	--	--	--	--	--	--	--	--	--	--	--
TRINITY_DN10538_c0_g1_i1_3	--	--	--	--	--	--	--	--	--	--	--	--	--	--	--	--	--	--	--	--	--
TRINITY_DN1053_c0_g1_i1_4	OAQ32949.1	hypothetical protein K457DRAFT_278225 [Mortierella elongata AG-77]	--	--	--	--	--	--	--	--	--	--	--	--	--	--	--	--	--	--	--	1F	bZIP
TRINITY_DN10540_c0_g1_i1_1	PIA25478.1	hypothetical protein AQUCO_11400032v1 [Aquilegia coerulea]	--	--	--	--	--	--	--	--	--	--	--	--	--	S	ENOG410YFKY	NA	--	--	--
TRINITY_DN10541_c0_g1_i1_4	XP_009033600.1	ribosomal protein L38 [Aureococcus anophagefferens]	O22860|RL38_ARATH	60S ribosomal protein L38 T16L24.90 OS=Arabidopsis thaliana (Mouse-ear cress) GN=T16L24.90 PE=3 SV=1	40/69(57.97)	K02923	RP-L38e, RPL38	large subunit ribosomal protein L38e	ko03010	Ribosome	KOG3499	60S ribosomal protein L38	[J]	INFORMATION STORAGE AND PROCESSING	Translation, ribosomal structure and biogenesis	J	ENOG4112229	Ribosomal protein L38	Molecular Function: structural constituent of ribosome (GO:0003735);|Biological Process: translation (GO:0006412);|Cellular Component: cytosolic large ribosomal subunit (GO:0022625);|Cellular Component: cytosolic ribosome (GO:0022626);	--	--
TRINITY_DN10542_c0_g2_i1_1	XP_019014846.1	hypothetical protein I206_00933 [Kwoniella pini CBS 10737]	O74631|FD123_TRAVE	Protein FDD123 FDD123 OS=Trametes versicolor (White-rot fungus) (Coriolus versicolor) GN=FDD123 PE=2 SV=1	--	--	--	--	--	--	--	--	--	--	--	S	COG5524	rhodopsin	Molecular Function: ion channel activity (GO:0005216);|Cellular Component: integral component of membrane (GO:0016021);	PF01036.18	Bacteriorhodopsin-like protein
TRINITY_DN10543_c0_g1_i1_2	--	--	--	--	--	--	--	--	--	--	--	--	--	--	--	--	--	--	--	--	--
TRINITY_DN10543_c0_g1_i1_4	--	--	--	--	--	--	--	--	--	--	--	--	--	--	--	--	--	--	--	--	--
TRINITY_DN10543_c0_g2_i1_4	XP_018275851.1	uncharacterized protein CC85DRAFT_265546 [Cutaneotrichosporon oleaginosum]	--	--	--	--	--	--	--	--	--	--	--	--	--	S	ENOG410XR3M	NA	--	--	--
TRINITY_DN10544_c0_g1_i1_1	XP_019033072.1	cytochrome c oxidase subunit 4 [Cryptococcus wingfieldii CBS 7118]	P06810|COX5_NEUCR	Cytochrome c oxidase subunit 5, mitochondrial B8B20.30 OS=FGSC 987) GN=B8B20.30 PE=1 SV=2	82/159(51.57)	K02263	COX4	cytochrome c oxidase subunit 4	ko00190	Oxidative phosphorylation	KOG4075	Cytochrome c oxidase, subunit IV/COX5b	[C]	METABOLISM	Energy production and conversion	O	ENOG4111T97	Cytochrome c oxidase subunit	Molecular Function: cytochrome-c oxidase activity (GO:0004129);|Cellular Component: mitochondrial respiratory chain complex IV (GO:0005751);|Biological Process: mitochondrial electron transport, cytochrome c to oxygen (GO:0006123);|Cellular Component: integral component of membrane (GO:0016021);	PF02936.14	Cytochrome c oxidase subunit IV
TRINITY_DN10545_c0_g1_i1_1	TGO44752.1	hypothetical protein BCON_0468g00040 [Botryotinia convoluta]	Q09669|ADH4_SCHPO	Alcohol dehydrogenase 4 SPAC5H10.06c OS=Schizosaccharomyces pombe (strain 972 / ATCC 24843) (Fission yeast) GN=SPAC5H10.06c PE=2 SV=1	--	--	--	--	--	--	KOG3857	Alcohol dehydrogenase, class IV	[C]	METABOLISM	Energy production and conversion	C	COG1454	alcohol dehydrogenase	Molecular Function: alcohol dehydrogenase (NAD) activity (GO:0004022);|Molecular Function: alcohol dehydrogenase activity, zinc-dependent (GO:0004024);|Cellular Component: mitochondrion (GO:0005739);|Cellular Component: mitochondrial matrix (GO:0005759);|Biological Process: ethanol biosynthetic process involved in glucose fermentation to ethanol (GO:0043458);|Molecular Function: metal ion binding…	PF00465.19,PF13685.6	Iron-containing alcohol dehydrogenase|Iron-containing alcohol dehydrogenase
TRINITY_DN10546_c0_g1_i1_3	--	--	--	--	--	--	--	--	--	--	--	--	--	--	--	--	--	--	--	--	--
TRINITY_DN10548_c0_g1_i1_1	--	--	--	--	--	--	--	--	--	--	--	--	--	--	--	--	--	--	--	--	--
TRINITY_DN10548_c0_g1_i1_3	TYZ61148.1	hypothetical protein PybrP1_004458 [Pythium brassicum]	Q1ECJ7|ARPC3_ARATH	Actin-related protein 2/3 complex subunit 3 T13D8.30 OS=Arabidopsis thaliana (Mouse-ear cress) GN=T13D8.30 PE=1 SV=1	25/48(52.08)	K05756	ARPC3	actin related protein 2/3 complex, subunit 3	ko04144	Endocytosis	KOG3155	Actin-related protein Arp2/3 complex, subunit ARPC3	[Z]	CELLULAR PROCESSES AND SIGNALING	Cytoskeleton	S	ENOG4111FTG	protein 2 3 complex, subunit	Molecular Function: actin binding (GO:0003779);|Cellular Component: cytoplasm (GO:0005737);|Cellular Component: Arp2/3 protein complex (GO:0005885);|Biological Process: actin filament organization (GO:0007015);|Biological Process: Arp2/3 complex-mediated actin nucleation (GO:0034314);|Cellular Component: cell projection (GO:0042995);	--	--
TRINITY_DN10549_c0_g1_i1_1	--	--	--	--	--	--	--	--	--	--	--	--	--	--	--	--	--	--	--	--	--
TRINITY_DN10549_c0_g1_i1_3	PSS04091.1	SNARE-interacting protein like [Actinidia chinensis var. chinensis]	Q9C5X3|KEULE_ARATH	SNARE-interacting protein KEULE F5O11.8 OS=Arabidopsis thaliana (Mouse-ear cress) GN=F5O11.8 PE=1 SV=2	--	--	--	--	--	--	--	--	--	--	--	U	COG5158	Vacuolar Protein	Cellular Component: vacuole (GO:0005773);|Cellular Component: cytosol (GO:0005829);|Cellular Component: cytoskeleton (GO:0005856);|Cellular Component: plasma membrane (GO:0005886);|Biological Process: vesicle docking involved in exocytosis (GO:0006904);|Biological Process: cell cycle (GO:0007049);|Cellular Component: phragmoplast (GO:0009524);|Biological Process: protein transport (GO:0015031);|C…	--	--
TRINITY_DN1054_c0_g1_i1_3	KAF1319412.1	Myosin-like protein, partial [Globisporangium splendens]	--	--	--	--	--	--	--	--	--	--	--	--	--	S	ENOG410ZBX3	leucine Rich Repeat	--	PF13516.6	Leucine Rich repeat
TRINITY_DN10551_c0_g1_i1_4	ORY34258.1	zinc-finger domain-domain-containing protein [Naematelia encephala]	Q5AUI1|LBSA_EMENI	Lactobacillus shifted protein AN8049 OS=M139) (Aspergillus nidulans) GN=AN8049 PE=1 SV=1	56/93(60.22)	K03939	NDUFS6	NADH dehydrogenase (ubiquinone) Fe-S protein 6	ko00190	Oxidative phosphorylation	--	--	--	--	--	I	ENOG4111W6X	electron transport chain	Cellular Component: mitochondrial respiratory chain complex I (GO:0005747);|Biological Process: mitochondrial electron transport, NADH to ubiquinone (GO:0006120);	--	--
TRINITY_DN10554_c0_g1_i1_3	KAF1313395.1	Amino acid/auxin permease, partial [Globisporangium splendens]	--	--	--	--	--	--	--	--	--	--	--	--	--	S	ENOG410XXY2	Amino Acid Auxin Permease (AAAP) Family	--	PF01490.18	Transmembrane amino acid transporter protein
TRINITY_DN10558_c0_g1_i1_1	--	--	--	--	--	--	--	--	--	--	--	--	--	--	--	--	--	--	--	--	--
TRINITY_DN10558_c0_g1_i1_3	KAF1317086.1	Phosphoribosylamine-glycine ligase, partial [Globisporangium splendens]	P52423|PUR3_VIGUN	Phosphoribosylglycinamide formyltransferase, chloroplastic PUR3 OS=Vigna unguiculata (Cowpea) GN=PUR3 PE=2 SV=2	50/113(44.25)	K00601	E2.1.2.2	phosphoribosylglycinamide formyltransferase [EC:2.1.2.2]	ko00230|ko00670	Purine metabolism|One carbon pool by folate	KOG3076	5'-phosphoribosylglycinamide formyltransferase	[G]	METABOLISM	Carbohydrate transport and metabolism	F	COG0151	Phosphoribosylglycinamide synthetase	Molecular Function: phosphoribosylglycinamide formyltransferase activity (GO:0004644);|Biological Process: 'de novo' IMP biosynthetic process (GO:0006189);|Cellular Component: chloroplast (GO:0009507);	PF00551.19	Formyl transferase
TRINITY_DN10559_c0_g1_i1_4	XP_007005568.1	uncharacterized protein TREMEDRAFT_74136 [Tremella mesenterica DSM 1558]	J9VNT4|CHS5_CRYNH	Chitin synthase 5 CNAG_05818 OS=CBS 10515 / FGSC 9487) (Filobasidiella neoformans var. grubii) GN=CNAG_05818 PE=2 SV=1	310/523(59.27)	K00698	CHS1	chitin synthase [EC:2.4.1.16]	ko00520	Amino sugar and nucleotide sugar metabolism	KOG2571	Chitin synthase/hyaluronan synthase (glycosyltransferases)	[M]	CELLULAR PROCESSES AND SIGNALING	Cell wall/membrane/envelope biogenesis	Z	COG5022	myosin heavy chain	--	PF03142.15,PF08766.11	Chitin synthase|DEK C terminal domain
TRINITY_DN1055_c0_g1_i1_1	--	--	--	--	--	--	--	--	--	--	--	--	--	--	--	--	--	--	--	--	--
TRINITY_DN10561_c0_g1_i1_2	--	--	--	--	--	--	--	--	--	--	--	--	--	--	--	--	--	--	--	--	--
TRINITY_DN10562_c0_g1_i1_3	XP_016673066.1	PREDICTED: uncharacterized protein LOC107892479 isoform X3 [Gossypium hirsutum]	--	--	--	--	--	--	--	--	--	--	--	--	--	--	--	--	--	--	--
TRINITY_DN10563_c0_g1_i1_1	XP_018829984.1	PREDICTED: disease resistance protein RGA2-like isoform X1 [Juglans regia]	--	--	--	--	--	--	--	--	--	--	--	--	--	--	--	--	--	--	--
TRINITY_DN10564_c0_g1_i1_1	--	--	--	--	--	--	--	--	--	--	--	--	--	--	--	--	--	--	--	--	--
TRINITY_DN10565_c0_g1_i1_2	--	--	--	--	--	--	--	--	--	--	--	--	--	--	--	--	--	--	--	--	--
TRINITY_DN10566_c0_g1_i1_1	XP_019031212.1	hypothetical protein L198_04620 [Cryptococcus wingfieldii CBS 7118]	--	--	--	--	--	--	--	--	--	--	--	--	--	S	ENOG410Z43E	NA	--	--	--
TRINITY_DN10568_c0_g1_i1_1	XP_008037131.1	subtilisin-like protein [Trametes versicolor FP-101664 SS1]	Q8NK92|AORSN_ASPOR	Aorsin AO090026000083 OS=Aspergillus oryzae (strain ATCC 42149 / RIB 40) (Yellow koji mold) GN=AO090026000083 PE=1 SV=2	--	--	--	--	--	--	--	--	--	--	--	O	COG4934	peptidase	Molecular Function: serine-type endopeptidase activity (GO:0004252);|Cellular Component: extracellular region (GO:0005576);|Cellular Component: extracellular space (GO:0005615);|Biological Process: proteolysis (GO:0006508);|Molecular Function: metal ion binding (GO:0046872);	--	--
TRINITY_DN10568_c0_g1_i1_4	--	--	--	--	--	--	--	--	--	--	--	--	--	--	--	--	--	--	--	--	--
TRINITY_DN10569_c0_g1_i1_1	--	--	--	--	--	--	--	--	--	--	--	--	--	--	--	--	--	--	--	--	--
TRINITY_DN1056_c0_g1_i1_1	--	--	--	--	--	--	--	--	--	--	--	--	--	--	--	--	--	--	--	--	--
TRINITY_DN1056_c0_g1_i1_3	RPB25717.1	hypothetical protein L211DRAFT_848041 [Terfezia boudieri ATCC MYA-4762]	Q9SX25|CXE6_ARATH	Probable carboxylesterase 6 F24J5.14 OS=Arabidopsis thaliana (Mouse-ear cress) GN=F24J5.14 PE=2 SV=1	--	--	--	--	--	--	KOG1515	Arylacetamide deacetylase	[V]	CELLULAR PROCESSES AND SIGNALING	Defense mechanisms	I	COG0657	alpha beta hydrolase fold-3 domain protein	Molecular Function: carboxylic ester hydrolase activity (GO:0052689);	PF07859.13,PF00135.28	alpha/beta hydrolase fold|Carboxylesterase family
TRINITY_DN10572_c0_g1_i3_3	--	--	--	--	--	--	--	--	--	--	--	--	--	--	--	--	--	--	--	--	--
TRINITY_DN10572_c0_g2_i1_4	XP_024547970.1	hypothetical protein BCIN_03g08150 [Botrytis cinerea B05.10]	--	--	--	--	--	--	--	--	--	--	--	--	--	S	ENOG410ZGM9	conserved hypothetical protein	--	PF13426.7	PAS domain
TRINITY_DN10573_c0_g1_i1_4	XP_001560356.1	hypothetical protein BCIN_06g01840 [Botrytis cinerea B05.10]	Q9HEQ9|TCG1_SCHPO	Single-stranded TG1-3 DNA-binding protein SPBC660.11 OS=Schizosaccharomyces pombe (strain 972 / ATCC 24843) (Fission yeast) GN=SPBC660.11 PE=1 SV=3	--	--	--	--	--	--	KOG0118	FOG: RRM domain	[R]	POORLY CHARACTERIZED	General function prediction only	S	COG0724	Rna-binding protein	Biological Process: regulation of alternative mRNA splicing, via spliceosome (GO:0000381);|Biological Process: telomere maintenance (GO:0000723);|Cellular Component: nuclear chromosome, telomeric region (GO:0000784);|Molecular Function: RNA binding (GO:0003723);|Cellular Component: cytoplasm (GO:0005737);|Cellular Component: cytosol (GO:0005829);|Molecular Function: single-stranded telomeric DNA …	PF00076.22,PF13893.6	RNA recognition motif. (a.k.a. RRM, RBD, or RNP domain)|RNA recognition motif. (a.k.a. RRM, RBD, or RNP domain)
TRINITY_DN10574_c0_g1_i1_4	--	--	--	--	--	--	--	--	--	--	--	--	--	--	--	--	--	--	--	--	--
TRINITY_DN10577_c0_g1_i1_3	PIA51525.1	hypothetical protein AQUCO_01100406v1, partial [Aquilegia coerulea]	Q93XX2|SEOA_ARATH	Protein SIEVE ELEMENT OCCLUSION A F4P13.21 OS=Arabidopsis thaliana (Mouse-ear cress) GN=F4P13.21 PE=1 SV=1	--	--	--	--	--	--	--	--	--	--	--	S	ENOG4111ADI	Mediator complex subunit 28	Biological Process: phloem development (GO:0010088);|Molecular Function: protein homodimerization activity (GO:0042803);|Molecular Function: protein self-association (GO:0043621);	PF14577.6	Sieve element occlusion C-terminus
TRINITY_DN10579_c0_g1_i1_2	PBP25589.1	plasma membrane H+-ATPase [Diplocarpon rosae]	P09627|PMA1_SCHPO	Plasma membrane ATPase 1 SPAC1071.10c OS=Schizosaccharomyces pombe (strain 972 / ATCC 24843) (Fission yeast) GN=SPAC1071.10c PE=1 SV=1	111/146(76.03)	K01535	PMA1, PMA2	H+-transporting ATPase [EC:7.1.2.1]	ko00190	Oxidative phosphorylation	KOG0205	Plasma membrane H+-transporting ATPase	[P]	METABOLISM	Inorganic ion transport and metabolism	P	COG0474	P-type atpase	Molecular Function: ATP binding (GO:0005524);|Cellular Component: cytoplasm (GO:0005737);|Cellular Component: Golgi apparatus (GO:0005794);|Cellular Component: plasma membrane (GO:0005886);|Cellular Component: integral component of plasma membrane (GO:0005887);|Molecular Function: proton-exporting ATPase activity, phosphorylative mechanism (GO:0008553);|Cellular Component: integral component of m…	--	--
TRINITY_DN1057_c0_g1_i1_2	KIL86653.1	nitric oxide dioxygenase [Fusarium avenaceum]	P39676|FHP_YEAST	Flavohemoprotein G8572 OS=Saccharomyces cerevisiae (strain ATCC 204508 / S288c) (Baker's yeast) GN=G8572 PE=1 SV=2	--	--	--	--	--	--	KOG3378	Globins and related hemoproteins	[C]	METABOLISM	Energy production and conversion	C	COG1018	Is involved in NO detoxification in an aerobic process, termed nitric oxide dioxygenase (NOD) reaction that utilizes O(2) and NAD(P)H to convert NO to nitrate, which protects the bacterium from various noxious nitrogen compounds. Therefore, plays a central role in the inducible response to nitrosative stress (By similarity)	Cellular Component: intracellular (GO:0005622);|Cellular Component: mitochondrial matrix (GO:0005759);|Cellular Component: cytosol (GO:0005829);|Molecular Function: nitric oxide dioxygenase activity (GO:0008941);|Biological Process: response to toxic substance (GO:0009636);|Cellular Component: cytoplasmic stress granule (GO:0010494);|Molecular Function: nitric oxide reductase activity (GO:0016966…	PF00175.21,PF00042.22	Oxidoreductase NAD-binding domain|Globin
TRINITY_DN1057_c0_g1_i1_3	XP_031879760.1	uncharacterized protein CGMCC3_g13729 [Colletotrichum fructicola]	--	--	--	--	--	--	--	--	--	--	--	--	--	S	ENOG4111VFK	stress responsive A B Barrel	--	PF07876.12	Stress responsive A/B Barrel Domain
TRINITY_DN10580_c0_g1_i1_1	--	--	--	--	--	--	--	--	--	--	--	--	--	--	--	--	--	--	--	--	--
TRINITY_DN10581_c0_g1_i1_1	XP_001555004.1	Bccdc34 [Botrytis cinerea B05.10]	P14682|UBC3_YEAST	Ubiquitin-conjugating enzyme E2-34 kDa D4211 OS=Saccharomyces cerevisiae (strain ATCC 204508 / S288c) (Baker's yeast) GN=D4211 PE=1 SV=1	193/193(100.00)	K02207	UBE2R, UBC3, CDC34	ubiquitin-conjugating enzyme E2 R [EC:2.3.2.23]	ko04120	Ubiquitin mediated proteolysis	KOG0425	Ubiquitin-protein ligase	[O]	CELLULAR PROCESSES AND SIGNALING	Posttranslational modification, protein turnover, chaperones	O	COG5078	ubiquitin-conjugating enzyme	Biological Process: G1/S transition of mitotic cell cycle (GO:0000082);|Biological Process: G2/M transition of mitotic cell cycle (GO:0000086);|Biological Process: protein polyubiquitination (GO:0000209);|Molecular Function: ubiquitin-protein transferase activity (GO:0004842);|Molecular Function: ATP binding (GO:0005524);|Cellular Component: nucleus (GO:0005634);|Cellular Component: cytoplasm (GO…	PF00179.26	Ubiquitin-conjugating enzyme
TRINITY_DN10582_c0_g1_i1_2	PIA53633.1	hypothetical protein AQUCO_00900302v1 [Aquilegia coerulea]	--	--	--	--	--	--	--	--	--	--	--	--	--	S	ENOG410Y0HG	NA	--	--	--
TRINITY_DN10582_c0_g1_i1_4	OWY42608.1	cell wall glucanase (Utr2) [Alternaria alternata]	Q4WI46|CRF2_ASPFU	Probable glycosidase crf2 AFUA_2G03120 OS=A1100) (Aspergillus fumigatus) GN=AFUA_2G03120 PE=1 SV=1	--	--	--	--	--	--	--	--	--	--	--	G	COG2273	hydrolase family 16	Molecular Function: hydrolase activity, hydrolyzing O-glycosyl compounds (GO:0004553);|Cellular Component: plasma membrane (GO:0005886);|Biological Process: carbohydrate metabolic process (GO:0005975);|Cellular Component: fungal-type cell wall (GO:0009277);|Cellular Component: anchored component of membrane (GO:0031225);|Biological Process: cell wall organization (GO:0071555);	PF00722.21	Glycosyl hydrolases family 16
TRINITY_DN10583_c0_g1_i1_3	--	--	--	--	--	--	--	--	--	--	--	--	--	--	--	--	--	--	--	--	--
TRINITY_DN10584_c0_g1_i1_2	PIA44806.1	hypothetical protein AQUCO_01700421v1 [Aquilegia coerulea]	Q5BPJ0|TBL11_ARATH	Protein trichome birefringence-like 11 T24G5.60 OS=Arabidopsis thaliana (Mouse-ear cress) GN=T24G5.60 PE=2 SV=1	--	--	--	--	--	--	--	--	--	--	--	S	ENOG410YIU5	Pfam:DUF231	Cellular Component: Golgi apparatus (GO:0005794);|Cellular Component: integral component of membrane (GO:0016021);|Molecular Function: O-acetyltransferase activity (GO:0016413);	PF13839.6	GDSL/SGNH-like Acyl-Esterase family found in Pmr5 and Cas1p
TRINITY_DN10588_c0_g1_i1_1	--	--	--	--	--	--	--	--	--	--	--	--	--	--	--	--	--	--	--	--	--
TRINITY_DN10589_c0_g1_i1_3	--	--	--	--	--	--	--	--	--	--	--	--	--	--	--	--	--	--	--	PF12799.7,PF13855.6,PF00560.33,PF13516.6	Leucine Rich repeats (2 copies)|Leucine rich repeat|Leucine Rich Repeat|Leucine Rich repeat
TRINITY_DN10589_c0_g1_i1_4	ORY23799.1	hypothetical protein BCR39DRAFT_342377 [Naematelia encephala]	P0C199|KES1_USTMA	Protein KES1 UMAG_11086 OS=Ustilago maydis (strain 521 / FGSC 9021) (Corn smut fungus) GN=UMAG_11086 PE=3 SV=1	--	--	--	--	--	--	KOG2210	Oxysterol-binding protein	[T]	CELLULAR PROCESSES AND SIGNALING	Signal transduction mechanisms	S	ENOG410XRW6	Oxysterol-binding protein	Cellular Component: cytosol (GO:0005829);|Biological Process: exocytosis (GO:0006887);|Biological Process: endocytosis (GO:0006897);|Molecular Function: oxysterol binding (GO:0008142);|Molecular Function: lipid binding (GO:0008289);|Molecular Function: sterol transporter activity (GO:0015248);|Cellular Component: membrane (GO:0016020);|Biological Process: sterol biosynthetic process (GO:0016126);…	PF01237.18	Oxysterol-binding protein
TRINITY_DN10589_c0_g2_i1_4	--	--	--	--	--	--	--	--	--	--	--	--	--	--	--	--	--	--	--	--	--
TRINITY_DN10592_c0_g1_i1_2	XP_018382396.1	hypothetical protein CC77DRAFT_1023734 [Alternaria alternata]	Q7S7U5|COX7_NEUCR	Cytochrome c oxidase subunit 7, mitochondrial NCU04114 OS=FGSC 987) GN=NCU04114 PE=1 SV=2	--	--	--	--	--	--	--	--	--	--	--	S	ENOG41126UJ	NA	--	--	--
TRINITY_DN10593_c0_g1_i1_3	--	--	--	--	--	--	--	--	--	--	--	--	--	--	--	--	--	--	--	--	--
TRINITY_DN10596_c0_g1_i1_2	PIA50211.1	hypothetical protein AQUCO_01300743v1 [Aquilegia coerulea]	B6SFA4|MAA3_ARATH	Probable helicase MAGATAMA 3 dl3825w OS=Arabidopsis thaliana (Mouse-ear cress) GN=dl3825w PE=2 SV=1	--	--	--	--	--	--	KOG1801	tRNA-splicing endonuclease positive effector (SEN1)	[A]	INFORMATION STORAGE AND PROCESSING	RNA processing and modification	L	COG1112	Helicase	Molecular Function: helicase activity (GO:0004386);|Molecular Function: ATP binding (GO:0005524);|Cellular Component: nucleus (GO:0005634);|Biological Process: embryo sac development (GO:0009553);|Biological Process: pollen-pistil interaction (GO:0009875);|Biological Process: pollen tube guidance (GO:0010183);	--	--
TRINITY_DN10598_c0_g1_i1_2	--	--	--	--	--	--	--	--	--	--	--	--	--	--	--	--	--	--	--	--	--
TRINITY_DN10598_c0_g1_i2_4	TGO13949.1	hypothetical protein BTUL_0060g00040 [Botrytis tulipae]	A6SFW7|DBP2_BOTFB	ATP-dependent RNA helicase dbp2 BC1G_11725 OS=cinerea) GN=BC1G_11725 PE=3 SV=2	444/444(100.00)	K12823	DDX5, DBP2	ATP-dependent RNA helicase DDX5/DBP2 [EC:3.6.4.13]	ko03040	Spliceosome	KOG0331	ATP-dependent RNA helicase	[A]	INFORMATION STORAGE AND PROCESSING	RNA processing and modification	L	COG0513	purine NTP-dependent helicase activity	Biological Process: nuclear-transcribed mRNA catabolic process, nonsense-mediated decay (GO:0000184);|Molecular Function: RNA binding (GO:0003723);|Molecular Function: helicase activity (GO:0004386);|Molecular Function: ATP binding (GO:0005524);|Cellular Component: nucleus (GO:0005634);|Cellular Component: cytoplasm (GO:0005737);|Biological Process: rRNA processing (GO:0006364);	PF00270.29,PF00271.31	DEAD/DEAH box helicase|Helicase conserved C-terminal domain
TRINITY_DN10599_c0_g1_i1_1	XP_024547939.1	Bcgdh2 [Botrytis cinerea B05.10]	P00365|DHE2_NEUCR	NAD-specific glutamate dehydrogenase NCU00461 OS=FGSC 987) GN=NCU00461 PE=1 SV=4	105/105(100.00)	K15371	GDH2	glutamate dehydrogenase [EC:1.4.1.2]	ko00220|ko00250|ko00430|ko00910	Arginine biosynthesis|Alanine, aspartate and glutamate metabolism|Taurine and hypotaurine metabolism|Nitrogen metabolism	KOG2250	Glutamate/leucine/phenylalanine/valine dehydrogenases	[E]	METABOLISM	Amino acid transport and metabolism	E	COG2902	Dehydrogenase	Molecular Function: glutamate dehydrogenase (NAD+) activity (GO:0004352);|Biological Process: glutamate catabolic process to 2-oxoglutarate (GO:0019551);	--	--
TRINITY_DN10599_c0_g1_i1_2	OVA09697.1	Proton-dependent oligopeptide transporter family [Macleaya cordata]	Q9LYR6|PTR49_ARATH	Protein NRT1/ PTR FAMILY 6.1 T22N19.50 OS=Arabidopsis thaliana (Mouse-ear cress) GN=T22N19.50 PE=2 SV=1	--	--	--	--	--	--	KOG1237	H+/oligopeptide symporter	[E]	METABOLISM	Amino acid transport and metabolism	E	COG3104	transporter	Molecular Function: peptide:proton symporter activity (GO:0015333);|Cellular Component: integral component of membrane (GO:0016021);|Molecular Function: oligopeptide transmembrane transporter activity (GO:0035673);|Molecular Function: peptide transmembrane transporter activity (GO:1904680);	--	--
TRINITY_DN10600_c0_g1_i1_3	TYZ58916.1	hypothetical protein PybrP1_009520 [Pythium brassicum]	Q949R9|MPC1_ARATH	Mitochondrial pyruvate carrier 1 F28I16.240 OS=Arabidopsis thaliana (Mouse-ear cress) GN=F28I16.240 PE=3 SV=1	--	--	--	--	--	--	KOG1590	Uncharacterized conserved protein	[S]	POORLY CHARACTERIZED	Function unknown	S	ENOG4111TU9	Brain protein 44-like	Cellular Component: mitochondrion (GO:0005739);|Cellular Component: vacuolar membrane (GO:0005774);|Cellular Component: plasma membrane (GO:0005886);|Biological Process: mitochondrial pyruvate transmembrane transport (GO:0006850);|Biological Process: regulation of stomatal movement (GO:0010119);|Cellular Component: membrane (GO:0016020);|Cellular Component: integral component of mitochondrial inn…	PF03650.13	Mitochondrial pyruvate carriers
TRINITY_DN10602_c0_g1_i1_1	--	--	--	--	--	--	--	--	--	--	--	--	--	--	--	--	--	--	--	--	--
TRINITY_DN10602_c0_g2_i1_4	XP_024548169.1	BcpkaR [Botrytis cinerea B05.10]	Q9HEP7|KAPR_BLUGR	cAMP-dependent protein kinase regulatory subunit bkr1 OS=Blumeria graminis (Powdery mildew) (Oidium monilioides) GN=bkr1 PE=3 SV=1	--	--	--	--	--	--	KOG1113	cAMP-dependent protein kinase types I and II, regulatory subunit	[T]	CELLULAR PROCESSES AND SIGNALING	Signal transduction mechanisms	T	COG0664	transcriptional regulator, crp fnr family	Cellular Component: cAMP-dependent protein kinase complex (GO:0005952);|Molecular Function: cAMP-dependent protein kinase regulator activity (GO:0008603);|Molecular Function: cAMP binding (GO:0030552);	PF00027.29	Cyclic nucleotide-binding domain
TRINITY_DN10603_c0_g1_i1_2	ORY28202.1	hypothetical protein BCR39DRAFT_505998 [Naematelia encephala]	--	--	--	--	--	--	--	--	--	--	--	--	--	--	--	--	--	--	--
TRINITY_DN10604_c0_g1_i1_4	ORY26793.1	hypothetical protein BCR39DRAFT_594670 [Naematelia encephala]	--	--	--	--	--	--	--	--	--	--	--	--	--	S	ENOG410YRNE	NA	--	--	--
TRINITY_DN10608_c0_g1_i1_2	--	--	--	--	--	--	--	--	--	--	--	--	--	--	--	--	--	--	--	--	--
TRINITY_DN1060_c0_g1_i1_1	--	--	--	--	--	--	--	--	--	--	--	--	--	--	--	--	--	--	--	--	--
TRINITY_DN10610_c0_g1_i1_3	PIA57562.1	hypothetical protein AQUCO_00600342v1 [Aquilegia coerulea]	--	--	--	--	--	--	--	--	--	--	--	--	--	S	ENOG410YR7N	NA	--	--	--
TRINITY_DN10611_c0_g1_i1_2	--	--	--	--	--	--	--	--	--	--	--	--	--	--	--	--	--	--	--	--	--
TRINITY_DN10614_c0_g1_i1_2	--	--	--	--	--	--	--	--	--	--	--	--	--	--	--	--	--	--	--	--	--
TRINITY_DN10615_c0_g1_i1_4	--	--	--	--	--	--	--	--	--	--	--	--	--	--	--	--	--	--	--	--	--
TRINITY_DN10616_c0_g1_i1_1	KIO29465.1	hypothetical protein M407DRAFT_21364 [Tulasnella calospora MUT 4182]	--	--	--	--	--	--	--	--	--	--	--	--	--	--	--	--	--	--	--
TRINITY_DN10616_c0_g1_i1_2	--	--	--	--	--	--	--	--	--	--	--	--	--	--	--	--	--	--	--	--	--
TRINITY_DN10619_c0_g1_i1_2	--	--	--	--	--	--	--	--	--	--	--	--	--	--	--	--	--	--	--	--	--
TRINITY_DN1061_c0_g1_i1_2	--	--	--	--	--	--	--	--	--	--	--	--	--	--	--	--	--	--	--	--	--
TRINITY_DN1061_c0_g1_i1_4	XP_001551733.2	Bcpls1 [Botrytis cinerea B05.10]	--	--	--	--	--	--	--	--	--	--	--	--	--	S	ENOG4111MY1	tetraspanin	--	--	--
TRINITY_DN10621_c0_g1_i1_1	XP_019013252.1	hypothetical protein I206_01317 [Kwoniella pini CBS 10737]	--	--	--	--	--	--	--	--	--	--	--	--	--	S	ENOG4112CR2	NA	--	PF10342.9	Ser-Thr-rich glycosyl-phosphatidyl-inositol-anchored membrane family
TRINITY_DN10622_c0_g1_i1_1	--	--	--	--	--	--	--	--	--	--	--	--	--	--	--	--	--	--	--	--	--
TRINITY_DN10623_c0_g1_i1_2	--	--	--	--	--	--	--	--	--	--	--	--	--	--	--	--	--	--	--	--	--
TRINITY_DN10624_c0_g1_i1_3	CCX33654.1	Similar to 60S ribosomal protein L25; acc. no. P51997 [Pyronema omphalodes CBS 100304]	P51997|RL25_PUCGR	60S ribosomal protein L25 . OS=Puccinia graminis (Black stem rust fungus) GN=. PE=2 SV=2	133/155(85.81)	K02893	RP-L23Ae, RPL23A	large subunit ribosomal protein L23Ae	ko03010	Ribosome	KOG1751	60s ribosomal protein L23	[J]	INFORMATION STORAGE AND PROCESSING	Translation, ribosomal structure and biogenesis	J	COG0089	One of the early assembly proteins it binds 23S rRNA. One of the proteins that surrounds the polypeptide exit tunnel on the outside of the ribosome. Forms the main docking site for trigger factor binding to the ribosome (By similarity)	Molecular Function: structural constituent of ribosome (GO:0003735);|Cellular Component: ribosome (GO:0005840);|Biological Process: translation (GO:0006412);|Molecular Function: rRNA binding (GO:0019843);	PF03939.13,PF00276.20	Ribosomal protein L23, N-terminal domain|Ribosomal protein L23
TRINITY_DN10625_c0_g1_i1_1	BAJ92493.1	predicted protein [Hordeum vulgare subsp. vulgare]	P40915|NDUV2_NEUCR	NADH-ubiquinone oxidoreductase 24 kDa subunit, mitochondrial 123A4.080 OS=FGSC 987) GN=123A4.080 PE=2 SV=1	58/98(59.18)	K03943	NDUFV2	NADH dehydrogenase (ubiquinone) flavoprotein 2 [EC:7.1.1.2 1.6.99.3]	ko00190	Oxidative phosphorylation	KOG3196	NADH:ubiquinone oxidoreductase, NDUFV2/24 kD subunit	[C]	METABOLISM	Energy production and conversion	C	COG1905	Nadh dehydrogenase	Cellular Component: mitochondrial respiratory chain complex I (GO:0005747);|Biological Process: mitochondrial electron transport, NADH to ubiquinone (GO:0006120);|Molecular Function: NADH dehydrogenase (ubiquinone) activity (GO:0008137);|Molecular Function: metal ion binding (GO:0046872);|Molecular Function: 2 iron, 2 sulfur cluster binding (GO:0051537);	--	--
TRINITY_DN10625_c0_g1_i1_2	CED84978.1	Delta 12 fatty acid desaturase [Phaffia rhodozyma]	P59668|FAD12_MORIS	Delta(12) fatty acid desaturase . OS=Mortierella isabellina (Filamentous fungus) (Umbelopsis isabellina) GN=. PE=2 SV=1	85/153(55.56)	K10256	FAD2	omega-6 fatty acid desaturase / acyl-lipid omega-6 desaturase (Delta-12 desaturase) [EC:1.14.19.6 1.14.19.22]	ko01040	Biosynthesis of unsaturated fatty acids	--	--	--	--	--	I	COG3239	linoleoyl-CoA desaturase activity	Biological Process: unsaturated fatty acid biosynthetic process (GO:0006636);|Cellular Component: integral component of membrane (GO:0016021);|Molecular Function: Delta12-fatty-acid desaturase activity (GO:0102985);	PF00487.24	Fatty acid desaturase
TRINITY_DN10625_c0_g1_i1_3	--	--	--	--	--	--	--	--	--	--	--	--	--	--	--	--	--	--	--	--	--
TRINITY_DN10626_c0_g1_i1_1	RII10930.1	phosphate permease (PHO89 /Pi cotransporter PHO89) [Alternaria sp. MG1]	P38361|PHO89_YEAST	Phosphate permease PHO89 YBR2113 OS=Saccharomyces cerevisiae (strain ATCC 204508 / S288c) (Baker's yeast) GN=YBR2113 PE=1 SV=1	--	--	--	--	--	--	KOG2493	Na+/Pi symporter	[P]	METABOLISM	Inorganic ion transport and metabolism	P	COG0306	inorganic phosphate transmembrane transporter activity	Molecular Function: inorganic phosphate transmembrane transporter activity (GO:0005315);|Cellular Component: plasma membrane (GO:0005886);|Cellular Component: integral component of plasma membrane (GO:0005887);|Biological Process: phosphate ion transport (GO:0006817);|Molecular Function: sodium:inorganic phosphate symporter activity (GO:0015319);|Biological Process: phosphate ion transmembrane tr…	PF01384.20	Phosphate transporter family
TRINITY_DN10626_c0_g1_i1_3	--	--	--	--	--	--	--	--	--	--	--	--	--	--	--	--	--	--	--	--	--
TRINITY_DN10627_c0_g1_i1_4	--	--	--	--	--	--	--	--	--	--	--	--	--	--	--	--	--	--	--	--	--
TRINITY_DN10629_c0_g1_i1_1	RVX11991.1	Protein SHOOT GRAVITROPISM 6 [Vitis vinifera]	--	--	--	--	--	--	--	--	KOG1075	FOG: Reverse transcriptase	[R]	POORLY CHARACTERIZED	General function prediction only	--	--	--	--	--	--
TRINITY_DN1062_c0_g1_i1_3	RPB28058.1	hypothetical protein L211DRAFT_779004 [Terfezia boudieri ATCC MYA-4762]	Q1E7G6|PRM1_COCIM	Plasma membrane fusion protein PRM1 CIMG_01497 OS=Coccidioides immitis (strain RS) (Valley fever fungus) GN=CIMG_01497 PE=3 SV=1	--	--	--	--	--	--	--	--	--	--	--	U	ENOG410Y6XC	Involved in cell fusion during mating by stabilizing the plasma membrane fusion event (By similarity)	Cellular Component: plasma membrane (GO:0005886);|Cellular Component: integral component of membrane (GO:0016021);|Biological Process: plasma membrane fusion involved in cytogamy (GO:0032220);|Cellular Component: mating projection tip (GO:0043332);	--	--
TRINITY_DN10631_c0_g1_i1_1	--	--	--	--	--	--	--	--	--	--	--	--	--	--	--	--	--	--	--	--	--
TRINITY_DN10632_c0_g1_i1_1	--	--	--	--	--	--	--	--	--	--	--	--	--	--	--	--	--	--	--	--	--
TRINITY_DN10633_c0_g1_i1_2	--	--	--	--	--	--	--	--	--	--	--	--	--	--	--	--	--	--	--	--	--
TRINITY_DN10634_c0_g1_i1_4	XP_021868665.1	copper zinc superoxide dismutase [Kockovaella imperatae]	Q9C0N4|SODC_CRYGA	Superoxide dismutase [Cu-Zn] SOD1 OS=Cryptococcus gattii (Filobasidiella gattii) (Cryptococcus bacillisporus) GN=SOD1 PE=2 SV=3	102/152(67.11)	K04565	SOD1	superoxide dismutase, Cu-Zn family [EC:1.15.1.1]	ko04146	Peroxisome	KOG0441	Cu2+/Zn2+ superoxide dismutase SOD1	[P]	METABOLISM	Inorganic ion transport and metabolism	P	COG2032	Destroys radicals which are normally produced within the cells and which are toxic to biological systems (By similarity)	Molecular Function: superoxide dismutase activity (GO:0004784);|Cellular Component: cytoplasm (GO:0005737);|Molecular Function: metal ion binding (GO:0046872);	PF00080.20	Copper/zinc superoxide dismutase (SODC)
TRINITY_DN10636_c0_g1_i1_1	PIA39082.1	hypothetical protein AQUCO_02700332v1 [Aquilegia coerulea]	Q9SNC6|PUB13_ARATH	U-box domain-containing protein 13 F12A12.30 OS=Arabidopsis thaliana (Mouse-ear cress) GN=F12A12.30 PE=1 SV=1	--	--	--	--	--	--	KOG0167	FOG: Armadillo/beta-catenin-like repeats	[S]	POORLY CHARACTERIZED	Function unknown	S	ENOG4110352	Ubox domain-containing protein	Molecular Function: ubiquitin-protein transferase activity (GO:0004842);|Cellular Component: nucleus (GO:0005634);|Cellular Component: cytoplasm (GO:0005737);|Cellular Component: cytosol (GO:0005829);|Biological Process: cell surface receptor signaling pathway (GO:0007166);|Biological Process: protein ubiquitination (GO:0016567);|Biological Process: defense response to bacterium (GO:0042742);|Bio…	--	--
TRINITY_DN10637_c0_g1_i1_4	--	--	--	--	--	--	--	--	--	--	--	--	--	--	--	--	--	--	--	--	--
TRINITY_DN10638_c0_g1_i1_1	--	--	--	--	--	--	--	--	--	--	--	--	--	--	--	--	--	--	--	--	--
TRINITY_DN10638_c0_g1_i1_2	--	--	--	--	--	--	--	--	--	--	--	--	--	--	--	--	--	--	--	--	--
TRINITY_DN10638_c0_g1_i1_4	OQR92790.1	hypothetical protein ACHHYP_03210 [Achlya hypogyna]	O04308|MPPA2_ARATH	Probable mitochondrial-processing peptidase subunit alpha-2, chloroplastic/mitochondrial MDC8.11 OS=Arabidopsis thaliana (Mouse-ear cress) GN=MDC8.11 PE=1 SV=1	--	--	--	--	--	--	KOG2067	Mitochondrial processing peptidase, alpha subunit	[O]	CELLULAR PROCESSES AND SIGNALING	Posttranslational modification, protein turnover, chaperones	O	COG0612	peptidase'	Molecular Function: metalloendopeptidase activity (GO:0004222);|Cellular Component: mitochondrion (GO:0005739);|Cellular Component: mitochondrial outer membrane (GO:0005741);|Cellular Component: mitochondrial inner membrane (GO:0005743);|Cellular Component: mitochondrial respiratory chain complex III (GO:0005750);|Cellular Component: mitochondrial intermembrane space (GO:0005758);|Cellular Compon…	PF05193.21	Peptidase M16 inactive domain
TRINITY_DN10639_c0_g1_i1_4	XP_004292504.1	PREDICTED: uncharacterized protein LOC101306011 [Fragaria vesca subsp. vesca]	--	--	--	--	--	--	--	--	--	--	--	--	--	E	COG0814	amino acid transport	--	PF03222.13	Tryptophan/tyrosine permease family
TRINITY_DN1063_c0_g1_i1_2	TGO77842.1	hypothetical protein BELL_0089g00170 [Botrytis elliptica]	--	--	--	--	--	--	--	--	--	--	--	--	--	S	ENOG410ZTM5	C2H2 finger domain protein	--	--	--	2F	C2H2
TRINITY_DN1063_c0_g1_i1_3	XP_026459643.1	uncharacterized protein LOC113360342 [Papaver somniferum]	--	--	--	--	--	--	--	--	--	--	--	--	--	--	--	--	--	--	--
TRINITY_DN10640_c0_g1_i1_2	XP_024549633.1	hypothetical protein BCIN_07g01290 [Botrytis cinerea B05.10]	O74225|HSP88_NEUCR	Heat shock protein hsp88 NCU05269 OS=FGSC 987) GN=NCU05269 PE=1 SV=1	--	--	--	--	--	--	KOG0103	Molecular chaperones HSP105/HSP110/SSE1, HSP70 superfamily	[O]	CELLULAR PROCESSES AND SIGNALING	Posttranslational modification, protein turnover, chaperones	O	COG0443	Heat shock protein	Molecular Function: ATP binding (GO:0005524);|Cellular Component: nucleus (GO:0005634);|Cellular Component: cytosol (GO:0005829);	PF00012.20	Hsp70 protein
TRINITY_DN10640_c0_g1_i1_4	--	--	--	--	--	--	--	--	--	--	--	--	--	--	--	--	--	--	--	--	--	0F	C2H2
TRINITY_DN10640_c0_g2_i1_2	TGO55558.1	hypothetical protein BCON_0090g00010 [Botryotinia convoluta]	O74225|HSP88_NEUCR	Heat shock protein hsp88 NCU05269 OS=FGSC 987) GN=NCU05269 PE=1 SV=1	--	--	--	--	--	--	KOG0103	Molecular chaperones HSP105/HSP110/SSE1, HSP70 superfamily	[O]	CELLULAR PROCESSES AND SIGNALING	Posttranslational modification, protein turnover, chaperones	O	COG0443	Heat shock protein	Molecular Function: ATP binding (GO:0005524);|Cellular Component: nucleus (GO:0005634);|Cellular Component: cytosol (GO:0005829);	PF00012.20	Hsp70 protein
TRINITY_DN10640_c0_g3_i1_2	XP_024549633.1	hypothetical protein BCIN_07g01290 [Botrytis cinerea B05.10]	O74225|HSP88_NEUCR	Heat shock protein hsp88 NCU05269 OS=FGSC 987) GN=NCU05269 PE=1 SV=1	--	--	--	--	--	--	KOG0103	Molecular chaperones HSP105/HSP110/SSE1, HSP70 superfamily	[O]	CELLULAR PROCESSES AND SIGNALING	Posttranslational modification, protein turnover, chaperones	O	COG0443	Heat shock protein	Molecular Function: ATP binding (GO:0005524);|Cellular Component: nucleus (GO:0005634);|Cellular Component: cytosol (GO:0005829);	PF00012.20,PF06723.13	Hsp70 protein|MreB/Mbl protein
TRINITY_DN10641_c0_g1_i1_4	--	--	--	--	--	--	--	--	--	--	--	--	--	--	--	--	--	--	--	--	--
TRINITY_DN10641_c0_g2_i1_2	--	--	--	--	--	--	--	--	--	--	--	--	--	--	--	--	--	--	--	--	--
TRINITY_DN10643_c0_g1_i1_1	PIA58445.1	hypothetical protein AQUCO_00500401v1 [Aquilegia coerulea]	B9T536|TPS10_RICCO	Terpene synthase 10 RCOM_0766900 OS=Ricinus communis (Castor bean) GN=RCOM_0766900 PE=2 SV=1	--	--	--	--	--	--	--	--	--	--	--	O	ENOG410YF98	synthase	Molecular Function: magnesium ion binding (GO:0000287);|Molecular Function: sesquiterpene synthase activity (GO:0010334);|Biological Process: sesquiterpene biosynthetic process (GO:0051762);	PF03936.16	Terpene synthase family, metal binding domain
TRINITY_DN10643_c0_g1_i1_2	TYZ63780.1	hypothetical protein PybrP1_001840 [Pythium brassicum]	Q8L7K0|R18A1_ARATH	60S ribosomal protein L18a-1 T1P2 OS=Arabidopsis thaliana (Mouse-ear cress) GN=T1P2 PE=2 SV=1	103/167(61.68)	K02882	RP-L18Ae, RPL18A	large subunit ribosomal protein L18Ae	ko03010	Ribosome	KOG0829	60S ribosomal protein L18A	[J]	INFORMATION STORAGE AND PROCESSING	Translation, ribosomal structure and biogenesis	J	COG2157	ribosomal protein	Molecular Function: structural constituent of ribosome (GO:0003735);|Cellular Component: cytosol (GO:0005829);|Biological Process: translation (GO:0006412);|Cellular Component: plasmodesma (GO:0009506);|Cellular Component: cytosolic large ribosomal subunit (GO:0022625);	PF01775.17	Ribosomal proteins 50S-L18Ae/60S-L20/60S-L18A
TRINITY_DN10644_c0_g1_i1_3	--	--	--	--	--	--	--	--	--	--	--	--	--	--	--	--	--	--	--	--	--
TRINITY_DN10644_c0_g1_i1_4	--	--	--	--	--	--	--	--	--	--	--	--	--	--	--	--	--	--	--	--	--
TRINITY_DN10648_c0_g1_i1_2	PIA39936.1	hypothetical protein AQUCO_02600406v1 [Aquilegia coerulea]	--	--	--	--	--	--	--	--	--	--	--	--	--	S	ENOG410YC9P	Domain of unknown function (DUF239)	--	PF03080.15	Neprosin
TRINITY_DN10648_c0_g1_i1_3	--	--	--	--	--	--	--	--	--	--	--	--	--	--	--	--	--	--	--	--	--
TRINITY_DN10650_c0_g1_i1_2	XP_003836103.1	similar to S-adenosyl-L-homocysteine hydrolase [Leptosphaeria maculans JN3]	P83783|SAHH_CANAL	Adenosylhomocysteinase CaO19.11392 OS=Candida albicans (strain SC5314 / ATCC MYA-2876) (Yeast) GN=CaO19.11392 PE=1 SV=2	95/95(100.00)	K01251	E3.3.1.1, ahcY	adenosylhomocysteinase [EC:3.3.1.1]	ko00270	Cysteine and methionine metabolism	KOG1370	S-adenosylhomocysteine hydrolase	[H]	METABOLISM	Coenzyme transport and metabolism	H	COG0499	May play a key role in the regulation of the intracellular concentration of adenosylhomocysteine (By similarity)	Molecular Function: adenosylhomocysteinase activity (GO:0004013);|Cellular Component: cytosol (GO:0005829);|Biological Process: one-carbon metabolic process (GO:0006730);|Biological Process: S-adenosylhomocysteine catabolic process (GO:0019510);|Molecular Function: NAD binding (GO:0051287);|Cellular Component: fungal biofilm matrix (GO:0062040);	PF05221.17	S-adenosyl-L-homocysteine hydrolase
TRINITY_DN10654_c0_g1_i2_3	--	--	--	--	--	--	--	--	--	--	--	--	--	--	--	--	--	--	--	--	--
TRINITY_DN10655_c0_g1_i1_2	KAF3487795.1	hypothetical protein F2Q69_00055049 [Brassica cretica]	Q9LN01|PPR21_ARATH	Pentatricopeptide repeat-containing protein At1g08070, chloroplastic T6D22.15 OS=Arabidopsis thaliana (Mouse-ear cress) GN=T6D22.15 PE=2 SV=1	--	--	--	--	--	--	KOG4197	FOG: PPR repeat	[R]	POORLY CHARACTERIZED	General function prediction only	S	ENOG410Z7Z7	Pentatricopeptide repeat-containing protein	--	PF01535.20,PF13041.6,PF12854.7	PPR repeat|PPR repeat family|PPR repeat
TRINITY_DN10656_c0_g1_i1_2	XP_001223544.1	glutamine synthetase [Chaetomium globosum CBS 148.51]	Q86ZF9|GLNA_NEUCR	Glutamine synthetase B11H7.090 OS=FGSC 987) GN=B11H7.090 PE=3 SV=1	97/104(93.27)	K01915	glnA, GLUL	glutamine synthetase [EC:6.3.1.2]	ko00220|ko00250|ko00630|ko00910	Arginine biosynthesis|Alanine, aspartate and glutamate metabolism|Glyoxylate and dicarboxylate metabolism|Nitrogen metabolism	KOG0683	Glutamine synthetase	[E]	METABOLISM	Amino acid transport and metabolism	E	COG0174	glutamine synthetase	Molecular Function: glutamate-ammonia ligase activity (GO:0004356);|Molecular Function: ATP binding (GO:0005524);|Cellular Component: cytoplasm (GO:0005737);|Biological Process: glutamine biosynthetic process (GO:0006542);	--	--
TRINITY_DN10657_c0_g1_i1_1	--	--	--	--	--	--	--	--	--	--	--	--	--	--	--	--	--	--	--	--	--
TRINITY_DN10658_c0_g1_i1_4	PIA59914.1	hypothetical protein AQUCO_00400644v1 [Aquilegia coerulea]	Q9LS04|FB187_ARATH	Putative F-box protein At3g25750 K13N2.9 OS=Arabidopsis thaliana (Mouse-ear cress) GN=K13N2.9 PE=4 SV=2	--	--	--	--	--	--	--	--	--	--	--	S	ENOG410ZMUJ	F-box protein	--	PF03478.18	Protein of unknown function (DUF295)
TRINITY_DN10659_c0_g1_i1_2	CRL19064.1	Peptide chain release factor eRF1/aRF1 [Penicillium camemberti]	O59948|ERF1_PODAS	Eukaryotic peptide chain release factor subunit 1 SU2 OS=Podospora anserina (Pleurage anserina) GN=SU2 PE=3 SV=1	195/204(95.59)	K03265	ETF1, ERF1	peptide chain release factor subunit 1	ko03015	mRNA surveillance pathway	KOG0688	Peptide chain release factor 1 (eRF1)	[J]	INFORMATION STORAGE AND PROCESSING	Translation, ribosomal structure and biogenesis	J	COG1503	Peptide Chain Release Factor	Molecular Function: translation release factor activity (GO:0003747);|Cellular Component: cytoplasm (GO:0005737);	PF03465.15,PF03464.15	eRF1 domain 3|eRF1 domain 2
TRINITY_DN10661_c0_g1_i1_4	--	--	--	--	--	--	--	--	--	--	--	--	--	--	--	--	--	--	--	--	--
TRINITY_DN10666_c0_g1_i1_3	--	--	--	--	--	--	--	--	--	--	--	--	--	--	--	--	--	--	--	--	--
TRINITY_DN10667_c0_g1_i1_1	--	--	--	--	--	--	--	--	--	--	--	--	--	--	--	--	--	--	--	--	--
TRINITY_DN10669_c0_g1_i1_3	KAF1327686.1	Thioredoxin-like protein, partial [Globisporangium splendens]	--	--	--	--	--	--	--	--	--	--	--	--	--	O	ENOG410XVJT	Quiescin Q6 sulfhydryl oxidase	--	--	--
TRINITY_DN1066_c0_g1_i1_3	XP_027150480.1	uncharacterized protein LOC113750734 [Coffea eugenioides]	--	--	--	--	--	--	--	--	--	--	--	--	--	--	--	--	--	--	--
TRINITY_DN10671_c0_g1_i1_4	--	--	--	--	--	--	--	--	--	--	--	--	--	--	--	--	--	--	--	--	--
TRINITY_DN10672_c0_g1_i1_3	PIA59810.1	hypothetical protein AQUCO_00400593v1 [Aquilegia coerulea]	Q94CK4|ANXD8_ARATH	Annexin D8 T2L20 OS=Arabidopsis thaliana (Mouse-ear cress) GN=T2L20 PE=2 SV=2	--	--	--	--	--	--	KOG0819	Annexin	[U]	CELLULAR PROCESSES AND SIGNALING	Intracellular trafficking, secretion, and vesicular transport	S	ENOG410XPUN	annexin A7	Molecular Function: calcium ion binding (GO:0005509);|Molecular Function: calcium-dependent phospholipid binding (GO:0005544);|Biological Process: response to heat (GO:0009408);|Biological Process: response to cold (GO:0009409);|Biological Process: response to water deprivation (GO:0009414);|Biological Process: response to salt stress (GO:0009651);	PF00191.20	Annexin
TRINITY_DN10672_c0_g1_i1_4	PIA53861.1	hypothetical protein AQUCO_00900447v1 [Aquilegia coerulea]	P34800|CCN1_ANTMA	G2/mitotic-specific cyclin-1 . OS=Antirrhinum majus (Garden snapdragon) GN=. PE=2 SV=1	--	--	--	--	--	--	KOG0653	Cyclin B and related kinase-activating proteins	[D]	CELLULAR PROCESSES AND SIGNALING	Cell cycle control, cell division, chromosome partitioning	D	COG5024	g2 mitotic-specific	Cellular Component: nucleus (GO:0005634);|Biological Process: cell cycle (GO:0007049);|Biological Process: cell division (GO:0051301);	PF02984.19	Cyclin, C-terminal domain
TRINITY_DN10673_c0_g1_i1_4	--	--	--	--	--	--	--	--	--	--	--	--	--	--	--	--	--	--	--	--	--
TRINITY_DN10676_c0_g1_i1_3	KAF1325098.1	hypothetical protein FI667_g9449, partial [Globisporangium splendens]	--	--	--	--	--	--	--	--	--	--	--	--	--	--	--	--	--	--	--
TRINITY_DN10677_c0_g1_i1_3	--	--	--	--	--	--	--	--	--	--	--	--	--	--	--	--	--	--	--	--	--
TRINITY_DN10678_c0_g1_i1_2	--	--	--	--	--	--	--	--	--	--	--	--	--	--	--	--	--	--	--	--	--
TRINITY_DN10679_c0_g1_i1_1	XP_031488238.1	PH, RCC1 and FYVE domains-containing protein 1-like [Nymphaea colorata]	Q947D2|PRAF1_ARATH	PH, RCC1 and FYVE domains-containing protein 1 F22K20.5 OS=Arabidopsis thaliana (Mouse-ear cress) GN=F22K20.5 PE=1 SV=1	--	--	--	--	--	--	--	--	--	--	--	DZ	COG5184	regulator of chromosome condensation	Molecular Function: Rab guanyl-nucleotide exchange factor activity (GO:0017112);|Molecular Function: phosphatidylinositol binding (GO:0035091);|Molecular Function: metal ion binding (GO:0046872);|Molecular Function: phosphatidic acid binding (GO:0070300);	--	--
TRINITY_DN10679_c0_g1_i1_2	KAF3794825.1	60S ribosomal protein L28-2 [Nymphaea thermarum]	O14069|RL28E_SCHPO	Probable 60S ribosomal protein L28e SPAC1687.06c OS=Schizosaccharomyces pombe (strain 972 / ATCC 24843) (Fission yeast) GN=SPAC1687.06c PE=1 SV=1	55/144(38.19)	K02903	RP-L28e, RPL28	large subunit ribosomal protein L28e	ko03010	Ribosome	KOG3412	60S ribosomal protein L28	[J]	INFORMATION STORAGE AND PROCESSING	Translation, ribosomal structure and biogenesis	J	ENOG4111T32	protein complex subunit organization	Biological Process: cytoplasmic translation (GO:0002181);|Molecular Function: structural constituent of ribosome (GO:0003735);|Cellular Component: cytosol (GO:0005829);|Cellular Component: cytosolic large ribosomal subunit (GO:0022625);	PF01778.17	Ribosomal L28e protein family
TRINITY_DN10679_c0_g2_i1_2	ORY05347.1	putative ribosomal protein L28 [Basidiobolus meristosporus CBS 931.73]	O14069|RL28E_SCHPO	Probable 60S ribosomal protein L28e SPAC1687.06c OS=Schizosaccharomyces pombe (strain 972 / ATCC 24843) (Fission yeast) GN=SPAC1687.06c PE=1 SV=1	52/129(40.31)	K02903	RP-L28e, RPL28	large subunit ribosomal protein L28e	ko03010	Ribosome	KOG3412	60S ribosomal protein L28	[J]	INFORMATION STORAGE AND PROCESSING	Translation, ribosomal structure and biogenesis	J	ENOG4111T32	protein complex subunit organization	Biological Process: cytoplasmic translation (GO:0002181);|Molecular Function: structural constituent of ribosome (GO:0003735);|Cellular Component: cytosol (GO:0005829);|Cellular Component: cytosolic large ribosomal subunit (GO:0022625);	PF01778.17	Ribosomal L28e protein family
TRINITY_DN10680_c0_g1_i1_2	XP_024549352.1	hypothetical protein BCIN_06g04890 [Botrytis cinerea B05.10]	--	--	--	--	--	--	--	--	--	--	--	--	--	S	ENOG41123B0	NA	--	--	--
TRINITY_DN10681_c0_g1_i1_3	KAF1320894.1	Acidic elicitin a1, partial [Globisporangium splendens]	--	--	--	--	--	--	--	--	--	--	--	--	--	--	--	--	--	--	--
TRINITY_DN10682_c0_g1_i1_1	PIA54460.1	hypothetical protein AQUCO_00900775v1 [Aquilegia coerulea]	Q9FM64|PP431_ARATH	Pentatricopeptide repeat-containing protein At5g55740, chloroplastic MDF20.18 OS=Arabidopsis thaliana (Mouse-ear cress) GN=MDF20.18 PE=2 SV=1	--	--	--	--	--	--	KOG4197	FOG: PPR repeat	[R]	POORLY CHARACTERIZED	General function prediction only	S	ENOG410Z7Z7	Pentatricopeptide repeat-containing protein	--	PF13041.6,PF01535.20,PF12854.7,PF13812.6,PF17177.4	PPR repeat family|PPR repeat|PPR repeat|Pentatricopeptide repeat domain|Pentacotripeptide-repeat region of PRORP
TRINITY_DN10685_c0_g1_i1_1	--	--	--	--	--	--	--	--	--	--	--	--	--	--	--	--	--	--	--	--	--
TRINITY_DN10685_c0_g1_i1_3	PIA57964.1	hypothetical protein AQUCO_00500118v1 [Aquilegia coerulea]	Q9SHV1|GLR22_ARATH	Glutamate receptor 2.2 F27A10.3 OS=Arabidopsis thaliana (Mouse-ear cress) GN=F27A10.3 PE=2 SV=1	--	--	--	--	--	--	KOG1052	Glutamate-gated kainate-type ion channel receptor subunit GluR5 and related subunits	[PET]	METABOLISM|METABOLISM|CELLULAR PROCESSES AND SIGNALING	Inorganic ion transport and metabolism |Amino acid transport and metabolism |Signal transduction mechanisms	S	ENOG410XQQV	glutamate receptor	Molecular Function: ionotropic glutamate receptor activity (GO:0004970);|Molecular Function: calcium channel activity (GO:0005262);|Cellular Component: intracellular (GO:0005622);|Cellular Component: plasma membrane (GO:0005886);|Biological Process: calcium ion transport (GO:0006816);|Molecular Function: glutamate receptor activity (GO:0008066);|Cellular Component: integral component of membrane …	PF01094.28	Receptor family ligand binding region
TRINITY_DN10687_c0_g1_i1_3	--	--	--	--	--	--	--	--	--	--	--	--	--	--	--	--	--	--	--	--	--
TRINITY_DN10690_c0_g1_i1_2	PIA61271.1	hypothetical protein AQUCO_00300657v1 [Aquilegia coerulea]	O81417|SRPP_ARATH	Protein SEED AND ROOT HAIR PROTECTIVE PROTEIN T2H3.4 OS=Arabidopsis thaliana (Mouse-ear cress) GN=T2H3.4 PE=1 SV=1	--	--	--	--	--	--	--	--	--	--	--	S	ENOG410ZSVX	NA	--	--	--
TRINITY_DN10693_c0_g1_i1_2	PIA51979.1	hypothetical protein AQUCO_01000093v1, partial [Aquilegia coerulea]	Q9FZ96|PUP1_ARATH	Purine permease 1 F3H9.22 OS=Arabidopsis thaliana (Mouse-ear cress) GN=F3H9.22 PE=1 SV=1	--	--	--	--	--	--	--	--	--	--	--	S	ENOG411199Z	EamA-like transporter family	Molecular Function: purine nucleobase transmembrane transporter activity (GO:0005345);|Cellular Component: integral component of plasma membrane (GO:0005887);|Biological Process: purine nucleobase transport (GO:0006863);|Biological Process: cytokinin transport (GO:0010184);|Molecular Function: purine nucleoside transmembrane transporter activity (GO:0015211);	PF16913.5	Purine nucleobase transmembrane transport
TRINITY_DN10693_c0_g1_i1_4	--	--	--	--	--	--	--	--	--	--	--	--	--	--	--	--	--	--	--	--	--
TRINITY_DN10695_c0_g1_i1_2	CED85255.1	serine threonine-protein kinase [Phaffia rhodozyma]	O94547|SRK1_SCHPO	Serine/threonine-protein kinase srk1 SPCC1322.08 OS=Schizosaccharomyces pombe (strain 972 / ATCC 24843) (Fission yeast) GN=SPCC1322.08 PE=1 SV=1	--	--	--	--	--	--	KOG0032	Ca2+/calmodulin-dependent protein kinase, EF-Hand protein superfamily	[T]	CELLULAR PROCESSES AND SIGNALING	Signal transduction mechanisms	T	ENOG410XRMJ	calcium-dependent protein kinase	Molecular Function: protein serine/threonine kinase activity (GO:0004674);|Molecular Function: ATP binding (GO:0005524);|Cellular Component: nucleus (GO:0005634);|Cellular Component: nucleolus (GO:0005730);|Cellular Component: cytoplasm (GO:0005737);|Biological Process: negative regulation of induction of conjugation with cellular fusion (GO:0010515);|Biological Process: negative regulation of G2…	PF00069.25	Protein kinase domain
TRINITY_DN10696_c0_g1_i1_2	KAF2854278.1	hypothetical protein T440DRAFT_465260 [Plenodomus tracheiphilus IPT5]	Q4I963|COFI_GIBZE	Cofilin FGRAMPH1_01T19853 OS=/ PH-1) (Wheat head blight fungus) (Fusarium graminearum) GN=FGRAMPH1_01T19853 PE=3 SV=2	--	--	--	--	--	--	KOG1735	Actin depolymerizing factor	[Z]	CELLULAR PROCESSES AND SIGNALING	Cytoskeleton	S	ENOG41122P5	actin-depolymerizing factor	Molecular Function: actin binding (GO:0003779);|Cellular Component: cytoplasm (GO:0005737);|Biological Process: cell cycle (GO:0007049);|Cellular Component: actin cytoskeleton (GO:0015629);|Cellular Component: nuclear matrix (GO:0016363);|Biological Process: actin filament depolymerization (GO:0030042);|Biological Process: cell division (GO:0051301);	--	--
TRINITY_DN10697_c0_g1_i1_1	--	--	--	--	--	--	--	--	--	--	--	--	--	--	--	--	--	--	--	--	--
TRINITY_DN10697_c0_g1_i1_2	--	--	--	--	--	--	--	--	--	--	--	--	--	--	--	--	--	--	--	--	--
TRINITY_DN10697_c0_g1_i1_3	KAF1318097.1	hypothetical protein FI667_g14234, partial [Globisporangium splendens]	--	--	--	--	--	--	--	--	--	--	--	--	--	--	--	--	--	--	--
TRINITY_DN10697_c0_g1_i2_4	ORX57263.1	histone H2A [Piromyces finnis]	P0C953|H2A_ASPNC	Histone H2A An11g11300 OS=Aspergillus niger (strain CBS 513.88 / FGSC A1513) GN=An11g11300 PE=3 SV=1	--	--	--	--	--	--	KOG1756	Histone 2A	[B]	INFORMATION STORAGE AND PROCESSING	Chromatin structure and dynamics	B	COG5262	histone h2a	Cellular Component: nucleosome (GO:0000786);|Molecular Function: DNA binding (GO:0003677);|Cellular Component: nucleus (GO:0005634);|Biological Process: DNA repair (GO:0006281);|Molecular Function: protein heterodimerization activity (GO:0046982);	PF16211.5,PF00125.24	C-terminus of histone H2A|Core histone H2A/H2B/H3/H4
TRINITY_DN1069_c0_g1_i1_2	--	--	--	--	--	--	--	--	--	--	--	--	--	--	--	--	--	--	--	--	--	0F	C2H2
TRINITY_DN10700_c0_g1_i1_2	--	--	--	--	--	--	--	--	--	--	--	--	--	--	--	--	--	--	--	--	--
TRINITY_DN10700_c0_g1_i1_4	RMX84879.1	hypothetical protein D0869_04248 [Hortaea werneckii]	--	--	--	--	--	--	--	--	--	--	--	--	--	--	--	--	--	--	--
TRINITY_DN10701_c0_g1_i1_3	--	--	--	--	--	--	--	--	--	--	--	--	--	--	--	--	--	--	--	--	--
TRINITY_DN10704_c0_g1_i1_2	OAQ27259.1	MFS general substrate transporter [Mortierella elongata AG-77]	--	--	--	--	--	--	--	--	--	--	--	--	--	S	ENOG410XS95	NA	--	--	--
TRINITY_DN10704_c0_g1_i1_4	PIA56978.1	hypothetical protein AQUCO_00700977v1 [Aquilegia coerulea]	--	--	--	--	--	--	--	--	--	--	--	--	--	--	--	--	--	--	--
TRINITY_DN10705_c0_g1_i1_4	XP_002836046.1	hypothetical protein [Tuber melanosporum Mel28]	Q04013|YHM2_YEAST	Citrate/oxoglutarate carrier protein YM9408.03 OS=Saccharomyces cerevisiae (strain ATCC 204508 / S288c) (Baker's yeast) GN=YM9408.03 PE=1 SV=1	--	--	--	--	--	--	KOG0756	Mitochondrial tricarboxylate/dicarboxylate carrier proteins	[C]	METABOLISM	Energy production and conversion	S	ENOG410YAYP	mitochondrial	Biological Process: mitochondrial genome maintenance (GO:0000002);|Molecular Function: DNA binding (GO:0003677);|Molecular Function: tricarboxylate secondary active transmembrane transporter activity (GO:0005371);|Cellular Component: mitochondrion (GO:0005739);|Cellular Component: mitochondrial inner membrane (GO:0005743);|Biological Process: tricarboxylic acid transport (GO:0006842);|Biological …	PF00153.27	Mitochondrial carrier protein
TRINITY_DN10706_c0_g1_i1_1	XP_003058268.1	H+-or Na+-translocating f-type, v-type and A-type ATPase superfamily [Micromonas pusilla CCMP1545]	Q9URZ8|VATL2_SCHPO	V-type proton ATPase 16 kDa proteolipid subunit 2 SPAC732.01 OS=Schizosaccharomyces pombe (strain 972 / ATCC 24843) (Fission yeast) GN=SPAC732.01 PE=3 SV=1	53/70(75.71)	K02155	ATPeV0C, ATP6L	V-type H+-transporting ATPase 16kDa proteolipid subunit	ko00190|ko04145	Oxidative phosphorylation|Phagosome	KOG0232	Vacuolar H+-ATPase V0 sector, subunits c/c'	[C]	METABOLISM	Energy production and conversion	C	COG0636	F(1)F(0) ATP synthase produces ATP from ADP in the presence of a proton or sodium gradient. F-type ATPases consist of two structural domains, F(1) containing the extramembraneous catalytic core and F(0) containing the membrane proton channel, linked together by a central stalk and a peripheral stalk. During catalysis, ATP synthesis in the catalytic domain of F(1) is coupled via a rotary mechanism…	Cellular Component: vacuolar proton-transporting V-type ATPase, V0 domain (GO:0000220);|Cellular Component: fungal-type vacuole membrane (GO:0000329);|Cellular Component: endoplasmic reticulum (GO:0005783);|Biological Process: vacuolar acidification (GO:0007035);|Biological Process: ATP hydrolysis coupled proton transport (GO:0015991);|Cellular Component: integral component of membrane (GO:001602…	--	--
TRINITY_DN10708_c0_g1_i1_1	PIA52457.1	hypothetical protein AQUCO_01000378v1 [Aquilegia coerulea]	Q9FZ70|FDL1_ARATH	F-box/FBD/LRR-repeat protein At1g13570 F13B4.6 OS=Arabidopsis thaliana (Mouse-ear cress) GN=F13B4.6 PE=2 SV=1	--	--	--	--	--	--	--	--	--	--	--	--	--	--	--	--	--
TRINITY_DN10708_c0_g1_i1_4	--	--	--	--	--	--	--	--	--	--	--	--	--	--	--	--	--	--	--	--	--
TRINITY_DN10709_c0_g1_i1_1	--	--	--	--	--	--	--	--	--	--	--	--	--	--	--	--	--	--	--	--	--
TRINITY_DN10710_c0_g1_i1_1	--	--	--	--	--	--	--	--	--	--	--	--	--	--	--	--	--	--	--	--	--
TRINITY_DN10710_c0_g1_i1_4	--	--	--	--	--	--	--	--	--	--	--	--	--	--	--	--	--	--	--	--	--
TRINITY_DN10711_c0_g1_i1_3	--	--	--	--	--	--	--	--	--	--	--	--	--	--	--	--	--	--	--	--	--
TRINITY_DN10711_c0_g1_i1_4	KUM56787.1	hypothetical protein ACN42_g10415 [Penicillium freii]	--	--	--	--	--	--	--	--	--	--	--	--	--	S	ENOG41121UV	Telomere and ribosome associated protein Stm1	--	--	--
TRINITY_DN10712_c0_g1_i1_4	--	--	--	--	--	--	--	--	--	--	--	--	--	--	--	--	--	--	--	--	--
TRINITY_DN10714_c0_g1_i1_1	XP_018385287.1	Saccharopine dehydrogenase [Alternaria alternata]	Q9P4R4|LYS9_MAGO7	Saccharopine dehydrogenase [NADP(+), L-glutamate-forming] MGG_08564 OS=fungus) (Pyricularia oryzae) GN=MGG_08564 PE=1 SV=2	232/232(100.00)	K00293	LYS9	saccharopine dehydrogenase (NADP+, L-glutamate forming) [EC:1.5.1.10]	ko00300|ko00310	Lysine biosynthesis|Lysine degradation	KOG0172	Lysine-ketoglutarate reductase/saccharopine dehydrogenase	[E]	METABOLISM	Amino acid transport and metabolism	E	COG1748	saccharopine dehydrogenase	Molecular Function: saccharopine dehydrogenase (NADP+, L-glutamate-forming) activity (GO:0004755);|Biological Process: lysine biosynthetic process via aminoadipic acid (GO:0019878);	PF16653.5	Saccharopine dehydrogenase C-terminal domain
TRINITY_DN10716_c0_g1_i1_3	KAF1330776.1	Transcription initiation factor, partial [Globisporangium splendens]	--	--	--	--	--	--	--	--	--	--	--	--	--	BK	COG5076	bromodomain	--	--	--
TRINITY_DN10717_c0_g1_i1_1	PIA41926.1	hypothetical protein AQUCO_02100040v1 [Aquilegia coerulea]	O64477|Y2913_ARATH	G-type lectin S-receptor-like serine/threonine-protein kinase At2g19130 T20K24.15 OS=Arabidopsis thaliana (Mouse-ear cress) GN=T20K24.15 PE=2 SV=1	--	--	--	--	--	--	--	--	--	--	--	T	ENOG410YEQP	serine threonine-protein kinase	--	--	--
TRINITY_DN10717_c0_g1_i1_2	--	--	--	--	--	--	--	--	--	--	--	--	--	--	--	--	--	--	--	--	--
TRINITY_DN10718_c0_g1_i1_1	RWR87019.1	peroxidase 55 [Cinnamomum micranthum f. kanehirae]	Q96509|PER55_ARATH	Peroxidase 55 MUA22.13 OS=Arabidopsis thaliana (Mouse-ear cress) GN=MUA22.13 PE=1 SV=1	42/75(56.00)	K00430	E1.11.1.7	peroxidase [EC:1.11.1.7]	ko00940	Phenylpropanoid biosynthesis	--	--	--	--	--	G	ENOG410YDU7	peroxidase	Molecular Function: peroxidase activity (GO:0004601);|Cellular Component: extracellular region (GO:0005576);|Biological Process: response to oxidative stress (GO:0006979);|Molecular Function: heme binding (GO:0020037);|Biological Process: hydrogen peroxide catabolic process (GO:0042744);|Molecular Function: metal ion binding (GO:0046872);	--	--
TRINITY_DN10718_c0_g1_i1_3	--	--	--	--	--	--	--	--	--	--	--	--	--	--	--	--	--	--	--	--	--
TRINITY_DN10718_c0_g1_i2_2	--	--	--	--	--	--	--	--	--	--	--	--	--	--	--	--	--	--	--	--	--
TRINITY_DN10718_c1_g1_i1_2	--	--	--	--	--	--	--	--	--	--	--	--	--	--	--	--	--	--	--	--	--
TRINITY_DN1071_c0_g1_i1_2	XP_001549142.1	hypothetical protein BCIN_16g04690 [Botrytis cinerea B05.10]	B9WCP3|IRC22_CANDC	Increased recombination centers protein 22 CD36_23860 OS=NRRL Y-17841) (Yeast) GN=CD36_23860 PE=3 SV=1	--	--	--	--	--	--	--	--	--	--	--	S	ENOG411286Q	NA	Cellular Component: endoplasmic reticulum membrane (GO:0005789);|Cellular Component: integral component of membrane (GO:0016021);	PF03896.16	Translocon-associated protein (TRAP), alpha subunit
TRINITY_DN1071_c0_g1_i1_4	XP_010556443.1	PREDICTED: uncharacterized protein LOC104825769 [Tarenaya hassleriana]	P92555|M1250_ARATH	Uncharacterized mitochondrial protein AtMg01250 At2g07697 OS=Arabidopsis thaliana (Mouse-ear cress) GN=At2g07697 PE=4 SV=1	--	--	--	--	--	--	KOG1075	FOG: Reverse transcriptase	[R]	POORLY CHARACTERIZED	General function prediction only	S	ENOG410Y65V	Retrotransposon protein	Cellular Component: mitochondrion (GO:0005739);	PF00078.27	Reverse transcriptase (RNA-dependent DNA polymerase)
TRINITY_DN10720_c0_g1_i1_2	--	--	--	--	--	--	--	--	--	--	--	--	--	--	--	--	--	--	--	--	--
TRINITY_DN10722_c0_g1_i2_4	XP_024552579.1	Bap1 [Botrytis cinerea B05.10]	Q5AW17|AP1_EMENI	AP-1-like transcription factor napA ANIA_07513 OS=M139) (Aspergillus nidulans) GN=ANIA_07513 PE=3 SV=1	--	--	--	--	--	--	--	--	--	--	--	K	ENOG410YCPJ	Transcription factor	Molecular Function: DNA-binding transcription factor activity (GO:0003700);|Cellular Component: nucleus (GO:0005634);|Cellular Component: cytoplasm (GO:0005737);|Biological Process: asexual sporulation (GO:0030436);|Biological Process: cellular response to oxidative stress (GO:0034599);|Biological Process: asperthecin biosynthetic process (GO:0036184);|Biological Process: sexual sporulation resul…	PF08601.10	Transcription factor PAP1
TRINITY_DN10725_c0_g1_i1_3	CCX33339.1	Similar to Protein vip1; acc. no. P87216 [Pyronema omphalodes CBS 100304]	P87216|VIPI_SCHPO	Protein vip1 SPAC10F6.06 OS=Schizosaccharomyces pombe (strain 972 / ATCC 24843) (Fission yeast) GN=SPAC10F6.06 PE=1 SV=1	--	--	--	--	--	--	--	--	--	--	--	S	ENOG4111ICI	actin cytoskeleton protein	Molecular Function: RNA binding (GO:0003723);|Cellular Component: cytosol (GO:0005829);	--	--
TRINITY_DN10725_c0_g1_i1_4	OCF55799.1	hypothetical protein L486_06551 [Kwoniella mangroviensis CBS 10435]	--	--	--	--	--	--	--	--	--	--	--	--	--	S	ENOG4111D2U	NA	--	--	--
TRINITY_DN10727_c0_g1_i1_3	--	--	--	--	--	--	--	--	--	--	--	--	--	--	--	--	--	--	--	--	--
TRINITY_DN10727_c0_g1_i1_4	PIA52412.1	hypothetical protein AQUCO_01000347v1 [Aquilegia coerulea]	--	--	--	--	--	--	--	--	--	--	--	--	--	S	ENOG410YIVS	Myb-like DNA-binding domain	--	--	--
TRINITY_DN1072_c0_g1_i1_1	TXT10620.1	hypothetical protein VHUM_02125 [Vanrija humicola]	O74853|FAP1H_SCHPO	FKBP12-associated protein 1 homolog SPCC18.03 OS=Schizosaccharomyces pombe (strain 972 / ATCC 24843) (Fission yeast) GN=SPCC18.03 PE=1 SV=1	--	--	--	--	--	--	KOG1952	Transcription factor NF-X1, contains NFX-type Zn2+-binding and R3H domains	[K]	INFORMATION STORAGE AND PROCESSING	Transcription	K	ENOG410XR02	Nuclear transcription factor, X-box	Biological Process: negative regulation of transcription by RNA polymerase II (GO:0000122);|Molecular Function: RNA polymerase II regulatory region sequence-specific DNA binding (GO:0000977);|Molecular Function: proximal promoter DNA-binding transcription repressor activity, RNA polymerase II-specific (GO:0001078);|Molecular Function: transcription corepressor activity (GO:0003714);|Cellular Comp…	PF01424.22	R3H domain	0F	NF-X1
TRINITY_DN1072_c0_g1_i1_4	XP_001555524.1	Bcfpr2 [Botrytis cinerea B05.10]	Q4IN00|FKBP2_GIBZE	FK506-binding protein 2 FGRRES_01408 OS=/ PH-1) (Wheat head blight fungus) (Fusarium graminearum) GN=FGRRES_01408 PE=3 SV=2	--	--	--	--	--	--	KOG0549	FKBP-type peptidyl-prolyl cis-trans isomerase	[O]	CELLULAR PROCESSES AND SIGNALING	Posttranslational modification, protein turnover, chaperones	O	COG0545	Peptidyl-prolyl cis-trans isomerase	Molecular Function: peptidyl-prolyl cis-trans isomerase activity (GO:0003755);|Cellular Component: endoplasmic reticulum (GO:0005783);	PF00254.28	FKBP-type peptidyl-prolyl cis-trans isomerase
TRINITY_DN10731_c0_g1_i1_4	--	--	--	--	--	--	--	--	--	--	--	--	--	--	--	--	--	--	--	--	--
TRINITY_DN10732_c0_g1_i2_3	CUS14623.1	unnamed protein product [Tuber aestivum]	Q9C3Y4|RHOA_EMENI	GTP-binding protein rhoA AN5740 OS=M139) (Aspergillus nidulans) GN=AN5740 PE=3 SV=1	173/195(88.72)	K04513	RHOA	Ras homolog gene family, member A	ko04144	Endocytosis	KOG0393	Ras-related small GTPase, Rho type	[R]	POORLY CHARACTERIZED	General function prediction only	S	COG1100	GTP-binding Protein	Molecular Function: GTPase activity (GO:0003924);|Molecular Function: GTP binding (GO:0005525);|Cellular Component: cytoplasm (GO:0005737);|Cellular Component: plasma membrane (GO:0005886);|Cellular Component: cell cortex (GO:0005938);|Biological Process: actin filament organization (GO:0007015);|Biological Process: Rho protein signal transduction (GO:0007266);|Biological Process: regulation of c…	PF00071.22,PF08477.13,PF00025.21	Ras family|Ras of Complex, Roc, domain of DAPkinase|ADP-ribosylation factor family
TRINITY_DN10733_c0_g1_i1_4	ORY79303.1	methylmalonate-semialdehyde dehydrogenase [Leucosporidium creatinivorum]	Q0WM29|MMSA_ARATH	Methylmalonate-semialdehyde dehydrogenase [acylating], mitochondrial F15N24.6 OS=Arabidopsis thaliana (Mouse-ear cress) GN=F15N24.6 PE=1 SV=2	56/103(54.37)	K00140	mmsA, iolA, ALDH6A1	malonate-semialdehyde dehydrogenase (acetylating) / methylmalonate-semialdehyde dehydrogenase [EC:1.2.1.18 1.2.1.27]	ko00280|ko00410|ko00562|ko00640	Valine, leucine and isoleucine degradation|beta-Alanine metabolism|Inositol phosphate metabolism|Propanoate metabolism	KOG2449	Methylmalonate semialdehyde dehydrogenase	[EG]	METABOLISM|METABOLISM	Amino acid transport and metabolism |Carbohydrate transport and metabolism	I	ENOG410XNP1	Dehydrogenase	Molecular Function: methylmalonate-semialdehyde dehydrogenase (acylating) activity (GO:0004491);|Molecular Function: copper ion binding (GO:0005507);|Cellular Component: mitochondrion (GO:0005739);|Biological Process: thymine catabolic process (GO:0006210);|Biological Process: valine metabolic process (GO:0006573);|Biological Process: valine catabolic process (GO:0006574);|Biological Process: res…	PF00171.22	Aldehyde dehydrogenase family
TRINITY_DN10739_c0_g1_i1_4	--	--	--	--	--	--	--	--	--	--	--	--	--	--	--	--	--	--	--	--	--
TRINITY_DN10740_c0_g1_i1_2	PIA35089.1	hypothetical protein AQUCO_03600031v1 [Aquilegia coerulea]	A0A0N9HMN6|POMT3_SINHE	Pluviatolide O-methyltransferase OMT3 OS=Sinopodophyllum hexandrum (Himalayan may apple) (Podophyllum hexandrum) GN=OMT3 PE=1 SV=1	98/154(63.64)	K16040	ROMT	trans-resveratrol di-O-methyltransferase [EC:2.1.1.240]	ko00945	Stilbenoid, diarylheptanoid and gingerol biosynthesis	KOG3178	Hydroxyindole-O-methyltransferase and related SAM-dependent methyltransferases	[R]	POORLY CHARACTERIZED	General function prediction only	S	ENOG410XS7T	o-methyltransferase	--	PF00891.18	O-methyltransferase domain
TRINITY_DN10741_c0_g1_i1_4	RXK41084.1	hypothetical protein M231_01715 [Tremella mesenterica]	--	--	--	--	--	--	--	--	--	--	--	--	--	S	ENOG4111JCH	zinc finger	--	PF01428.16	AN1-like Zinc finger
TRINITY_DN10742_c0_g1_i1_3	--	--	--	--	--	--	--	--	--	--	--	--	--	--	--	--	--	--	--	--	--
TRINITY_DN10744_c0_g1_i1_1	PIA56340.1	hypothetical protein AQUCO_00700578v1 [Aquilegia coerulea]	--	--	--	--	--	--	--	--	--	--	--	--	--	S	ENOG410Z06F	NA	--	PF05701.11	Weak chloroplast movement under blue light
TRINITY_DN10745_c0_g1_i1_2	XP_003836097.1	hypothetical protein LEMA_P054380.1 [Leptosphaeria maculans JN3]	O60121|YH77_SCHPO	Uncharacterized protein C16G5.07c SPBC16G5.07c OS=Schizosaccharomyces pombe (strain 972 / ATCC 24843) (Fission yeast) GN=SPBC16G5.07c PE=3 SV=1	--	--	--	--	--	--	KOG2620	Prohibitins and stomatins of the PID superfamily	[C]	METABOLISM	Energy production and conversion	O	COG0330	Band 7 protein	Cellular Component: mitochondrion (GO:0005739);|Biological Process: mitochondrial membrane organization (GO:0007006);|Cellular Component: membrane (GO:0016020);	PF01145.25	SPFH domain / Band 7 family
TRINITY_DN10745_c0_g1_i2_4	--	--	--	--	--	--	--	--	--	--	--	--	--	--	--	--	--	--	--	--	--
TRINITY_DN10747_c0_g1_i1_2	ORX92307.1	WD40 repeat-like protein [Basidiobolus meristosporus CBS 931.73]	Q01369|GBLP_NEUCR	Guanine nucleotide-binding protein subunit beta-like protein NCU05810 OS=FGSC 987) GN=NCU05810 PE=3 SV=1	--	--	--	--	--	--	KOG0279	G protein beta subunit-like protein	[T]	CELLULAR PROCESSES AND SIGNALING	Signal transduction mechanisms	S	ENOG410XQGZ	guanine nucleotidebinding protein	Biological Process: positive regulation of protein phosphorylation (GO:0001934);|Molecular Function: protein kinase C binding (GO:0005080);|Cellular Component: nucleus (GO:0005634);|Cellular Component: cytosol (GO:0005829);|Molecular Function: enzyme binding (GO:0019899);|Cellular Component: cytosolic small ribosomal subunit (GO:0022627);|Molecular Function: ribosome binding (GO:0043022);|Biologi…	PF00400.32,PF12894.7,PF11715.8	WD domain, G-beta repeat|Anaphase-promoting complex subunit 4 WD40 domain|Nucleoporin Nup120/160
TRINITY_DN1074_c0_g1_i1_1	--	--	--	--	--	--	--	--	--	--	--	--	--	--	--	--	--	--	--	--	--
TRINITY_DN1074_c0_g1_i1_3	PIA58600.1	hypothetical protein AQUCO_00500497v1 [Aquilegia coerulea]	Q8LPK2|AB2B_ARATH	ABC transporter B family member 2 F20B18.70 OS=Arabidopsis thaliana (Mouse-ear cress) GN=F20B18.70 PE=1 SV=3	116/126(92.06)	K05658	ABCB1, CD243	ATP-binding cassette, subfamily B (MDR/TAP), member 1 [EC:7.6.2.2]	ko02010	ABC transporters	KOG0055	Multidrug/pheromone exporter, ABC superfamily	[Q]	METABOLISM	Secondary metabolites biosynthesis, transport and catabolism	V	COG1132	(ABC) transporter	Molecular Function: ATP binding (GO:0005524);|Cellular Component: membrane (GO:0016020);|Cellular Component: integral component of membrane (GO:0016021);|Molecular Function: ATPase activity, coupled to transmembrane movement of substances (GO:0042626);	PF00664.23	ABC transporter transmembrane region
TRINITY_DN1074_c0_g1_i1_4	TQE14117.1	hypothetical protein C1H46_000036 [Malus baccata]	--	--	--	--	--	--	--	--	--	--	--	--	--	S	ENOG410Z7Z7	Pentatricopeptide repeat-containing protein	--	--	--
TRINITY_DN10750_c0_g1_i1_2	--	--	--	--	--	--	--	--	--	--	--	--	--	--	--	--	--	--	--	--	--
TRINITY_DN10750_c0_g1_i1_4	--	--	--	--	--	--	--	--	--	--	--	--	--	--	--	--	--	--	--	--	--
TRINITY_DN10751_c0_g1_i1_1	PON37200.1	Ribosomal protein [Trema orientale]	Q6KAJ8|RL391_ORYSJ	60S ribosomal protein L39-1 OJ1004_E04.27 OS=Oryza sativa subsp. japonica (Rice) GN=OJ1004_E04.27 PE=3 SV=2	43/51(84.31)	K02924	RP-L39e, RPL39	large subunit ribosomal protein L39e	ko03010	Ribosome	KOG0002	60s ribosomal protein L39	[J]	INFORMATION STORAGE AND PROCESSING	Translation, ribosomal structure and biogenesis	J	ENOG410XWQJ	60s ribosomal protein l39	Molecular Function: structural constituent of ribosome (GO:0003735);|Biological Process: translation (GO:0006412);|Cellular Component: cytosolic large ribosomal subunit (GO:0022625);	--	--
TRINITY_DN10752_c0_g1_i1_1	PIA46735.1	hypothetical protein AQUCO_01500346v1 [Aquilegia coerulea]	P0C898|PP232_ARATH	Putative pentatricopeptide repeat-containing protein At3g15130 F4B12.1 OS=Arabidopsis thaliana (Mouse-ear cress) GN=F4B12.1 PE=3 SV=1	--	--	--	--	--	--	KOG4197	FOG: PPR repeat	[R]	POORLY CHARACTERIZED	General function prediction only	S	ENOG410Z7Z7	Pentatricopeptide repeat-containing protein	--	PF13041.6,PF01535.20	PPR repeat family|PPR repeat
TRINITY_DN10752_c0_g1_i1_2	--	--	--	--	--	--	--	--	--	--	--	--	--	--	--	--	--	--	--	--	--
TRINITY_DN10752_c0_g1_i1_3	KAF1316319.1	Quinone oxidoreductase protein, partial [Globisporangium splendens]	--	--	--	--	--	--	--	--	--	--	--	--	--	C	COG0604	alcohol dehydrogenase	--	PF13602.6,PF00107.26	Zinc-binding dehydrogenase|Zinc-binding dehydrogenase
TRINITY_DN10757_c0_g1_i1_3	PIA44957.1	hypothetical protein AQUCO_01700496v1 [Aquilegia coerulea]	Q9LET7|CI111_ARATH	Calmodulin-interacting protein 111 T8M16_200 OS=Arabidopsis thaliana (Mouse-ear cress) GN=T8M16_200 PE=1 SV=1	--	--	--	--	--	--	KOG0733	Nuclear AAA ATPase (VCP subfamily)	[O]	CELLULAR PROCESSES AND SIGNALING	Posttranslational modification, protein turnover, chaperones	O	COG0464	Aaa atpase	Molecular Function: calmodulin binding (GO:0005516);|Molecular Function: ATP binding (GO:0005524);|Cellular Component: cytoplasm (GO:0005737);|Cellular Component: chloroplast (GO:0009507);|Cellular Component: chloroplast thylakoid membrane (GO:0009535);|Molecular Function: ATPase activity (GO:0016887);	--	--
TRINITY_DN10758_c0_g2_i1_4	OAQ23947.1	hypothetical protein K457DRAFT_82706 [Mortierella elongata AG-77]	O74173|EF1B_SCHPO	Elongation factor 1-beta SPCC1450.04 OS=Schizosaccharomyces pombe (strain 972 / ATCC 24843) (Fission yeast) GN=SPCC1450.04 PE=2 SV=1	--	--	--	--	--	--	KOG1668	Elongation factor 1 beta/delta chain	[K]	INFORMATION STORAGE AND PROCESSING	Transcription	J	COG2092	Promotes the exchange of GDP for GTP in EF-1-alpha GDP, thus allowing the regeneration of EF-1-alpha GTP that could then be used to form the ternary complex EF-1-alpha GTP AAtRNA (By similarity)	Biological Process: cytoplasmic translational elongation (GO:0002182);|Molecular Function: translation elongation factor activity (GO:0003746);|Molecular Function: guanyl-nucleotide exchange factor activity (GO:0005085);|Cellular Component: cytosol (GO:0005829);|Cellular Component: eukaryotic translation elongation factor 1 complex (GO:0005853);	PF00736.19,PF10587.9	EF-1 guanine nucleotide exchange domain|Eukaryotic elongation factor 1 beta central acidic region
TRINITY_DN10759_c0_g1_i1_1	--	--	--	--	--	--	--	--	--	--	--	--	--	--	--	--	--	--	--	--	--
TRINITY_DN1075_c0_g1_i1_1	TGO77920.1	hypothetical protein BELL_0086g00260 [Botrytis elliptica]	Q01373|FOX2_NEUCR	(3R)-3-hydroxyacyl-CoA dehydrogenase NCU08828 OS=FGSC 987) GN=NCU08828 PE=1 SV=1	204/204(100.00)	K14729	FOX2	multifunctional beta-oxidation protein [EC:4.2.1.- 1.1.1.-]	ko00410|ko00640	beta-Alanine metabolism|Propanoate metabolism	KOG1206	Peroxisomal multifunctional beta-oxidation protein and related enzymes	[I]	METABOLISM	Lipid transport and metabolism	I	COG2030	maoc domain protein dehydratase	Cellular Component: peroxisome (GO:0005777);|Biological Process: fatty acid beta-oxidation (GO:0006635);|Molecular Function: oxidoreductase activity (GO:0016491);|Molecular Function: lyase activity (GO:0016829);|Molecular Function: isomerase activity (GO:0016853);	PF00106.25,PF13561.6	short chain dehydrogenase|Enoyl-(Acyl carrier protein) reductase
TRINITY_DN10760_c0_g1_i1_1	--	--	--	--	--	--	--	--	--	--	--	--	--	--	--	--	--	--	--	--	--
TRINITY_DN10760_c0_g1_i1_2	OWY42445.1	major facilitator superfamily like protein [Alternaria alternata]	--	--	--	--	--	--	--	--	--	--	--	--	--	--	--	--	--	--	--
TRINITY_DN10763_c0_g1_i1_2	--	--	--	--	--	--	--	--	--	--	--	--	--	--	--	--	--	--	--	--	--
TRINITY_DN10764_c0_g1_i1_4	--	--	--	--	--	--	--	--	--	--	--	--	--	--	--	--	--	--	--	--	--
TRINITY_DN10765_c0_g1_i1_1	--	--	--	--	--	--	--	--	--	--	--	--	--	--	--	--	--	--	--	--	--
TRINITY_DN10766_c0_g1_i1_2	--	--	--	--	--	--	--	--	--	--	--	--	--	--	--	--	--	--	--	--	--
TRINITY_DN10766_c0_g1_i1_3	PIA56975.1	hypothetical protein AQUCO_00700974v1 [Aquilegia coerulea]	Q9SZD5|LRK59_ARATH	L-type lectin-domain containing receptor kinase V.9 F19B15.80 OS=Arabidopsis thaliana (Mouse-ear cress) GN=F19B15.80 PE=2 SV=1	--	--	--	--	--	--	--	--	--	--	--	T	COG0515	Serine Threonine protein kinase	--	PF00139.19	Legume lectin domain
TRINITY_DN10769_c0_g1_i1_4	--	--	--	--	--	--	--	--	--	--	--	--	--	--	--	--	--	--	--	--	--
TRINITY_DN10769_c0_g2_i1_3	--	--	--	--	--	--	--	--	--	--	--	--	--	--	--	--	--	--	--	--	--
TRINITY_DN1076_c0_g1_i1_1	--	--	--	--	--	--	--	--	--	--	--	--	--	--	--	--	--	--	--	--	--
TRINITY_DN1076_c0_g1_i1_4	OAQ31090.1	glyceraldehyde 3-phosphate dehydrogenase [Mortierella elongata AG-77]	Q96UF1|G3P3_MUCCL	Glyceraldehyde-3-phosphate dehydrogenase 3 GPD3 OS=Mucor circinelloides f. lusitanicus (Mucor racemosus var. lusitanicus) GN=GPD3 PE=3 SV=1	58/76(76.32)	K00134	GAPDH, gapA	glyceraldehyde 3-phosphate dehydrogenase [EC:1.2.1.12]	ko00010|ko00710	Glycolysis / Gluconeogenesis|Carbon fixation in photosynthetic organisms	KOG0657	Glyceraldehyde 3-phosphate dehydrogenase	[G]	METABOLISM	Carbohydrate transport and metabolism	G	COG0057	glyceraldehyde3phosphate dehydrogenase	Molecular Function: glyceraldehyde-3-phosphate dehydrogenase (NAD+) (phosphorylating) activity (GO:0004365);|Cellular Component: cytoplasm (GO:0005737);|Biological Process: glucose metabolic process (GO:0006006);|Biological Process: glycolytic process (GO:0006096);|Molecular Function: NADP binding (GO:0050661);|Molecular Function: NAD binding (GO:0051287);	--	--
TRINITY_DN10770_c0_g1_i1_1	XP_001546179.1	Bcnfu1 [Botrytis cinerea B05.10]	Q9UUB8|YH9J_SCHPO	NifU-like protein C1709.19c SPBC1709.19c OS=Schizosaccharomyces pombe (strain 972 / ATCC 24843) (Fission yeast) GN=SPBC1709.19c PE=3 SV=1	--	--	--	--	--	--	KOG2358	NifU-like domain-containing proteins	[O]	CELLULAR PROCESSES AND SIGNALING	Posttranslational modification, protein turnover, chaperones	O	COG0694	metallo-sulfur cluster assembly	Molecular Function: iron ion binding (GO:0005506);|Cellular Component: mitochondrion (GO:0005739);|Cellular Component: mitochondrial matrix (GO:0005759);|Biological Process: iron-sulfur cluster assembly (GO:0016226);|Molecular Function: 4 iron, 4 sulfur cluster binding (GO:0051539);|Biological Process: protein maturation by iron-sulfur cluster transfer (GO:0097428);|Biological Process: protein ma…	PF08712.11,PF01106.17	Scaffold protein Nfu/NifU N terminal|NifU-like domain
TRINITY_DN10770_c0_g1_i1_2	KIL86093.1	hypothetical protein FAVG1_10487 [Fusarium avenaceum]	--	--	--	--	--	--	--	--	--	--	--	--	--	S	ENOG4111WTG	fasciclin domain family protein	--	--	--
TRINITY_DN10770_c0_g1_i1_3	PIA26104.1	hypothetical protein AQUCO_10000040v1 [Aquilegia coerulea]	Q9FJI1|KAD6_ARATH	Adenylate kinase isoenzyme 6 homolog K9B18.5 OS=Arabidopsis thaliana (Mouse-ear cress) GN=K9B18.5 PE=1 SV=1	57/77(74.03)	K18532	AK6, FAP7	adenylate kinase [EC:2.7.4.3]	ko00230|ko03008	Purine metabolism|Ribosome biogenesis in eukaryotes	KOG3347	Predicted nucleotide kinase/nuclear protein involved oxidative stress response	[F]	METABOLISM	Nucleotide transport and metabolism	F	COG1936	adenylate kinase activity	Molecular Function: adenylate kinase activity (GO:0004017);|Molecular Function: ATP binding (GO:0005524);|Cellular Component: nucleus (GO:0005634);|Cellular Component: cytoplasm (GO:0005737);|Biological Process: multicellular organism development (GO:0007275);|Biological Process: unidimensional cell growth (GO:0009826);|Molecular Function: ATPase activity (GO:0016887);|Biological Process: regulat…	PF13238.6	AAA domain
TRINITY_DN10772_c0_g1_i1_1	KAA8515093.1	hypothetical protein F0562_018120 [Nyssa sinensis]	Q9LWM4|CIPK5_ORYSJ	CBL-interacting protein kinase 5 OsJ_000797 OS=Oryza sativa subsp. japonica (Rice) GN=OsJ_000797 PE=2 SV=1	--	--	--	--	--	--	KOG0583	Serine/threonine protein kinase	[T]	CELLULAR PROCESSES AND SIGNALING	Signal transduction mechanisms	T	COG0515	Serine Threonine protein kinase	Molecular Function: protein serine/threonine kinase activity (GO:0004674);|Molecular Function: ATP binding (GO:0005524);|Biological Process: signal transduction (GO:0007165);	PF00069.25,PF07714.17	Protein kinase domain|Protein tyrosine kinase
TRINITY_DN10774_c0_g1_i1_2	--	--	--	--	--	--	--	--	--	--	--	--	--	--	--	--	--	--	--	PF04119.12	Heat shock protein 9/12
TRINITY_DN10774_c0_g1_i1_3	OVA19893.1	WD40 repeat [Macleaya cordata]	Q9FNN2|WDR26_ARATH	WD repeat-containing protein 26 homolog MAH20.12 OS=Arabidopsis thaliana (Mouse-ear cress) GN=MAH20.12 PE=1 SV=1	--	--	--	--	--	--	KOG0321	WD40 repeat-containing protein L2DTL	[S]	POORLY CHARACTERIZED	Function unknown	S	ENOG410XRWK	translesion synthesis	Cellular Component: cytoplasm (GO:0005737);|Biological Process: response to osmotic stress (GO:0006970);|Biological Process: response to light stimulus (GO:0009416);|Biological Process: response to ethylene (GO:0009723);|Biological Process: response to auxin (GO:0009733);|Biological Process: response to abscisic acid (GO:0009737);	PF00400.32	WD domain, G-beta repeat
TRINITY_DN10776_c0_g1_i1_3	KAF1315003.1	hypothetical protein FI667_g16330, partial [Globisporangium splendens]	Q7SIC2|QDOI_ASPJA	Quercetin 2,3-dioxygenase . OS=Aspergillus japonicus GN=. PE=1 SV=1	--	--	--	--	--	--	--	--	--	--	--	S	COG1917	Cupin 2 Conserved Barrel Domain Protein	Molecular Function: quercetin 2,3-dioxygenase activity (GO:0008127);|Molecular Function: metal ion binding (GO:0046872);	--	--
TRINITY_DN10777_c0_g1_i1_1	--	--	--	--	--	--	--	--	--	--	--	--	--	--	--	--	--	--	--	--	--
TRINITY_DN10778_c0_g1_i1_2	--	--	--	--	--	--	--	--	--	--	--	--	--	--	--	--	--	--	--	--	--
TRINITY_DN10778_c0_g1_i1_4	PIA31374.1	hypothetical protein AQUCO_05000042v1 [Aquilegia coerulea]	Q9SVP7|PP307_ARATH	Pentatricopeptide repeat-containing protein At4g13650 F18A5.40 OS=Arabidopsis thaliana (Mouse-ear cress) GN=F18A5.40 PE=2 SV=2	--	--	--	--	--	--	KOG4197	FOG: PPR repeat	[R]	POORLY CHARACTERIZED	General function prediction only	S	ENOG410Z7Z7	Pentatricopeptide repeat-containing protein	--	PF14432.6	DYW family of nucleic acid deaminases
TRINITY_DN10780_c0_g1_i1_1	--	--	--	--	--	--	--	--	--	--	--	--	--	--	--	--	--	--	--	--	--
TRINITY_DN10780_c0_g1_i1_2	--	--	--	--	--	--	--	--	--	--	--	--	--	--	--	--	--	--	--	--	--
TRINITY_DN10780_c0_g1_i1_4	--	--	--	--	--	--	--	--	--	--	--	--	--	--	--	--	--	--	--	--	--
TRINITY_DN10781_c0_g1_i1_2	KAF1915981.1	hypothetical protein BDU57DRAFT_212412 [Ampelomyces quisqualis]	--	--	--	--	--	--	--	--	--	--	--	--	--	S	ENOG4111X9T	Pathogenesis associated protein Cap20	--	--	--
TRINITY_DN10782_c0_g1_i1_3	PIA34011.1	hypothetical protein AQUCO_03900123v1, partial [Aquilegia coerulea]	Q8VZG8|MIK2_ARATH	MDIS1-interacting receptor like kinase 2 T32A17.160 OS=Arabidopsis thaliana (Mouse-ear cress) GN=T32A17.160 PE=1 SV=3	--	--	--	--	--	--	--	--	--	--	--	S	COG4886	leucine Rich Repeat	--	PF00069.25,PF07714.17	Protein kinase domain|Protein tyrosine kinase
TRINITY_DN10783_c0_g1_i1_2	TEA10479.1	putative transporter [Colletotrichum sidae]	Q9P6J0|YHDC_SCHPO	Uncharacterized transporter C1683.12 SPBC1683.12 OS=Schizosaccharomyces pombe (strain 972 / ATCC 24843) (Fission yeast) GN=SPBC1683.12 PE=3 SV=1	--	--	--	--	--	--	KOG2533	Permease of the major facilitator superfamily	[G]	METABOLISM	Carbohydrate transport and metabolism	G	COG0477	major facilitator Superfamily	Cellular Component: endoplasmic reticulum (GO:0005783);|Cellular Component: integral component of membrane (GO:0016021);|Molecular Function: carboxylic acid transmembrane transporter activity (GO:0046943);|Biological Process: carboxylic acid transmembrane transport (GO:1905039);	PF07690.16	Major Facilitator Superfamily
TRINITY_DN10784_c0_g1_i1_4	XP_021874147.1	inhibitor of apoptosis-promoting Bax1-domain-containing protein [Kockovaella imperatae]	O74888|BXI1_SCHPO	Bax inhibitor 1 SPCC576.04 OS=Schizosaccharomyces pombe (strain 972 / ATCC 24843) (Fission yeast) GN=SPCC576.04 PE=3 SV=1	--	--	--	--	--	--	KOG2322	N-methyl-D-aspartate receptor glutamate-binding subunit	[T]	CELLULAR PROCESSES AND SIGNALING	Signal transduction mechanisms	S	COG0670	Membrane	Cellular Component: Golgi membrane (GO:0000139);|Cellular Component: fungal-type vacuole membrane (GO:0000329);|Cellular Component: mitochondrion (GO:0005739);|Biological Process: apoptotic process (GO:0006915);|Biological Process: calcium-mediated signaling (GO:0019722);|Cellular Component: integral component of endoplasmic reticulum membrane (GO:0030176);|Biological Process: endoplasmic reticul…	PF01027.20	Inhibitor of apoptosis-promoting Bax1
TRINITY_DN10785_c0_g1_i1_4	PIA30571.1	hypothetical protein AQUCO_05500105v1 [Aquilegia coerulea]	--	--	--	--	--	--	--	--	--	--	--	--	--	S	COG4886	leucine Rich Repeat	--	--	--
TRINITY_DN10788_c0_g1_i1_3	KAF1333986.1	T-complex protein 1 subunit gamma, partial [Globisporangium splendens]	O74341|TCPG_SCHPO	T-complex protein 1 subunit gamma SPBC1A4.08c OS=Schizosaccharomyces pombe (strain 972 / ATCC 24843) (Fission yeast) GN=SPBC1A4.08c PE=1 SV=1	--	--	--	--	--	--	KOG0364	Chaperonin complex component, TCP-1 gamma subunit (CCT3)	[O]	CELLULAR PROCESSES AND SIGNALING	Posttranslational modification, protein turnover, chaperones	O	COG0459	Prevents misfolding and promotes the refolding and proper assembly of unfolded polypeptides generated under stress conditions (By similarity)	Molecular Function: ATP binding (GO:0005524);|Cellular Component: nucleus (GO:0005634);|Cellular Component: cytosol (GO:0005829);|Cellular Component: chaperonin-containing T-complex (GO:0005832);|Cellular Component: cytoskeleton (GO:0005856);|Biological Process: protein folding (GO:0006457);|Molecular Function: unfolded protein binding (GO:0051082);	PF00118.24	TCP-1/cpn60 chaperonin family
TRINITY_DN10788_c0_g2_i1_3	KAF1333986.1	T-complex protein 1 subunit gamma, partial [Globisporangium splendens]	Q9LKI7|TCPG_THAWE	T-complex protein 1 subunit gamma . OS=Thalassiosira weissflogii (Marine diatom) GN=. PE=2 SV=1	--	--	--	--	--	--	KOG0364	Chaperonin complex component, TCP-1 gamma subunit (CCT3)	[O]	CELLULAR PROCESSES AND SIGNALING	Posttranslational modification, protein turnover, chaperones	O	COG0459	Prevents misfolding and promotes the refolding and proper assembly of unfolded polypeptides generated under stress conditions (By similarity)	Molecular Function: ATP binding (GO:0005524);|Cellular Component: cytoplasm (GO:0005737);|Biological Process: protein folding (GO:0006457);|Molecular Function: unfolded protein binding (GO:0051082);	PF00118.24	TCP-1/cpn60 chaperonin family
TRINITY_DN10789_c0_g1_i1_3	--	--	--	--	--	--	--	--	--	--	--	--	--	--	--	--	--	--	--	--	--
TRINITY_DN10789_c0_g1_i1_4	--	--	--	--	--	--	--	--	--	--	--	--	--	--	--	--	--	--	--	--	--
TRINITY_DN1078_c0_g1_i1_2	RSH80810.1	formate dehydrogenase (NAD+) [Saitozyma podzolica]	Q07103|FDH_NEUCR	Formate dehydrogenase 99H12.160 OS=FGSC 987) GN=99H12.160 PE=2 SV=1	111/145(76.55)	K00122	FDH	formate dehydrogenase [EC:1.17.1.9]	ko00630	Glyoxylate and dicarboxylate metabolism	KOG0069	Glyoxylate/hydroxypyruvate reductase (D-isomer-specific 2-hydroxy acid dehydrogenase superfamily)	[C]	METABOLISM	Energy production and conversion	C	COG1052	Dehydrogenase	Cellular Component: cytosol (GO:0005829);|Molecular Function: formate dehydrogenase (NAD+) activity (GO:0008863);|Molecular Function: oxidoreductase activity, acting on the CH-OH group of donors, NAD or NADP as acceptor (GO:0016616);|Biological Process: formate catabolic process (GO:0042183);|Molecular Function: NAD binding (GO:0051287);	PF00389.30	D-isomer specific 2-hydroxyacid dehydrogenase, catalytic domain
TRINITY_DN1078_c0_g1_i1_4	KIL94747.1	hypothetical protein FAVG1_01678 [Fusarium avenaceum]	--	--	--	--	--	--	--	--	--	--	--	--	--	S	ENOG411250G	4F5 protein family	--	--	--
TRINITY_DN10790_c0_g1_i1_1	PIA63747.1	hypothetical protein AQUCO_00201233v1 [Aquilegia coerulea]	Q9ZPS9|BRL2_ARATH	Serine/threonine-protein kinase BRI1-like 2 F14H20.2 OS=Arabidopsis thaliana (Mouse-ear cress) GN=F14H20.2 PE=1 SV=1	--	--	--	--	--	--	--	--	--	--	--	S	COG4886	leucine Rich Repeat	--	PF13855.6,PF12799.7,PF00560.33	Leucine rich repeat|Leucine Rich repeats (2 copies)|Leucine Rich Repeat
TRINITY_DN10790_c0_g1_i1_3	RPB26564.1	hypothetical protein L211DRAFT_866438 [Terfezia boudieri ATCC MYA-4762]	A0A179HKZ8|LCSO_PURLI	ABC1 family protein lscO VFPBJ_02529 OS=Purpureocillium lilacinum (Paecilomyces lilacinus) GN=VFPBJ_02529 PE=2 SV=1	--	--	--	--	--	--	KOG1235	Predicted unusual protein kinase	[R]	POORLY CHARACTERIZED	General function prediction only	S	COG0661	Required, probably indirectly, for the hydroxylation of 2-octaprenylphenol to 2-octaprenyl-6-hydroxy-phenol, the fourth step in ubiquinone biosynthesis (By similarity)	--	PF03109.16	ABC1 family
TRINITY_DN10793_c0_g2_i1_3	RPB20697.1	hypothetical protein L211DRAFT_812807, partial [Terfezia boudieri ATCC MYA-4762]	P19115|RS14_NEUCR	40S ribosomal protein S14 NCU07830 OS=FGSC 987) GN=NCU07830 PE=3 SV=2	142/151(94.04)	K02955	RP-S14e, RPS14	small subunit ribosomal protein S14e	ko03010	Ribosome	KOG0407	40S ribosomal protein S14	[J]	INFORMATION STORAGE AND PROCESSING	Translation, ribosomal structure and biogenesis	J	COG0100	Located on the platform of the 30S subunit, it bridges several disparate RNA helices of the 16S rRNA. Forms part of the Shine-Dalgarno cleft in the 70S ribosome (By similarity)	Biological Process: ribosomal small subunit assembly (GO:0000028);|Biological Process: maturation of SSU-rRNA from tricistronic rRNA transcript (SSU-rRNA, 5.8S rRNA, LSU-rRNA) (GO:0000462);|Molecular Function: structural constituent of ribosome (GO:0003735);|Biological Process: translation (GO:0006412);|Cellular Component: cytosolic small ribosomal subunit (GO:0022627);|Molecular Function: mRNA 5…	PF00411.19	Ribosomal protein S11
TRINITY_DN10794_c0_g1_i1_1	--	--	--	--	--	--	--	--	--	--	--	--	--	--	--	--	--	--	--	--	--
TRINITY_DN10794_c0_g1_i1_4	XP_030495305.1	putative DEAD-box ATP-dependent RNA helicase 29 [Cannabis sativa]	O49289|RH29_ARATH	Putative DEAD-box ATP-dependent RNA helicase 29 F22K20.13 OS=Arabidopsis thaliana (Mouse-ear cress) GN=F22K20.13 PE=3 SV=1	--	--	--	--	--	--	KOG0337	ATP-dependent RNA helicase	[A]	INFORMATION STORAGE AND PROCESSING	RNA processing and modification	L	ENOG410XQE5	atp-dependent rna helicase	Molecular Function: RNA binding (GO:0003723);|Molecular Function: ATP-dependent RNA helicase activity (GO:0004004);|Molecular Function: ATP binding (GO:0005524);|Cellular Component: nucleus (GO:0005634);	--	--
TRINITY_DN10798_c0_g1_i1_1	PIA29914.1	hypothetical protein AQUCO_05800176v1 [Aquilegia coerulea]	Q6EWX0|ORC5_ARATH	Origin of replication complex subunit 5 F27B13.150 OS=Arabidopsis thaliana (Mouse-ear cress) GN=F27B13.150 PE=1 SV=1	--	--	--	--	--	--	KOG2543	Origin recognition complex, subunit 5	[L]	INFORMATION STORAGE AND PROCESSING	Replication, recombination and repair	L	ENOG410XSY0	origin recognition complex subunit	Cellular Component: origin recognition complex (GO:0000808);|Molecular Function: DNA replication origin binding (GO:0003688);|Molecular Function: ATP binding (GO:0005524);|Cellular Component: nuclear origin of replication recognition complex (GO:0005664);|Biological Process: DNA replication (GO:0006260);|Biological Process: DNA replication initiation (GO:0006270);	--	--
TRINITY_DN10799_c0_g1_i1_1	--	--	--	--	--	--	--	--	--	--	--	--	--	--	--	--	--	--	--	--	--
TRINITY_DN10799_c0_g1_i1_4	BAK06662.1	predicted protein [Hordeum vulgare subsp. vulgare]	Q9P784|RL4B_SCHPO	60S ribosomal protein L4-B SPBC1711.06 OS=Schizosaccharomyces pombe (strain 972 / ATCC 24843) (Fission yeast) GN=SPBC1711.06 PE=3 SV=1	203/252(80.56)	K02930	RP-L4e, RPL4	large subunit ribosomal protein L4e	ko03010	Ribosome	KOG1475	Ribosomal protein RPL1/RPL2/RL4L4	[A]	INFORMATION STORAGE AND PROCESSING	RNA processing and modification	J	COG0088	One of the primary rRNA binding proteins, this protein initially binds near the 5'-end of the 23S rRNA. It is important during the early stages of 50S assembly. It makes multiple contacts with different domains of the 23S rRNA in the assembled 50S subunit and ribosome (By similarity)	Biological Process: cytoplasmic translation (GO:0002181);|Molecular Function: structural constituent of ribosome (GO:0003735);|Cellular Component: cytosol (GO:0005829);|Cellular Component: cytosolic large ribosomal subunit (GO:0022625);	PF14374.6,PF00573.22	60S ribosomal protein L4 C-terminal domain|Ribosomal protein L4/L1 family
TRINITY_DN1079_c0_g1_i1_1	KAF1954925.1	cystathionine gamma-synthase-like protein [Byssothecium circinans]	P38716|YHR2_YEAST	Uncharacterized trans-sulfuration enzyme YHR112C YHR112C OS=Saccharomyces cerevisiae (strain ATCC 204508 / S288c) (Baker's yeast) GN=YHR112C PE=1 SV=1	55/107(51.40)	K01739	metB	cystathionine gamma-synthase [EC:2.5.1.48]	ko00270|ko00450|ko00920	Cysteine and methionine metabolism|Selenocompound metabolism|Sulfur metabolism	KOG0053	Cystathionine beta-lyases/cystathionine gamma-synthases	[E]	METABOLISM	Amino acid transport and metabolism	E	COG0626	cystathionine	Molecular Function: cystathionine gamma-synthase activity (GO:0003962);|Molecular Function: cystathionine beta-lyase activity (GO:0004121);|Molecular Function: cystathionine gamma-lyase activity (GO:0004123);|Cellular Component: nucleus (GO:0005634);|Cellular Component: cytoplasm (GO:0005737);|Biological Process: sulfur compound metabolic process (GO:0006790);|Biological Process: cysteine biosynt…	--	--
TRINITY_DN107_c0_g1_i1_1	KAE9364644.1	glycosyltransferase family 3 protein [Chalara longipes BDJ]	O93869|GYS_NEUCR	Glycogen [starch] synthase 7F4.080 OS=FGSC 987) GN=7F4.080 PE=2 SV=2	100/100(100.00)	K00693	GYS	glycogen synthase [EC:2.4.1.11]	ko00500	Starch and sucrose metabolism	KOG3742	Glycogen synthase	[G]	METABOLISM	Carbohydrate transport and metabolism	M	COG0438	Glycosyl transferase (Group 1	Molecular Function: glycogen (starch) synthase activity (GO:0004373);|Molecular Function: glucose binding (GO:0005536);|Cellular Component: cytoplasm (GO:0005737);|Biological Process: glycogen biosynthetic process (GO:0005978);|Biological Process: response to sucrose (GO:0009744);|Biological Process: response to glucose (GO:0009749);|Molecular Function: protein kinase binding (GO:0019901);|Molecu…	PF05693.13	Glycogen synthase
TRINITY_DN107_c0_g2_i1_1	TEY38630.1	hypothetical protein BOTCAL_0481g00050 [Botryotinia calthae]	O93869|GYS_NEUCR	Glycogen [starch] synthase 7F4.080 OS=FGSC 987) GN=7F4.080 PE=2 SV=2	132/132(100.00)	K00693	GYS	glycogen synthase [EC:2.4.1.11]	ko00500	Starch and sucrose metabolism	KOG3742	Glycogen synthase	[G]	METABOLISM	Carbohydrate transport and metabolism	M	COG0438	Glycosyl transferase (Group 1	Molecular Function: glycogen (starch) synthase activity (GO:0004373);|Molecular Function: glucose binding (GO:0005536);|Cellular Component: cytoplasm (GO:0005737);|Biological Process: glycogen biosynthetic process (GO:0005978);|Biological Process: response to sucrose (GO:0009744);|Biological Process: response to glucose (GO:0009749);|Molecular Function: protein kinase binding (GO:0019901);|Molecu…	PF05693.13,PF13439.6	Glycogen synthase|Glycosyltransferase Family 4
TRINITY_DN10800_c0_g1_i1_1	--	--	--	--	--	--	--	--	--	--	--	--	--	--	--	--	--	--	--	--	--
TRINITY_DN10803_c0_g1_i1_1	OQD63919.1	hypothetical protein PENPOL_c008G00797 [Penicillium polonicum]	Q4WVE5|SVF1_ASPFU	Survival factor 1 AFUA_5G11820 OS=A1100) (Aspergillus fumigatus) GN=AFUA_5G11820 PE=3 SV=1	--	--	--	--	--	--	--	--	--	--	--	A	ENOG410ZIZ2	Survival factor 1	Cellular Component: nucleus (GO:0005634);|Cellular Component: cytoplasm (GO:0005737);|Biological Process: cellular response to oxidative stress (GO:0034599);	PF08622.10	Svf1-like N-terminal lipocalin domain
TRINITY_DN10804_c0_g1_i1_2	--	--	--	--	--	--	--	--	--	--	--	--	--	--	--	--	--	--	--	--	--
TRINITY_DN10805_c0_g1_i1_3	--	--	--	--	--	--	--	--	--	--	--	--	--	--	--	--	--	--	--	--	--
TRINITY_DN10805_c0_g1_i1_4	KIL92842.1	hypothetical protein FAVG1_04023 [Fusarium avenaceum]	--	--	--	--	--	--	--	--	--	--	--	--	--	S	ENOG4111T0S	Conserved hypothetical, protein	--	--	--
TRINITY_DN10806_c0_g1_i1_1	XP_028960018.1	uncharacterized protein LOC114825459 [Malus domestica]	--	--	--	--	--	--	--	--	--	--	--	--	--	--	--	--	--	--	--
TRINITY_DN10806_c0_g1_i1_2	--	--	--	--	--	--	--	--	--	--	--	--	--	--	--	--	--	--	--	PF00564.24	PB1 domain
TRINITY_DN10807_c0_g1_i1_4	--	--	--	--	--	--	--	--	--	--	--	--	--	--	--	--	--	--	--	--	--
TRINITY_DN10808_c0_g1_i1_1	KZT62738.1	cysteine proteinase [Calocera cornea HHB12733]	Q9P3U0|UBP2_SCHPO	Probable ubiquitin carboxyl-terminal hydrolase 2 SPAC328.06 OS=Schizosaccharomyces pombe (strain 972 / ATCC 24843) (Fission yeast) GN=SPAC328.06 PE=1 SV=1	--	--	--	--	--	--	KOG1863	Ubiquitin carboxyl-terminal hydrolase	[O]	CELLULAR PROCESSES AND SIGNALING	Posttranslational modification, protein turnover, chaperones	O	COG5077	ubiquitin carboxyl-terminal hydrolase	Molecular Function: cysteine-type endopeptidase activity (GO:0004197);|Molecular Function: thiol-dependent ubiquitin-specific protease activity (GO:0004843);|Cellular Component: cytoplasm (GO:0005737);|Cellular Component: cytosol (GO:0005829);|Biological Process: protein deubiquitination (GO:0016579);|Biological Process: regulation of protein stability (GO:0031647);|Biological Process: cellular r…	PF00443.29	Ubiquitin carboxyl-terminal hydrolase
TRINITY_DN10808_c0_g1_i1_3	--	--	--	--	--	--	--	--	--	--	--	--	--	--	--	--	--	--	--	--	--
TRINITY_DN10808_c0_g2_i1_3	--	--	--	--	--	--	--	--	--	--	--	--	--	--	--	--	--	--	--	--	--
TRINITY_DN10809_c0_g1_i1_2	KAF1924954.1	Thi4-domain-containing protein [Didymella exigua CBS 183.55]	Q0UQJ9|THI4_PHANO	Thiamine thiazole synthase SNOG_05965 OS=blotch fungus) (Parastagonospora nodorum) GN=SNOG_05965 PE=3 SV=1	251/287(87.46)	K03146	THI4, THI1	cysteine-dependent adenosine diphosphate thiazole synthase [EC:2.4.2.60]	ko00730	Thiamine metabolism	KOG2960	Protein involved in thiamine biosynthesis and DNA damage tolerance	[R]	POORLY CHARACTERIZED	General function prediction only	H	COG1635	Involved in biosynthesis of the thiamine precursor thiazole. Catalyzes the conversion of NAD and glycine to adenosine diphosphate 5-(2-hydroxyethyl)-4-methylthiazole-2-carboxylic acid (ADT), an adenylated thiazole intermediate. The reaction includes an iron-dependent sulfide transfer from a conserved cysteine residue of the protein to a thiazole intermediate. The enzyme can only undergo a single …	Biological Process: mitochondrial genome maintenance (GO:0000002);|Cellular Component: nucleus (GO:0005634);|Cellular Component: cytosol (GO:0005829);|Molecular Function: ferrous iron binding (GO:0008198);|Biological Process: thiamine biosynthetic process (GO:0009228);|Biological Process: thiazole biosynthetic process (GO:0052837);	PF01946.17,PF01266.24	Thi4 family|FAD dependent oxidoreductase
TRINITY_DN1080_c0_g1_i1_2	--	--	--	--	--	--	--	--	--	--	--	--	--	--	--	--	--	--	--	--	--
TRINITY_DN1080_c0_g1_i1_3	KAA8904991.1	ras-like protein [Sphaerosporella brunnea]	G4MZY8|RAS2_MAGO7	Ras-like protein 2 MGG_06154 OS=fungus) (Pyricularia oryzae) GN=MGG_06154 PE=1 SV=1	166/175(94.86)	K07827	KRAS, KRAS2	GTPase KRas	ko04933	AGE-RAGE signaling pathway in diabetic complications	KOG0395	Ras-related GTPase	[R]	POORLY CHARACTERIZED	General function prediction only	S	COG1100	GTP-binding Protein	--	PF00071.22,PF08477.13,PF00025.21	Ras family|Ras of Complex, Roc, domain of DAPkinase|ADP-ribosylation factor family
TRINITY_DN10810_c0_g1_i1_1	--	--	--	--	--	--	--	--	--	--	--	--	--	--	--	--	--	--	--	--	--
TRINITY_DN10811_c0_g1_i1_2	--	--	--	--	--	--	--	--	--	--	--	--	--	--	--	--	--	--	--	--	--
TRINITY_DN10812_c0_g1_i1_2	--	--	--	--	--	--	--	--	--	--	--	--	--	--	--	--	--	--	--	--	--
TRINITY_DN10812_c0_g1_i1_3	KAF1334767.1	Sbds family rrna metabolism protein, partial [Globisporangium splendens]	--	--	44/139(31.65)	K14574	SDO1, SBDS	ribosome maturation protein SDO1	ko03008	Ribosome biogenesis in eukaryotes	--	--	--	--	--	J	COG1500	Ribosome maturation protein	--	--	--
TRINITY_DN10813_c0_g1_i1_1	--	--	--	--	--	--	--	--	--	--	--	--	--	--	--	--	--	--	--	--	--
TRINITY_DN10813_c0_g1_i1_3	--	--	--	--	--	--	--	--	--	--	--	--	--	--	--	--	--	--	--	--	--
TRINITY_DN10813_c0_g1_i1_4	--	--	--	--	--	--	--	--	--	--	--	--	--	--	--	--	--	--	--	--	--
TRINITY_DN10814_c0_g1_i1_4	--	--	Q94B38|GPT2_ARATH	Glucose-6-phosphate/phosphate translocator 2, chloroplastic F8K4.1 OS=Arabidopsis thaliana (Mouse-ear cress) GN=F8K4.1 PE=2 SV=2	--	--	--	--	--	--	--	--	--	--	--	--	--	--	Molecular Function: inorganic phosphate transmembrane transporter activity (GO:0005315);|Cellular Component: vacuolar membrane (GO:0005774);|Biological Process: response to nematode (GO:0009624);|Biological Process: photosynthetic acclimation (GO:0009643);|Biological Process: response to sucrose (GO:0009744);|Biological Process: response to glucose (GO:0009749);|Biological Process: regulation of …	--	--
TRINITY_DN10815_c0_g1_i1_4	--	--	--	--	--	--	--	--	--	--	--	--	--	--	--	--	--	--	--	--	--
TRINITY_DN10816_c0_g1_i1_2	PIA56928.1	hypothetical protein AQUCO_00700937v1 [Aquilegia coerulea]	Q7DNC3|MPCP1_ARATH	Mitochondrial phosphate carrier protein 1, mitochondrial F5J6 OS=Arabidopsis thaliana (Mouse-ear cress) GN=F5J6 PE=2 SV=1	--	--	--	--	--	--	KOG0767	Mitochondrial phosphate carrier protein	[C]	METABOLISM	Energy production and conversion	S	ENOG410XPST	Phosphate carrier protein	Molecular Function: inorganic phosphate transmembrane transporter activity (GO:0005315);|Biological Process: response to salt stress (GO:0009651);|Cellular Component: integral component of mitochondrial inner membrane (GO:0031305);|Biological Process: phosphate ion transmembrane transport (GO:0035435);	--	--
TRINITY_DN10816_c0_g1_i1_4	--	--	--	--	--	--	--	--	--	--	--	--	--	--	--	--	--	--	--	--	--
TRINITY_DN10818_c0_g1_i2_3	KAF1336061.1	Actin-related protein 2/3 complex subunit 3, partial [Globisporangium splendens]	Q9Y7J4|ARPC3_SCHPO	Actin-related protein 2/3 complex subunit 3 SPBC1778.08c OS=Schizosaccharomyces pombe (strain 972 / ATCC 24843) (Fission yeast) GN=SPBC1778.08c PE=1 SV=1	46/92(50.00)	K05756	ARPC3	actin related protein 2/3 complex, subunit 3	ko04144	Endocytosis	KOG3155	Actin-related protein Arp2/3 complex, subunit ARPC3	[Z]	CELLULAR PROCESSES AND SIGNALING	Cytoskeleton	S	ENOG4111FTG	protein 2 3 complex, subunit	Biological Process: actin cortical patch assembly (GO:0000147);|Molecular Function: actin binding (GO:0003779);|Cellular Component: nucleus (GO:0005634);|Cellular Component: cytosol (GO:0005829);|Cellular Component: Arp2/3 protein complex (GO:0005885);|Biological Process: endocytosis (GO:0006897);|Cellular Component: actin cortical patch (GO:0030479);|Cellular Component: cell division site (GO:00…	--	--
TRINITY_DN10820_c0_g1_i1_2	XP_003834549.1	similar to fructose-bisphosphate aldolase [Leptosphaeria maculans JN3]	Q9URB4|ALF_CANAL	Fructose-bisphosphate aldolase CaO19.12088 OS=Candida albicans (strain SC5314 / ATCC MYA-2876) (Yeast) GN=CaO19.12088 PE=1 SV=2	87/102(85.29)	K01624	FBA, fbaA	fructose-bisphosphate aldolase, class II [EC:4.1.2.13]	ko00010|ko00030|ko00051|ko00710	Glycolysis / Gluconeogenesis|Pentose phosphate pathway|Fructose and mannose metabolism|Carbon fixation in photosynthetic organisms	KOG4153	Fructose 1,6-bisphosphate aldolase	[G]	METABOLISM	Carbohydrate transport and metabolism	G	COG0191	Aldolase	Molecular Function: fructose-bisphosphate aldolase activity (GO:0004332);|Cellular Component: cytosol (GO:0005829);|Cellular Component: plasma membrane (GO:0005886);|Biological Process: gluconeogenesis (GO:0006094);|Biological Process: glycolytic process (GO:0006096);|Molecular Function: zinc ion binding (GO:0008270);|Cellular Component: fungal-type cell wall (GO:0009277);|Cellular Component: cel…	PF01116.20	Fructose-bisphosphate aldolase class-II
TRINITY_DN10820_c0_g1_i2_1	ORY31928.1	hypothetical protein BCR39DRAFT_524641 [Naematelia encephala]	--	--	--	--	--	--	--	--	--	--	--	--	--	S	ENOG4112C9B	NA	--	PF10309.9	Nuclear cap-binding protein subunit 3
TRINITY_DN10821_c0_g1_i1_1	OIT36177.1	hypothetical protein A4A49_16669 [Nicotiana attenuata]	--	--	44/91(48.35)	K12879	THOC2	THO complex subunit 2	ko03013|ko03040	RNA transport|Spliceosome	KOG1075	FOG: Reverse transcriptase	[R]	POORLY CHARACTERIZED	General function prediction only	S	ENOG410Y65V	Retrotransposon protein	--	--	--
TRINITY_DN10821_c0_g1_i1_2	XP_001551477.1	Bcsec62 [Botrytis cinerea B05.10]	Q99161|SEC62_YARLI	Translocation protein SEC62 YALI0B17512g OS=Yarrowia lipolytica (strain CLIB 122 / E 150) (Yeast) (Candida lipolytica) GN=YALI0B17512g PE=3 SV=2	511/511(100.00)	K12275	SEC62	translocation protein SEC62	ko03060|ko04141	Protein export|Protein processing in endoplasmic reticulum	KOG2927	Membrane component of ER protein translocation complex	[U]	CELLULAR PROCESSES AND SIGNALING	Intracellular trafficking, secretion, and vesicular transport	U	COG5232	translocation protein	Biological Process: protein transport (GO:0015031);|Cellular Component: integral component of endoplasmic reticulum membrane (GO:0030176);	PF03839.16	Translocation protein Sec62
TRINITY_DN10821_c0_g1_i1_3	--	--	--	--	--	--	--	--	--	--	--	--	--	--	--	--	--	--	--	--	--
TRINITY_DN10823_c0_g1_i1_4	OXB37976.1	glucan 1,3-beta-glucosidase [Cryptococcus neoformans var. grubii]	B8NNK9|EXGD_ASPFN	Probable glucan 1,3-beta-glucosidase D AFLA_129100 OS=/ SRRC 167) GN=AFLA_129100 PE=3 SV=1	187/413(45.28)	K01210	E3.2.1.58	glucan 1,3-beta-glucosidase [EC:3.2.1.58]	ko00500	Starch and sucrose metabolism	--	--	--	--	--	G	COG2730	Glycoside hydrolase Family 5	Biological Process: polysaccharide catabolic process (GO:0000272);|Molecular Function: glucan exo-1,3-beta-glucosidase activity (GO:0004338);|Cellular Component: plasma membrane (GO:0005886);|Cellular Component: integral component of membrane (GO:0016021);|Biological Process: cell wall organization (GO:0071555);	--	--
TRINITY_DN10825_c0_g1_i1_4	XP_013241267.1	V-type proton ATPase proteolipid subunit [Tilletiaria anomala UBC 951]	Q00607|VATL_CANTR	V-type proton ATPase 16 kDa proteolipid subunit VMA3 OS=Candida tropicalis (Yeast) GN=VMA3 PE=3 SV=1	74/83(89.16)	K02155	ATPeV0C, ATP6L	V-type H+-transporting ATPase 16kDa proteolipid subunit	ko00190|ko04145	Oxidative phosphorylation|Phagosome	KOG0232	Vacuolar H+-ATPase V0 sector, subunits c/c'	[C]	METABOLISM	Energy production and conversion	C	COG0636	F(1)F(0) ATP synthase produces ATP from ADP in the presence of a proton or sodium gradient. F-type ATPases consist of two structural domains, F(1) containing the extramembraneous catalytic core and F(0) containing the membrane proton channel, linked together by a central stalk and a peripheral stalk. During catalysis, ATP synthesis in the catalytic domain of F(1) is coupled via a rotary mechanism…	Cellular Component: vacuolar membrane (GO:0005774);|Molecular Function: proton transmembrane transporter activity (GO:0015078);|Biological Process: ATP hydrolysis coupled proton transport (GO:0015991);|Cellular Component: integral component of membrane (GO:0016021);|Cellular Component: proton-transporting V-type ATPase, V0 domain (GO:0033179);	--	--
TRINITY_DN10827_c0_g1_i1_1	--	--	--	--	--	--	--	--	--	--	--	--	--	--	--	--	--	--	--	--	--
TRINITY_DN10827_c0_g1_i1_2	--	--	--	--	--	--	--	--	--	--	--	--	--	--	--	--	--	--	--	--	--
TRINITY_DN10828_c0_g1_i1_1	--	--	--	--	--	--	--	--	--	--	--	--	--	--	--	--	--	--	--	--	--
TRINITY_DN10829_c0_g1_i1_4	XP_018805770.1	PREDICTED: uncharacterized protein LOC108979532, partial [Juglans regia]	P0C2F6|RNHX1_ARATH	Putative ribonuclease H protein At1g65750 F1E22.12 OS=Arabidopsis thaliana (Mouse-ear cress) GN=F1E22.12 PE=3 SV=1	--	--	--	--	--	--	KOG1075	FOG: Reverse transcriptase	[R]	POORLY CHARACTERIZED	General function prediction only	S	ENOG410Y65V	Retrotransposon protein	Molecular Function: nucleic acid binding (GO:0003676);|Molecular Function: RNA-DNA hybrid ribonuclease activity (GO:0004523);|Molecular Function: metal ion binding (GO:0046872);	--	--
TRINITY_DN1082_c0_g1_i1_2	XP_011465033.1	PREDICTED: LOW QUALITY PROTEIN: glutamate receptor 3.3 [Fragaria vesca subsp. vesca]	Q9C8E7|GLR33_ARATH	Glutamate receptor 3.3 T8D8.1 OS=Arabidopsis thaliana (Mouse-ear cress) GN=T8D8.1 PE=1 SV=1	--	--	--	--	--	--	KOG1052	Glutamate-gated kainate-type ion channel receptor subunit GluR5 and related subunits	[PET]	METABOLISM|METABOLISM|CELLULAR PROCESSES AND SIGNALING	Inorganic ion transport and metabolism |Amino acid transport and metabolism |Signal transduction mechanisms	U	ENOG410ZK2M	Glutamate-gated receptor that probably acts as non- selective cation channel (By similarity)	Molecular Function: ionotropic glutamate receptor activity (GO:0004970);|Molecular Function: calcium channel activity (GO:0005262);|Cellular Component: intracellular (GO:0005622);|Cellular Component: plasma membrane (GO:0005886);|Biological Process: calcium ion transport (GO:0006816);|Biological Process: cell-cell signaling (GO:0007267);|Molecular Function: glutamate receptor activity (GO:0008066…	PF01094.28,PF13458.6	Receptor family ligand binding region|Periplasmic binding protein
TRINITY_DN1082_c0_g1_i1_4	--	--	--	--	--	--	--	--	--	--	--	--	--	--	--	--	--	--	--	--	--
TRINITY_DN10831_c0_g1_i1_3	KAF1319409.1	C2 domain, partial [Globisporangium splendens]	--	--	--	--	--	--	--	--	--	--	--	--	--	--	--	--	--	--	--
TRINITY_DN10832_c0_g1_i1_1	KZT40075.1	UPF0041-domain-containing protein [Sistotremastrum suecicum HHB10207 ss-3]	O74847|MPC1_SCHPO	Probable mitochondrial pyruvate carrier 1 SPCC1235.11 OS=Schizosaccharomyces pombe (strain 972 / ATCC 24843) (Fission yeast) GN=SPCC1235.11 PE=3 SV=3	--	--	--	--	--	--	KOG1590	Uncharacterized conserved protein	[S]	POORLY CHARACTERIZED	Function unknown	S	ENOG4111TU9	Brain protein 44-like	Cellular Component: mitochondrion (GO:0005739);|Biological Process: mitochondrial pyruvate transmembrane transport (GO:0006850);|Cellular Component: integral component of mitochondrial inner membrane (GO:0031305);|Molecular Function: pyruvate transmembrane transporter activity (GO:0050833);	PF03650.13	Mitochondrial pyruvate carriers
TRINITY_DN10832_c0_g1_i1_3	PIA31374.1	hypothetical protein AQUCO_05000042v1 [Aquilegia coerulea]	Q9SVP7|PP307_ARATH	Pentatricopeptide repeat-containing protein At4g13650 F18A5.40 OS=Arabidopsis thaliana (Mouse-ear cress) GN=F18A5.40 PE=2 SV=2	--	--	--	--	--	--	KOG4197	FOG: PPR repeat	[R]	POORLY CHARACTERIZED	General function prediction only	S	ENOG410Z7Z7	Pentatricopeptide repeat-containing protein	--	PF01535.20,PF13041.6,PF12854.7,PF13812.6	PPR repeat|PPR repeat family|PPR repeat|Pentatricopeptide repeat domain
TRINITY_DN10833_c0_g1_i1_2	PIA65388.1	hypothetical protein AQUCO_00100694v1 [Aquilegia coerulea]	Q9ZQ85|EFM_ARATH	Myb family transcription factor EFM T4M8.7 OS=Arabidopsis thaliana (Mouse-ear cress) GN=T4M8.7 PE=1 SV=2	--	--	--	--	--	--	--	--	--	--	--	S	ENOG410Y953	Myb family transcription factor	Molecular Function: DNA binding (GO:0003677);|Molecular Function: DNA-binding transcription factor activity (GO:0003700);|Cellular Component: nucleus (GO:0005634);|Biological Process: regulation of transcription, DNA-templated (GO:0006355);|Biological Process: response to temperature stimulus (GO:0009266);|Biological Process: gibberellic acid mediated signaling pathway (GO:0009740);|Biological Pr…	--	--
TRINITY_DN10834_c0_g1_i1_4	--	--	--	--	--	--	--	--	--	--	--	--	--	--	--	--	--	--	--	--	--
TRINITY_DN10836_c0_g1_i1_1	--	--	--	--	--	--	--	--	--	--	--	--	--	--	--	--	--	--	--	--	--
TRINITY_DN10836_c0_g1_i1_4	--	--	--	--	--	--	--	--	--	--	--	--	--	--	--	--	--	--	--	--	--
TRINITY_DN10837_c0_g1_i1_1	--	--	--	--	--	--	--	--	--	--	--	--	--	--	--	--	--	--	--	--	--
TRINITY_DN10837_c0_g1_i1_4	--	--	--	--	--	--	--	--	--	--	--	--	--	--	--	--	--	--	--	--	--
TRINITY_DN10838_c0_g1_i1_1	--	--	--	--	--	--	--	--	--	--	--	--	--	--	--	--	--	--	--	--	--
TRINITY_DN10839_c0_g1_i1_1	--	--	--	--	--	--	--	--	--	--	--	--	--	--	--	--	--	--	--	--	--
TRINITY_DN1083_c0_g1_i1_1	--	--	--	--	--	--	--	--	--	--	--	--	--	--	--	--	--	--	--	--	--
TRINITY_DN1083_c0_g1_i1_4	KAB8301295.1	hypothetical protein EYC80_003177 [Monilinia laxa]	P30656|PSB5_YEAST	Proteasome subunit beta type-5 P8283.10 OS=Saccharomyces cerevisiae (strain ATCC 204508 / S288c) (Baker's yeast) GN=P8283.10 PE=1 SV=3	88/89(98.88)	K02737	PSMB5	20S proteasome subunit beta 5 [EC:3.4.25.1]	ko03050	Proteasome	KOG0175	20S proteasome, regulatory subunit beta type PSMB5/PSMB8/PRE2	[O]	CELLULAR PROCESSES AND SIGNALING	Posttranslational modification, protein turnover, chaperones	O	ENOG410XQRP	The proteasome is a multicatalytic proteinase complex which is characterized by its ability to cleave peptides with Arg, Phe, Tyr, Leu, and Glu adjacent to the leaving group at neutral or slightly basic pH. The proteasome has an ATP-dependent proteolytic activity (By similarity)	Molecular Function: endopeptidase activity (GO:0004175);|Molecular Function: threonine-type endopeptidase activity (GO:0004298);|Cellular Component: nucleus (GO:0005634);|Cellular Component: cytoplasm (GO:0005737);|Cellular Component: endoplasmic reticulum membrane (GO:0005789);|Cellular Component: proteasome core complex (GO:0005839);|Biological Process: proteasomal protein catabolic process (GO…	--	--
TRINITY_DN10840_c0_g1_i1_3	--	--	--	--	--	--	--	--	--	--	--	--	--	--	--	--	--	--	--	--	--
TRINITY_DN10844_c0_g1_i1_3	--	--	--	--	--	--	--	--	--	--	--	--	--	--	--	--	--	--	--	--	--
TRINITY_DN10846_c0_g1_i1_3	KAF1315489.1	Atp-dependent RNA helicase dbp5, partial [Globisporangium splendens]	A5DBI5|DBP5_PICGU	ATP-dependent RNA helicase DBP5 PGUG_00640 OS=/ NBRC 10279 / NRRL Y-324) (Yeast) (Candida guilliermondii) GN=PGUG_00640 PE=3 SV=1	--	--	--	--	--	--	KOG0332	ATP-dependent RNA helicase	[A]	INFORMATION STORAGE AND PROCESSING	RNA processing and modification	L	ENOG410XRGX	atp-dependent rna helicase	Molecular Function: RNA binding (GO:0003723);|Molecular Function: helicase activity (GO:0004386);|Molecular Function: ATP binding (GO:0005524);|Cellular Component: nuclear pore (GO:0005643);|Cellular Component: cytoplasm (GO:0005737);|Biological Process: protein transport (GO:0015031);|Cellular Component: nuclear membrane (GO:0031965);|Biological Process: mRNA transport (GO:0051028);	PF00271.31	Helicase conserved C-terminal domain
TRINITY_DN10846_c0_g1_i1_4	AKA88918.1	TCP2 [Aquilegia coerulea]	--	--	--	--	--	--	--	--	--	--	--	--	--	K	ENOG410YQU0	Transcription factor	--	--	--
TRINITY_DN10847_c0_g1_i1_3	--	--	--	--	--	--	--	--	--	--	--	--	--	--	--	--	--	--	--	--	--
TRINITY_DN10848_c0_g1_i1_1	--	--	--	--	--	--	--	--	--	--	--	--	--	--	--	--	--	--	--	--	--
TRINITY_DN10848_c0_g1_i1_2	XP_009258930.1	hypothetical protein FPSE_07537 [Fusarium pseudograminearum CS3096]	--	--	--	--	--	--	--	--	--	--	--	--	--	--	--	--	--	--	--
TRINITY_DN10848_c0_g1_i1_3	--	--	--	--	--	--	--	--	--	--	--	--	--	--	--	--	--	--	--	--	--
TRINITY_DN10848_c0_g1_i1_4	--	--	--	--	--	--	--	--	--	--	--	--	--	--	--	--	--	--	--	--	--
TRINITY_DN10848_c0_g2_i1_3	--	--	--	--	--	--	--	--	--	--	--	--	--	--	--	--	--	--	--	--	--
TRINITY_DN1084_c0_g1_i1_4	QIQ48896.1	ribosomal protein S5 [Bipolaris sorokiniana]	P47907|RMS5_PENUR	Ribosomal protein S5, mitochondrial . OS=Penicillium urticae GN=. PE=3 SV=1	--	--	--	--	--	--	--	--	--	--	--	S	ENOG410YTYP	NA	Cellular Component: mitochondrion (GO:0005739);|Cellular Component: ribosome (GO:0005840);	--	--
TRINITY_DN10852_c0_g1_i1_3	--	--	--	--	--	--	--	--	--	--	--	--	--	--	--	--	--	--	--	--	--
TRINITY_DN10854_c0_g1_i1_1	--	--	--	--	--	--	--	--	--	--	--	--	--	--	--	--	--	--	--	--	--
TRINITY_DN10856_c0_g1_i1_1	--	--	--	--	--	--	--	--	--	--	--	--	--	--	--	--	--	--	--	--	--
TRINITY_DN10856_c0_g1_i1_3	KAF1318649.1	hypothetical protein FI667_g13735, partial [Globisporangium splendens]	--	--	--	--	--	--	--	--	--	--	--	--	--	--	--	--	--	--	--
TRINITY_DN10858_c0_g1_i1_2	ODN92213.1	alpha-1,3-glucan synthase [Cryptococcus depauperatus CBS 7855]	Q9USK8|AGS1_SCHPO	Cell wall alpha-1,3-glucan synthase ags1 SPCC1281.01 OS=Schizosaccharomyces pombe (strain 972 / ATCC 24843) (Fission yeast) GN=SPCC1281.01 PE=1 SV=3	--	--	--	--	--	--	--	--	--	--	--	G	COG0366	alpha amylase, catalytic	Cellular Component: division septum (GO:0000935);|Cellular Component: ascospore wall (GO:0005619);|Cellular Component: plasma membrane (GO:0005886);|Cellular Component: integral component of plasma membrane (GO:0005887);|Biological Process: fungal-type cell wall biogenesis (GO:0009272);|Cellular Component: fungal-type cell wall (GO:0009277);|Cellular Component: external side of plasma membrane (G…	--	--
TRINITY_DN10859_c0_g1_i1_3	KIL90539.1	rrna 2 -o-methyltransferase fibrillarin [Fusarium avenaceum]	Q9HE26|FBRL_NEUCR	rRNA 2'-O-methyltransferase fibrillarin B9B15.180 OS=FGSC 987) GN=B9B15.180 PE=3 SV=2	242/244(99.18)	K14563	NOP1, FBL	rRNA 2'-O-methyltransferase fibrillarin [EC:2.1.1.-]	ko03008	Ribosome biogenesis in eukaryotes	KOG1596	Fibrillarin and related nucleolar RNA-binding proteins	[A]	INFORMATION STORAGE AND PROCESSING	RNA processing and modification	J	COG1889	Involved in pre-rRNA and tRNA processing. Utilizes the methyl donor S-adenosyl-L-methionine to catalyze the site-specific 2'-hydroxyl methylation of ribose moieties in rRNA and tRNA. Site specificity is provided by a guide RNA that base pairs with the substrate. Methylation occurs at a characteristic distance from the sequence involved in base pairing with the guide RNA (By similarity)	Biological Process: box C/D snoRNA 3'-end processing (GO:0000494);|Molecular Function: RNA binding (GO:0003723);|Molecular Function: rRNA methyltransferase activity (GO:0008649);|Cellular Component: Cajal body (GO:0015030);|Biological Process: rRNA methylation (GO:0031167);|Cellular Component: box C/D snoRNP complex (GO:0031428);|Cellular Component: small-subunit processome (GO:0032040);|Biologic…	PF01269.17,PF08704.10	Fibrillarin|tRNA methyltransferase complex GCD14 subunit
TRINITY_DN10859_c0_g2_i1_3	KAA8903859.1	rRNA 2'-O-methyltransferase fibrillarin [Sphaerosporella brunnea]	P35551|FBRL_SCHPO	rRNA 2'-O-methyltransferase fibrillarin SPBC2D10.10c OS=Schizosaccharomyces pombe (strain 972 / ATCC 24843) (Fission yeast) GN=SPBC2D10.10c PE=1 SV=1	117/142(82.39)	K14563	NOP1, FBL	rRNA 2'-O-methyltransferase fibrillarin [EC:2.1.1.-]	ko03008	Ribosome biogenesis in eukaryotes	KOG1596	Fibrillarin and related nucleolar RNA-binding proteins	[A]	INFORMATION STORAGE AND PROCESSING	RNA processing and modification	J	COG1889	Involved in pre-rRNA and tRNA processing. Utilizes the methyl donor S-adenosyl-L-methionine to catalyze the site-specific 2'-hydroxyl methylation of ribose moieties in rRNA and tRNA. Site specificity is provided by a guide RNA that base pairs with the substrate. Methylation occurs at a characteristic distance from the sequence involved in base pairing with the guide RNA (By similarity)	Biological Process: box C/D snoRNA 3'-end processing (GO:0000494);|Molecular Function: RNA binding (GO:0003723);|Molecular Function: mRNA binding (GO:0003729);|Cellular Component: nucleus (GO:0005634);|Cellular Component: nucleolus (GO:0005730);|Molecular Function: rRNA methyltransferase activity (GO:0008649);|Cellular Component: Cajal body (GO:0015030);|Biological Process: rRNA methylation (GO:0…	PF01269.17	Fibrillarin
TRINITY_DN1085_c0_g1_i1_4	PQE18075.1	developmentally Regulated MAPK Interacting protein [Rutstroemia sp. NJR-2017a BVV2]	Q4WFV6|YA880_ASPFU	UPF0619 GPI-anchored membrane protein AFUA_3G00880 AFUA_3G00880 OS=A1100) (Aspergillus fumigatus) GN=AFUA_3G00880 PE=1 SV=1	--	--	--	--	--	--	--	--	--	--	--	S	ENOG410Y88F	extracellular conserved serine-rich protein	Cellular Component: plasma membrane (GO:0005886);|Cellular Component: anchored component of membrane (GO:0031225);	PF10342.9	Ser-Thr-rich glycosyl-phosphatidyl-inositol-anchored membrane family
TRINITY_DN10860_c0_g1_i1_1	--	--	--	--	--	--	--	--	--	--	--	--	--	--	--	--	--	--	--	PF01535.20,PF13041.6,PF12854.7,PF13812.6	PPR repeat|PPR repeat family|PPR repeat|Pentatricopeptide repeat domain
TRINITY_DN10862_c0_g1_i1_1	PIA41097.1	hypothetical protein AQUCO_02300121v1 [Aquilegia coerulea]	F4J8V5|AT13B_ARATH	Autophagy-related protein 13b MVE11.13 OS=Arabidopsis thaliana (Mouse-ear cress) GN=MVE11.13 PE=2 SV=1	97/211(45.97)	K08331	ATG13	autophagy-related protein 13	ko04136	Autophagy - other	KOG4573	Phosphoprotein involved in cytoplasm to vacuole targeting and autophagy	[U]	CELLULAR PROCESSES AND SIGNALING	Intracellular trafficking, secretion, and vesicular transport	U	ENOG410Y4BP	Activates the ATG1 kinase in a nutritional condition dependent manner through the TOR pathway, leading to autophagy. Also invoved in cytoplasm to vacuole transport (Cvt) and more specifically in Cvt vesicle formation. Seems to play a role in the switching machinery regulating the conversion between the Cvt pathway and autophagy. Finally, ATG13 is also required for glycogen storage during stationa…	Cellular Component: phagophore assembly site (GO:0000407);|Biological Process: autophagy of mitochondrion (GO:0000422);|Biological Process: mitophagy (GO:0000423);|Cellular Component: autophagosome (GO:0005776);|Cellular Component: cytosol (GO:0005829);|Biological Process: protein transport (GO:0015031);|Biological Process: macroautophagy (GO:0016236);|Molecular Function: protein kinase regulator…	--	--
TRINITY_DN10864_c0_g1_i1_1	PIA51606.1	hypothetical protein AQUCO_01100448v1 [Aquilegia coerulea]	Q9ZVD2|NHL13_ARATH	NDR1/HIN1-like protein 13 At2g27080 OS=Arabidopsis thaliana (Mouse-ear cress) GN=At2g27080 PE=2 SV=1	--	--	--	--	--	--	--	--	--	--	--	S	ENOG410YM2N	harpin-induced protein 1 domain containing protein	Cellular Component: plasma membrane (GO:0005886);|Cellular Component: plasmodesma (GO:0009506);|Cellular Component: integral component of membrane (GO:0016021);|Biological Process: defense response to bacterium (GO:0042742);	--	--
TRINITY_DN10866_c0_g1_i2_2	OVA07023.1	Reverse transcriptase zinc-binding domain [Macleaya cordata]	--	--	--	--	--	--	--	--	--	--	--	--	--	--	--	--	--	--	--
TRINITY_DN10869_c0_g1_i1_4	--	--	--	--	--	--	--	--	--	--	--	--	--	--	--	--	--	--	--	--	--
TRINITY_DN1086_c0_g1_i1_1	--	--	--	--	--	--	--	--	--	--	--	--	--	--	--	--	--	--	--	--	--
TRINITY_DN1086_c0_g1_i1_3	PIA45667.1	hypothetical protein AQUCO_01600116v1 [Aquilegia coerulea]	--	--	--	--	--	--	--	--	--	--	--	--	--	S	ENOG41114WI	NA	--	--	--
TRINITY_DN1086_c0_g1_i1_4	ORY88722.1	hypothetical protein BCR35DRAFT_276305 [Leucosporidium creatinivorum]	--	--	--	--	--	--	--	--	--	--	--	--	--	--	--	--	--	--	--
TRINITY_DN10871_c0_g1_i1_3	--	--	--	--	--	--	--	--	--	--	--	--	--	--	--	--	--	--	--	--	--
TRINITY_DN10876_c0_g1_i1_1	XP_019008856.1	hypothetical protein I206_06540 [Kwoniella pini CBS 10737]	Q5KTS5|GRDH_DAUCA	Glucose and ribitol dehydrogenase CAISE5 OS=Daucus carota (Wild carrot) GN=CAISE5 PE=2 SV=1	--	--	--	--	--	--	KOG0725	Reductases with broad range of substrate specificities	[R]	POORLY CHARACTERIZED	General function prediction only	S	ENOG410XNUN	Short-chain dehydrogenase reductase Sdr	Molecular Function: oxidoreductase activity (GO:0016491);	PF13561.6,PF00106.25,PF08659.10	Enoyl-(Acyl carrier protein) reductase|short chain dehydrogenase|KR domain
TRINITY_DN10876_c0_g1_i1_3	--	--	--	--	--	--	--	--	--	--	--	--	--	--	--	--	--	--	--	--	--
TRINITY_DN10877_c0_g1_i1_2	KAE8709306.1	Beta-propeller [Hibiscus syriacus]	--	--	--	--	--	--	--	--	--	--	--	--	--	--	--	--	--	PF01344.25,PF13964.6,PF07646.15,PF13418.6,PF13415.6,PF13854.6	Kelch motif|Kelch motif|Kelch motif|Galactose oxidase, central domain|Galactose oxidase, central domain|Kelch motif
TRINITY_DN10879_c0_g1_i1_4	--	--	--	--	--	--	--	--	--	--	--	--	--	--	--	--	--	--	--	--	--
TRINITY_DN1087_c0_g1_i1_2	XP_024389099.1	mRNA turnover protein 4 homolog [Physcomitrella patens]	Q7S302|MRT4_NEUCR	Ribosome assembly factor mrt4 NCU07547 OS=FGSC 987) GN=NCU07547 PE=3 SV=1	--	--	--	--	--	--	KOG0816	Protein involved in mRNA turnover	[A]	INFORMATION STORAGE AND PROCESSING	RNA processing and modification	J	COG0244	50s ribosomal protein L10	Biological Process: ribosomal large subunit assembly (GO:0000027);|Biological Process: nuclear-transcribed mRNA catabolic process (GO:0000956);|Cellular Component: nucleolus (GO:0005730);|Cellular Component: cytoplasm (GO:0005737);|Biological Process: rRNA processing (GO:0006364);	PF17777.1	Insertion domain in 60S ribosomal protein L10P
TRINITY_DN10881_c0_g1_i1_1	--	--	--	--	--	--	--	--	--	--	--	--	--	--	--	--	--	--	--	--	--
TRINITY_DN10882_c0_g1_i1_1	--	--	--	--	--	--	--	--	--	--	--	--	--	--	--	--	--	--	--	--	--
TRINITY_DN10887_c0_g1_i1_1	--	--	--	--	--	--	--	--	--	--	--	--	--	--	--	--	--	--	--	--	--
TRINITY_DN10887_c0_g1_i1_2	TGZ80306.1	hypothetical protein EX30DRAFT_307617 [Ascodesmis nigricans]	Q08271|GAS4_YEAST	1,3-beta-glucanosyltransferase GAS4 YOL132W OS=Saccharomyces cerevisiae (strain ATCC 204508 / S288c) (Baker's yeast) GN=YOL132W PE=1 SV=1	--	--	--	--	--	--	--	--	--	--	--	S	ENOG410XSHQ	1,3-beta-glucanosyltransferase gel2	Cellular Component: plasma membrane (GO:0005886);|Cellular Component: fungal-type cell wall (GO:0009277);|Biological Process: ascospore wall assembly (GO:0030476);|Cellular Component: anchored component of membrane (GO:0031225);|Biological Process: fungal-type cell wall organization (GO:0031505);|Molecular Function: 1,3-beta-glucanosyltransferase activity (GO:0042124);|Biological Process: fungal-…	PF03198.14	Glucanosyltransferase
TRINITY_DN10887_c0_g1_i1_3	--	--	--	--	--	--	--	--	--	--	--	--	--	--	--	--	--	--	--	--	--
TRINITY_DN10887_c0_g2_i1_3	--	--	--	--	--	--	--	--	--	--	--	--	--	--	--	--	--	--	--	--	--
TRINITY_DN10888_c0_g1_i1_2	--	--	--	--	--	--	--	--	--	--	--	--	--	--	--	--	--	--	--	--	--
TRINITY_DN10889_c0_g2_i1_3	PIA26542.1	hypothetical protein AQUCO_09100022v1 [Aquilegia coerulea]	Q39203|SD22_ARATH	G-type lectin S-receptor-like serine/threonine-protein kinase SD2-2 A_IG005I10.19 OS=Arabidopsis thaliana (Mouse-ear cress) GN=A_IG005I10.19 PE=1 SV=1	--	--	--	--	--	--	--	--	--	--	--	T	COG0515	Serine Threonine protein kinase	--	PF00069.25,PF07714.17	Protein kinase domain|Protein tyrosine kinase
TRINITY_DN10890_c0_g1_i1_2	--	--	--	--	--	--	--	--	--	--	--	--	--	--	--	--	--	--	--	--	--
TRINITY_DN10890_c0_g1_i1_4	XP_024552363.1	hypothetical protein BCIN_12g06020 [Botrytis cinerea B05.10]	P49380|PMA1_KLULA	Plasma membrane ATPase KLLA0A09031g OS=NRRL Y-1140 / WM37) (Yeast) (Candida sphaerica) GN=KLLA0A09031g PE=1 SV=1	984/985(99.90)	K01535	PMA1, PMA2	H+-transporting ATPase [EC:7.1.2.1]	ko00190	Oxidative phosphorylation	KOG0205	Plasma membrane H+-transporting ATPase	[P]	METABOLISM	Inorganic ion transport and metabolism	P	COG0474	P-type atpase	Molecular Function: ATP binding (GO:0005524);|Cellular Component: plasma membrane (GO:0005886);|Molecular Function: proton-exporting ATPase activity, phosphorylative mechanism (GO:0008553);|Cellular Component: integral component of membrane (GO:0016021);|Molecular Function: metal ion binding (GO:0046872);|Biological Process: proton export across plasma membrane (GO:0120029);	PF00122.20,PF00702.26,PF00690.26	E1-E2 ATPase|haloacid dehalogenase-like hydrolase|Cation transporter/ATPase, N-terminus
TRINITY_DN10893_c0_g1_i1_1	XP_013745971.1	uncharacterized protein LOC106448660 [Brassica napus]	--	--	--	--	--	--	--	--	KOG1075	FOG: Reverse transcriptase	[R]	POORLY CHARACTERIZED	General function prediction only	--	--	--	--	--	--
TRINITY_DN10898_c0_g1_i1_1	--	--	--	--	--	--	--	--	--	--	--	--	--	--	--	--	--	--	--	--	--
TRINITY_DN10898_c0_g1_i1_2	PIA49251.1	hypothetical protein AQUCO_01300240v1 [Aquilegia coerulea]	Q8W110|FRO4_ARATH	Ferric reduction oxidase 4 MZF18.140 OS=Arabidopsis thaliana (Mouse-ear cress) GN=MZF18.140 PE=2 SV=1	--	--	--	--	--	--	KOG0039	Ferric reductase, NADH/NADPH oxidase and related proteins	[PQ]	METABOLISM|METABOLISM	Inorganic ion transport and metabolism |Secondary metabolites biosynthesis, transport and catabolism	U	ENOG410XNZY	NADPH Oxidase	Molecular Function: ferric-chelate reductase activity (GO:0000293);|Biological Process: ion transport (GO:0006811);|Cellular Component: integral component of membrane (GO:0016021);|Molecular Function: metal ion binding (GO:0046872);	--	--
TRINITY_DN10899_c0_g1_i1_3	KAF1320248.1	U3 small nucleolar rna-interacting protein 2, partial [Globisporangium splendens]	Q3MKM6|YAOL_ARATH	U3 snoRNP-associated protein-like EMB2271 F7J7.70 OS=Arabidopsis thaliana (Mouse-ear cress) GN=F7J7.70 PE=2 SV=1	--	--	--	--	--	--	KOG0299	U3 snoRNP-associated protein (contains WD40 repeats)	[A]	INFORMATION STORAGE AND PROCESSING	RNA processing and modification	S	ENOG410XP9U	ribosomal RNA processing 9, small subunit (SSU) processome component, homolog (yeast)	Cellular Component: nucleolus (GO:0005730);|Biological Process: rRNA processing (GO:0006364);|Molecular Function: snoRNA binding (GO:0030515);|Cellular Component: small-subunit processome (GO:0032040);|Molecular Function: U3 snoRNA binding (GO:0034511);|Cellular Component: Cul4-RING E3 ubiquitin ligase complex (GO:0080008);	PF00400.32	WD domain, G-beta repeat
TRINITY_DN1089_c0_g1_i1_2	OBT70345.1	hypothetical protein VE03_00325 [Pseudogymnoascus sp. 23342-1-I1]	--	--	--	--	--	--	--	--	--	--	--	--	--	--	--	--	--	--	--
TRINITY_DN108_c0_g1_i1_4	XP_023891578.1	protein FAR1-RELATED SEQUENCE 5-like [Quercus suber]	Q9SZL8|FRS5_ARATH	Protein FAR1-RELATED SEQUENCE 5 F20D10.300 OS=Arabidopsis thaliana (Mouse-ear cress) GN=F20D10.300 PE=1 SV=1	--	--	--	--	--	--	--	--	--	--	--	--	--	--	Cellular Component: nucleus (GO:0005634);|Biological Process: regulation of transcription, DNA-templated (GO:0006355);|Molecular Function: zinc ion binding (GO:0008270);	--	--
TRINITY_DN10900_c0_g1_i1_3	TYZ65301.1	hypothetical protein PybrP1_002309 [Pythium brassicum]	Q9C6K5|LSM3B_ARATH	Sm-like protein LSM3B F7O12.3 OS=Arabidopsis thaliana (Mouse-ear cress) GN=F7O12.3 PE=1 SV=1	64/90(71.11)	K12622	LSM3	U6 snRNA-associated Sm-like protein LSm3	ko03018|ko03040	RNA degradation|Spliceosome	KOG3460	Small nuclear ribonucleoprotein (snRNP) LSM3	[A]	INFORMATION STORAGE AND PROCESSING	RNA processing and modification	K	ENOG4111PB8	LSM3 homolog, U6 small nuclear RNA associated (S. cerevisiae)	Biological Process: mRNA splicing, via spliceosome (GO:0000398);|Cellular Component: P-body (GO:0000932);|Biological Process: nuclear-transcribed mRNA catabolic process (GO:0000956);|Molecular Function: RNA binding (GO:0003723);|Cellular Component: U6 snRNP (GO:0005688);|Biological Process: cytoplasmic mRNA processing body assembly (GO:0033962);|Cellular Component: U4/U6 x U5 tri-snRNP complex (G…	--	--
TRINITY_DN10900_c0_g1_i1_4	--	--	--	--	--	--	--	--	--	--	--	--	--	--	--	--	--	--	--	--	--
TRINITY_DN10901_c0_g1_i1_1	--	--	--	--	--	--	--	--	--	--	--	--	--	--	--	--	--	--	--	--	--
TRINITY_DN10901_c0_g1_i1_4	PIA47137.1	hypothetical protein AQUCO_01400085v1 [Aquilegia coerulea]	Q9ZVM9|Y1461_ARATH	Probable serine/threonine-protein kinase At1g54610 T22H22.5 OS=Arabidopsis thaliana (Mouse-ear cress) GN=T22H22.5 PE=1 SV=1	--	--	--	--	--	--	KOG0600	Cdc2-related protein kinase	[D]	CELLULAR PROCESSES AND SIGNALING	Cell cycle control, cell division, chromosome partitioning	T	ENOG410XPIR	Cyclin-Dependent Kinase	Molecular Function: cyclin-dependent protein serine/threonine kinase activity (GO:0004693);|Molecular Function: ATP binding (GO:0005524);|Cellular Component: nucleus (GO:0005634);|Cellular Component: plasma membrane (GO:0005886);|Biological Process: protein phosphorylation (GO:0006468);	PF00069.25,PF07714.17	Protein kinase domain|Protein tyrosine kinase
TRINITY_DN10902_c0_g1_i1_1	--	--	--	--	--	--	--	--	--	--	--	--	--	--	--	--	--	--	--	--	--
TRINITY_DN10905_c0_g1_i2_3	--	--	--	--	--	--	--	--	--	--	--	--	--	--	--	--	--	--	--	--	--
TRINITY_DN10907_c0_g1_i1_1	RXK40840.1	alpha-amylase [Tremella mesenterica]	Q01117|AMY1_LIPKO	Alpha-amylase 1 LKA1 OS=Lipomyces kononenkoae (Yeast) GN=LKA1 PE=1 SV=2	80/108(74.07)	K01176	AMY, amyA, malS	alpha-amylase [EC:3.2.1.1]	ko00500	Starch and sucrose metabolism	KOG0471	Alpha-amylase	[G]	METABOLISM	Carbohydrate transport and metabolism	G	COG0366	alpha amylase, catalytic	Molecular Function: alpha-amylase activity (GO:0004556);|Molecular Function: calcium ion binding (GO:0005509);|Cellular Component: extracellular region (GO:0005576);|Biological Process: carbohydrate catabolic process (GO:0016052);|Molecular Function: alpha-amylase activity (releasing maltohexaose) (GO:0103025);	PF00128.24	Alpha amylase, catalytic domain
TRINITY_DN10909_c0_g1_i1_3	--	--	--	--	--	--	--	--	--	--	--	--	--	--	--	--	--	--	--	--	--
TRINITY_DN10911_c0_g1_i1_1	XP_025360854.1	putative ubiquitin-conjugating enzyme E2 [Jaminaea rosea]	--	--	28/33(84.85)	K10575	UBE2G1, UBC7	ubiquitin-conjugating enzyme E2 G1 [EC:2.3.2.23]	ko04120|ko04141	Ubiquitin mediated proteolysis|Protein processing in endoplasmic reticulum	--	--	--	--	--	O	COG5078	ubiquitin-conjugating enzyme	--	--	--
TRINITY_DN10915_c0_g2_i1_4	XP_018989671.1	hypothetical protein L202_07337 [Cryptococcus amylolentus CBS 6039]	--	--	--	--	--	--	--	--	--	--	--	--	--	--	--	--	--	--	--
TRINITY_DN10916_c0_g1_i1_1	--	--	--	--	--	--	--	--	--	--	--	--	--	--	--	--	--	--	--	--	--
TRINITY_DN1091_c0_g1_i1_2	THH11623.1	hypothetical protein EW145_g563 [Phellinidium pouzarii]	--	--	59/120(49.17)	K02903	RP-L28e, RPL28	large subunit ribosomal protein L28e	ko03010	Ribosome	--	--	--	--	--	J	ENOG4111T32	protein complex subunit organization	--	PF01778.17	Ribosomal L28e protein family
TRINITY_DN10922_c0_g1_i1_1	--	--	--	--	--	--	--	--	--	--	--	--	--	--	--	--	--	--	--	--	--
TRINITY_DN10925_c0_g1_i1_2	EEC83548.1	hypothetical protein OsI_29170 [Oryza sativa Indica Group]	--	--	--	--	--	--	--	--	--	--	--	--	--	--	--	--	--	--	--
TRINITY_DN10925_c0_g1_i1_3	--	--	--	--	--	--	--	--	--	--	--	--	--	--	--	--	--	--	--	--	--
TRINITY_DN10925_c0_g1_i1_4	KIL89694.1	translation initiation factor 1a [Fusarium avenaceum]	P55877|IF1A_SCHPO	Eukaryotic translation initiation factor 1A SPBC25H2.07 OS=Schizosaccharomyces pombe (strain 972 / ATCC 24843) (Fission yeast) GN=SPBC25H2.07 PE=2 SV=2	80/81(98.77)	K03236	EIF1A	translation initiation factor 1A	ko03013	RNA transport	KOG3403	Translation initiation factor 1A (eIF-1A)	[J]	INFORMATION STORAGE AND PROCESSING	Translation, ribosomal structure and biogenesis	J	COG0361	however, it seems to stimulate more or less all the activities of the other two initiation factors, IF-2 and IF-3 (By similarity)	Biological Process: cytoplasmic translational initiation (GO:0002183);|Molecular Function: double-stranded RNA binding (GO:0003725);|Molecular Function: translation initiation factor activity (GO:0003743);|Cellular Component: cytosol (GO:0005829);|Molecular Function: RNA strand annealing activity (GO:0033592);	PF01176.19	Translation initiation factor 1A / IF-1
TRINITY_DN10926_c0_g1_i1_3	PIA46067.1	hypothetical protein AQUCO_01600384v1 [Aquilegia coerulea]	Q9SRU7|TRM2_ARATH	Probable tRNA (guanine(26)-N(2))-dimethyltransferase 2 F11A12.1 OS=Arabidopsis thaliana (Mouse-ear cress) GN=F11A12.1 PE=2 SV=3	--	--	--	--	--	--	KOG1253	tRNA methyltransferase	[J]	INFORMATION STORAGE AND PROCESSING	Translation, ribosomal structure and biogenesis	J	COG1867	Dimethylates a single guanine residue at position 26 of a number of tRNAs using S-adenosyl-L-methionine as donor of the methyl groups (By similarity)	Molecular Function: tRNA binding (GO:0000049);|Biological Process: tRNA N2-guanine methylation (GO:0002940);|Molecular Function: tRNA (guanine-N2-)-methyltransferase activity (GO:0004809);|Cellular Component: nucleus (GO:0005634);|Cellular Component: mitochondrion (GO:0005739);	--	--
TRINITY_DN10926_c0_g1_i1_4	PIA47519.1	hypothetical protein AQUCO_01400273v1 [Aquilegia coerulea]	Q9SY02|PP301_ARATH	Pentatricopeptide repeat-containing protein At4g02750 T5J8.5 OS=Arabidopsis thaliana (Mouse-ear cress) GN=T5J8.5 PE=3 SV=1	--	--	--	--	--	--	KOG4197	FOG: PPR repeat	[R]	POORLY CHARACTERIZED	General function prediction only	S	ENOG410Z7Z7	Pentatricopeptide repeat-containing protein	--	--	--
TRINITY_DN10927_c0_g1_i1_1	CDZ98335.1	nad-aldehyde dehydrogenase [Phaffia rhodozyma]	P08157|ALDH_EMENI	Aldehyde dehydrogenase AN0554 OS=M139) (Aspergillus nidulans) GN=AN0554 PE=3 SV=2	258/363(71.07)	K00128	ALDH	aldehyde dehydrogenase (NAD+) [EC:1.2.1.3]	ko00010|ko00053|ko00071|ko00280|ko00310|ko00330|ko00340|ko00380|ko00410|ko00561|ko00620|ko00903	Glycolysis / Gluconeogenesis|Ascorbate and aldarate metabolism|Fatty acid degradation|Valine, leucine and isoleucine degradation|Lysine degradation|Arginine and proline metabolism|Histidine metabolism|Tryptophan metabolism|beta-Alanine metabolism|Glycerolipid metabolism|Pyruvate metabolism|Limonene and pinene degradation	KOG2450	Aldehyde dehydrogenase	[C]	METABOLISM	Energy production and conversion	C	COG1012	Dehydrogenase	Molecular Function: aldehyde dehydrogenase (NAD) activity (GO:0004029);|Molecular Function: aldehyde dehydrogenase [NAD(P)+] activity (GO:0004030);|Cellular Component: extracellular region (GO:0005576);|Cellular Component: intracellular (GO:0005622);|Biological Process: ethanol metabolic process (GO:0006067);|Biological Process: ethanol catabolic process (GO:0006068);|Biological Process: threonin…	PF00171.22	Aldehyde dehydrogenase family
TRINITY_DN10927_c0_g1_i1_2	EGU78838.1	hypothetical protein FOXB_10660 [Fusarium oxysporum Fo5176]	O59670|SF3B6_SCHPO	Splicing factor 3B subunit 6-like protein SPBC29A3.07c OS=Schizosaccharomyces pombe (strain 972 / ATCC 24843) (Fission yeast) GN=SPBC29A3.07c PE=3 SV=2	134/188(71.28)	K12833	SF3B14	pre-mRNA branch site protein p14	ko03040	Spliceosome	KOG0114	Predicted RNA-binding protein (RRM superfamily)	[R]	POORLY CHARACTERIZED	General function prediction only	A	ENOG4111IHX	premRNA branch site protein	Biological Process: mRNA splicing, via spliceosome (GO:0000398);|Molecular Function: RNA binding (GO:0003723);|Cellular Component: U2 snRNP (GO:0005686);|Biological Process: mRNA cis splicing, via spliceosome (GO:0045292);|Cellular Component: catalytic step 2 spliceosome (GO:0071013);	PF00076.22	RNA recognition motif. (a.k.a. RRM, RBD, or RNP domain)
TRINITY_DN10928_c0_g1_i1_3	--	--	--	--	--	--	--	--	--	--	--	--	--	--	--	--	--	--	--	--	--
TRINITY_DN10928_c0_g1_i1_4	--	--	--	--	--	--	--	--	--	--	--	--	--	--	--	--	--	--	--	--	--
TRINITY_DN10929_c0_g1_i1_3	KAF1330447.1	Mitochondrial import receptor subunit tom70, partial [Globisporangium splendens]	--	--	--	--	--	--	--	--	--	--	--	--	--	U	ENOG410YVNZ	translocase of outer mitochondrial membrane 70 homolog A (S. cerevisiae)	--	PF13414.6,PF13431.6,PF00515.28,PF07719.17	TPR repeat|Tetratricopeptide repeat|Tetratricopeptide repeat|Tetratricopeptide repeat
TRINITY_DN10930_c0_g1_i1_1	KAA5526824.1	cytochrome b-c1 complex subunit Rieske, mitochondrial [Kwoniella shandongensis]	P07056|UCRI_NEUCR	Cytochrome b-c1 complex subunit Rieske, mitochondrial NCU06606 OS=FGSC 987) GN=NCU06606 PE=1 SV=1	188/292(64.38)	K00411	UQCRFS1, RIP1, petA	ubiquinol-cytochrome c reductase iron-sulfur subunit [EC:7.1.1.8]	ko00190	Oxidative phosphorylation	KOG1671	Ubiquinol cytochrome c reductase, subunit RIP1	[C]	METABOLISM	Energy production and conversion	C	COG0723	Component of the ubiquinol-cytochrome c reductase complex (complex III or cytochrome b-c1 complex), which is a respiratory chain that generates an electrochemical potential coupled to ATP synthesis (By similarity)	Cellular Component: mitochondrion (GO:0005739);|Cellular Component: mitochondrial respiratory chain complex III (GO:0005750);|Biological Process: mitochondrial electron transport, ubiquinol to cytochrome c (GO:0006122);|Molecular Function: ubiquinol-cytochrome-c reductase activity (GO:0008121);|Cellular Component: integral component of membrane (GO:0016021);|Molecular Function: metal ion binding …	PF00355.26,PF02921.14	Rieske [2Fe-2S] domain|Ubiquinol cytochrome reductase transmembrane region
TRINITY_DN10930_c0_g1_i1_3	--	--	--	--	--	--	--	--	--	--	--	--	--	--	--	--	--	--	--	--	--
TRINITY_DN10932_c0_g1_i1_3	--	--	--	--	--	--	--	--	--	--	--	--	--	--	--	--	--	--	--	--	--
TRINITY_DN10937_c0_g1_i1_3	KAF1332597.1	hypothetical protein FI667_g3521, partial [Globisporangium splendens]	--	--	--	--	--	--	--	--	--	--	--	--	--	--	--	--	--	--	--
TRINITY_DN10938_c0_g1_i1_1	XP_018391632.1	mitochondrial uncoupling protein 2 [Alternaria alternata]	P33303|SFC1_YEAST	Succinate/fumarate mitochondrial transporter J1921 OS=Saccharomyces cerevisiae (strain ATCC 204508 / S288c) (Baker's yeast) GN=J1921 PE=1 SV=2	--	--	--	--	--	--	KOG0756	Mitochondrial tricarboxylate/dicarboxylate carrier proteins	[C]	METABOLISM	Energy production and conversion	S	ENOG410YAYP	mitochondrial	Molecular Function: succinate:fumarate antiporter activity (GO:0005469);|Cellular Component: mitochondrial inner membrane (GO:0005743);|Biological Process: fumarate transport (GO:0015741);|Biological Process: succinate transport (GO:0015744);|Cellular Component: integral component of membrane (GO:0016021);	PF00153.27	Mitochondrial carrier protein
TRINITY_DN10938_c0_g1_i1_4	--	--	--	--	--	--	--	--	--	--	--	--	--	--	--	--	--	--	--	--	--
TRINITY_DN10939_c0_g1_i1_3	XP_011046385.1	PREDICTED: COBRA-like protein 7 [Populus euphratica]	Q8GZ17|COBL7_ARATH	COBRA-like protein 7 dl4100c OS=Arabidopsis thaliana (Mouse-ear cress) GN=dl4100c PE=2 SV=2	--	--	--	--	--	--	--	--	--	--	--	S	ENOG410ZHV6	cobra-like protein	Cellular Component: endosome (GO:0005768);|Cellular Component: Golgi apparatus (GO:0005794);|Cellular Component: trans-Golgi network (GO:0005802);|Cellular Component: plasmodesma (GO:0009506);|Biological Process: cellulose microfibril organization (GO:0010215);|Cellular Component: anchored component of membrane (GO:0031225);|Cellular Component: anchored component of plasma membrane (GO:0046658);	PF04833.15	COBRA-like protein
TRINITY_DN1093_c0_g1_i1_3	XP_010257248.1	PREDICTED: uncharacterized protein LOC104597425 [Nelumbo nucifera]	--	--	--	--	--	--	--	--	--	--	--	--	--	S	ENOG410Y949	NA	--	--	--
TRINITY_DN1093_c0_g1_i1_4	PIA54523.1	hypothetical protein AQUCO_00900816v1 [Aquilegia coerulea]	--	--	--	--	--	--	--	--	--	--	--	--	--	S	ENOG411183C	Domain of unknown function (DUF3527)	--	--	--
TRINITY_DN10940_c0_g1_i1_2	OWY50874.1	heat shock protein 70 [Alternaria alternata]	O74225|HSP88_NEUCR	Heat shock protein hsp88 NCU05269 OS=FGSC 987) GN=NCU05269 PE=1 SV=1	--	--	--	--	--	--	KOG0103	Molecular chaperones HSP105/HSP110/SSE1, HSP70 superfamily	[O]	CELLULAR PROCESSES AND SIGNALING	Posttranslational modification, protein turnover, chaperones	O	COG0443	Heat shock protein	Molecular Function: ATP binding (GO:0005524);|Cellular Component: nucleus (GO:0005634);|Cellular Component: cytosol (GO:0005829);	PF00012.20	Hsp70 protein
TRINITY_DN10940_c0_g1_i1_4	ORY33758.1	putative vacuolar membrane protein [Naematelia encephala]	Q8VZ80|PLT5_ARATH	Polyol transporter 5 MVE11.10 OS=Arabidopsis thaliana (Mouse-ear cress) GN=MVE11.10 PE=1 SV=2	--	--	--	--	--	--	KOG0569	Permease of the major facilitator superfamily	[G]	METABOLISM	Carbohydrate transport and metabolism	G	COG0477	major facilitator Superfamily	Molecular Function: carbohydrate:proton symporter activity (GO:0005351);|Molecular Function: galactose transmembrane transporter activity (GO:0005354);|Molecular Function: glucose transmembrane transporter activity (GO:0005355);|Molecular Function: myo-inositol transmembrane transporter activity (GO:0005365);|Cellular Component: plasma membrane (GO:0005886);|Cellular Component: integral component…	PF00083.24	Sugar (and other) transporter
TRINITY_DN10941_c0_g1_i1_4	OXG40560.1	hypothetical protein C360_00332 [Cryptococcus neoformans var. grubii Bt15]	--	--	--	--	--	--	--	--	--	--	--	--	--	--	--	--	--	--	--
TRINITY_DN10943_c0_g1_i1_1	--	--	--	--	--	--	--	--	--	--	--	--	--	--	--	--	--	--	--	--	--
TRINITY_DN10945_c0_g1_i1_1	--	--	--	--	--	--	--	--	--	--	--	--	--	--	--	--	--	--	--	--	--
TRINITY_DN10946_c0_g1_i1_3	TMW66658.1	hypothetical protein Poli38472_013970 [Pythium oligandrum]	Q9LU89|2A5N_ARATH	Serine/threonine protein phosphatase 2A 59 kDa regulatory subunit B' eta isoform MPE11.19 OS=Arabidopsis thaliana (Mouse-ear cress) GN=MPE11.19 PE=1 SV=1	66/128(51.56)	K11584	PPP2R5	serine/threonine-protein phosphatase 2A regulatory subunit B'	ko03015	mRNA surveillance pathway	KOG2085	Serine/threonine protein phosphatase 2A, regulatory subunit	[T]	CELLULAR PROCESSES AND SIGNALING	Signal transduction mechanisms	T	ENOG410XQJW	Protein phosphatase 2, regulatory subunit B	Cellular Component: protein phosphatase type 2A complex (GO:0000159);|Cellular Component: nucleus (GO:0005634);|Cellular Component: nucleolus (GO:0005730);|Cellular Component: cytoplasm (GO:0005737);|Cellular Component: cytosol (GO:0005829);|Biological Process: defense response (GO:0006952);|Biological Process: brassinosteroid mediated signaling pathway (GO:0009742);|Biological Process: regulatio…	PF01603.20	Protein phosphatase 2A regulatory B subunit (B56 family)
TRINITY_DN10947_c0_g1_i1_1	--	--	--	--	--	--	--	--	--	--	--	--	--	--	--	--	--	--	--	--	--
TRINITY_DN10948_c0_g1_i1_1	--	--	--	--	--	--	--	--	--	--	--	--	--	--	--	--	--	--	--	--	--
TRINITY_DN10948_c0_g1_i1_2	PIA28848.1	hypothetical protein AQUCO_06600046v1, partial [Aquilegia coerulea]	O65456|PLY16_ARATH	Probable pectate lyase 16 F1N20.180 OS=Arabidopsis thaliana (Mouse-ear cress) GN=F1N20.180 PE=2 SV=1	102/126(80.95)	K01728	pel	pectate lyase [EC:4.2.2.2]	ko00040	Pentose and glucuronate interconversions	--	--	--	--	--	G	COG3866	pectate lyase activity	Molecular Function: pectate lyase activity (GO:0030570);|Biological Process: pectin catabolic process (GO:0045490);|Molecular Function: metal ion binding (GO:0046872);	PF00544.19	Pectate lyase
TRINITY_DN10948_c0_g1_i1_4	PIA40868.1	hypothetical protein AQUCO_02400135v1 [Aquilegia coerulea]	C0LGP4|Y3475_ARATH	Probable LRR receptor-like serine/threonine-protein kinase At3g47570 F1P2.120 OS=Arabidopsis thaliana (Mouse-ear cress) GN=F1P2.120 PE=2 SV=1	--	--	--	--	--	--	--	--	--	--	--	T	COG0515	Serine Threonine protein kinase	--	PF00069.25,PF07714.17	Protein kinase domain|Protein tyrosine kinase
TRINITY_DN1094_c0_g1_i1_4	RSH94376.1	hypothetical protein EHS25_004179 [Saitozyma podzolica]	O14091|SUT1_SCHPO	General alpha-glucoside permease SPAC2F3.08 OS=Schizosaccharomyces pombe (strain 972 / ATCC 24843) (Fission yeast) GN=SPAC2F3.08 PE=3 SV=1	--	--	--	--	--	--	KOG0637	Sucrose transporter and related proteins	[G]	METABOLISM	Carbohydrate transport and metabolism	U	ENOG410XPTR	solute carrier family 45 member	Cellular Component: fungal-type vacuole membrane (GO:0000329);|Molecular Function: maltose:proton symporter activity (GO:0005364);|Cellular Component: Golgi apparatus (GO:0005794);|Cellular Component: integral component of plasma membrane (GO:0005887);|Molecular Function: sucrose:proton symporter activity (GO:0008506);|Biological Process: fructose transmembrane transport (GO:0015755);|Biological …	--	--
TRINITY_DN10950_c0_g1_i1_1	--	--	--	--	--	--	--	--	--	--	--	--	--	--	--	--	--	--	--	--	--
TRINITY_DN10952_c0_g1_i1_1	--	--	--	--	--	--	--	--	--	--	--	--	--	--	--	--	--	--	--	--	--
TRINITY_DN10954_c0_g1_i1_4	--	--	--	--	--	--	--	--	--	--	--	--	--	--	--	--	--	--	--	--	--
TRINITY_DN10955_c0_g1_i2_3	XP_024199226.1	uncharacterized protein LOC112202440 [Rosa chinensis]	--	--	--	--	--	--	--	--	--	--	--	--	--	--	--	--	--	PF13456.6	Reverse transcriptase-like
TRINITY_DN10956_c0_g1_i1_4	--	--	--	--	--	--	--	--	--	--	--	--	--	--	--	--	--	--	--	--	--
TRINITY_DN1095_c0_g1_i1_4	--	--	--	--	--	--	--	--	--	--	--	--	--	--	--	--	--	--	--	--	--
TRINITY_DN10965_c0_g1_i1_1	RJE22200.1	endo-1,34-beta-glucanase [Aspergillus sclerotialis]	Q9USW3|YHZ7_SCHPO	Probable glycosidase C21B10.07 SPBC21B10.07 OS=Schizosaccharomyces pombe (strain 972 / ATCC 24843) (Fission yeast) GN=SPBC21B10.07 PE=3 SV=1	--	--	--	--	--	--	--	--	--	--	--	G	ENOG4111FI3	glycoside hydrolase family 16 protein	Biological Process: glucan catabolic process (GO:0009251);|Cellular Component: fungal-type cell wall (GO:0009277);|Cellular Component: integral component of membrane (GO:0016021);|Molecular Function: glucan endo-1,3-beta-glucanase activity, C-3 substituted reducing group (GO:0052861);|Biological Process: fungal-type cell wall polysaccharide metabolic process (GO:0071966);	PF00722.21	Glycosyl hydrolases family 16
TRINITY_DN10965_c0_g1_i1_3	PIA35515.1	hypothetical protein AQUCO_03500110v1 [Aquilegia coerulea]	--	--	--	--	--	--	--	--	KOG0987	DNA helicase PIF1/RRM3	[D]	CELLULAR PROCESSES AND SIGNALING	Cell cycle control, cell division, chromosome partitioning	S	ENOG410Y4KS	helicase-like protein	--	--	--
TRINITY_DN10966_c0_g1_i1_1	--	--	--	--	--	--	--	--	--	--	--	--	--	--	--	--	--	--	--	--	--
TRINITY_DN10966_c0_g1_i1_4	XP_010276161.1	PREDICTED: putative nuclease HARBI1 isoform X1 [Nelumbo nucifera]	--	--	--	--	--	--	--	--	KOG4585	Predicted transposase	[L]	INFORMATION STORAGE AND PROCESSING	Replication, recombination and repair	S	ENOG411206Y	transposon protein	--	PF13359.6,PF04827.14	DDE superfamily endonuclease|Plant transposon protein
TRINITY_DN10967_c0_g1_i1_1	--	--	--	--	--	--	--	--	--	--	--	--	--	--	--	--	--	--	--	--	--
TRINITY_DN10967_c0_g1_i1_2	OAQ33303.1	ribosomal protein S2 [Mortierella elongata AG-77]	B0D174|RSSA_LACBS	40S ribosomal protein S0 LACBIDRAFT_189049 OS=(Laccaria laccata var. bicolor) GN=LACBIDRAFT_189049 PE=3 SV=1	176/255(69.02)	K02998	RP-SAe, RPSA	small subunit ribosomal protein SAe	ko03010	Ribosome	KOG0830	40S ribosomal protein SA (P40)/Laminin receptor 1	[J]	INFORMATION STORAGE AND PROCESSING	Translation, ribosomal structure and biogenesis	J	COG0052	30S ribosomal protein S2	Biological Process: ribosomal small subunit assembly (GO:0000028);|Molecular Function: structural constituent of ribosome (GO:0003735);|Biological Process: translation (GO:0006412);|Cellular Component: cytosolic small ribosomal subunit (GO:0022627);	PF00318.20	Ribosomal protein S2
TRINITY_DN10967_c0_g2_i1_1	--	--	--	--	--	--	--	--	--	--	--	--	--	--	--	--	--	--	--	--	--
TRINITY_DN10968_c0_g1_i1_3	--	--	--	--	--	--	--	--	--	--	--	--	--	--	--	--	--	--	--	--	--
TRINITY_DN1096_c0_g1_i1_1	--	--	--	--	--	--	--	--	--	--	--	--	--	--	--	--	--	--	--	--	--
TRINITY_DN10970_c0_g1_i1_1	EMR87449.1	hypothetical protein BcDW1_3902 [Botrytis cinerea BcDW1]	--	--	--	--	--	--	--	--	--	--	--	--	--	--	--	--	--	--	--
TRINITY_DN10971_c0_g1_i1_1	PIA39779.1	hypothetical protein AQUCO_02600325v1 [Aquilegia coerulea]	--	--	--	--	--	--	--	--	--	--	--	--	--	S	ENOG410Y9HK	NA	--	--	--
TRINITY_DN10971_c0_g1_i1_2	--	--	--	--	--	--	--	--	--	--	--	--	--	--	--	--	--	--	--	--	--
TRINITY_DN10972_c0_g1_i1_1	--	--	--	--	--	--	--	--	--	--	--	--	--	--	--	--	--	--	--	--	--
TRINITY_DN10973_c0_g1_i1_4	PIA31224.1	hypothetical protein AQUCO_05100023v1 [Aquilegia coerulea]	--	--	--	--	--	--	--	--	--	--	--	--	--	--	--	--	--	--	--
TRINITY_DN10973_c1_g1_i1_3	--	--	--	--	--	--	--	--	--	--	--	--	--	--	--	--	--	--	--	--	--
TRINITY_DN10976_c0_g1_i1_3	--	--	--	--	--	--	--	--	--	--	--	--	--	--	--	--	--	--	--	--	--
TRINITY_DN10976_c0_g1_i1_4	--	--	--	--	--	--	--	--	--	--	--	--	--	--	--	--	--	--	--	--	--
TRINITY_DN1097_c0_g1_i2_2	KAB8299255.1	hypothetical protein EYC80_001341 [Monilinia laxa]	O42661|SMD1_SCHPO	Small nuclear ribonucleoprotein Sm D1 SPAC27D7.07c OS=Schizosaccharomyces pombe (strain 972 / ATCC 24843) (Fission yeast) GN=SPAC27D7.07c PE=1 SV=1	93/93(100.00)	K11087	SNRPD1, SMD1	small nuclear ribonucleoprotein D1	ko03040	Spliceosome	KOG3428	Small nuclear ribonucleoprotein SMD1 and related snRNPs	[A]	INFORMATION STORAGE AND PROCESSING	RNA processing and modification	K	COG1958	small nuclear ribonucleoprotein	Cellular Component: commitment complex (GO:0000243);|Biological Process: spliceosomal snRNP assembly (GO:0000387);|Biological Process: mRNA 5'-splice site recognition (GO:0000395);|Molecular Function: RNA binding (GO:0003723);|Molecular Function: mRNA binding (GO:0003729);|Cellular Component: nucleus (GO:0005634);|Cellular Component: U5 snRNP (GO:0005682);|Cellular Component: U1 snRNP (GO:0005685…	PF01423.22	LSM domain
TRINITY_DN10980_c0_g1_i1_1	OCF36134.1	pre-mRNA-splicing factor CEF1 [Kwoniella heveanensis BCC8398]	P0CO95|CEF1_CRYNB	Pre-mRNA-splicing factor CEF1 CNBK1950 OS=(Filobasidiella neoformans) GN=CNBK1950 PE=3 SV=1	96/160(60.00)	K12860	CDC5L, CDC5, CEF1	pre-mRNA-splicing factor CDC5/CEF1	ko03040	Spliceosome	--	--	--	--	--	K	COG5147	Myblike DNAbinding domain containing protein	Molecular Function: DNA binding (GO:0003677);|Cellular Component: spliceosomal complex (GO:0005681);|Cellular Component: cytoplasm (GO:0005737);|Biological Process: mRNA processing (GO:0006397);|Biological Process: RNA splicing (GO:0008380);	PF11831.8	pre-mRNA splicing factor component
TRINITY_DN10980_c0_g1_i1_3	PIA39160.1	hypothetical protein AQUCO_02700380v1 [Aquilegia coerulea]	A2WWV5|ERG1_ORYSI	Elicitor-responsive protein 1 OsI_004298 OS=Oryza sativa subsp. indica (Rice) GN=OsI_004298 PE=2 SV=2	--	--	--	--	--	--	KOG1030	Predicted Ca2+-dependent phospholipid-binding protein	[R]	POORLY CHARACTERIZED	General function prediction only	S	ENOG410YJ2N	elicitor-responsive protein	Molecular Function: calcium-dependent phospholipid binding (GO:0005544);|Cellular Component: cytoplasm (GO:0005737);|Cellular Component: plasma membrane (GO:0005886);	PF00168.30	C2 domain
TRINITY_DN10981_c0_g1_i2_4	--	--	--	--	--	--	--	--	--	--	--	--	--	--	--	--	--	--	--	--	--
TRINITY_DN10982_c0_g1_i1_1	--	--	--	--	--	--	--	--	--	--	--	--	--	--	--	--	--	--	--	--	--
TRINITY_DN10983_c0_g1_i1_3	PSR87714.1	hypothetical protein CEY00_Acc30760 [Actinidia chinensis var. chinensis]	--	--	--	--	--	--	--	--	--	--	--	--	--	S	ENOG410YD2P	Targeting protein for Xklp2 (TPX2)	--	--	--
TRINITY_DN10983_c0_g1_i1_4	KAE9616995.1	putative RNA-directed DNA polymerase [Lupinus albus]	--	--	--	--	--	--	--	--	--	--	--	--	--	L	COG2801	Retrotransposon protein	--	PF14223.6	gag-polypeptide of LTR copia-type
TRINITY_DN10985_c0_g1_i1_1	CED83487.1	ubiquinol-cytochrome c reductase iron-sulfur subunit [Phaffia rhodozyma]	P07056|UCRI_NEUCR	Cytochrome b-c1 complex subunit Rieske, mitochondrial NCU06606 OS=FGSC 987) GN=NCU06606 PE=1 SV=1	58/102(56.86)	K00411	UQCRFS1, RIP1, petA	ubiquinol-cytochrome c reductase iron-sulfur subunit [EC:7.1.1.8]	ko00190	Oxidative phosphorylation	KOG1671	Ubiquinol cytochrome c reductase, subunit RIP1	[C]	METABOLISM	Energy production and conversion	C	COG0723	Component of the ubiquinol-cytochrome c reductase complex (complex III or cytochrome b-c1 complex), which is a respiratory chain that generates an electrochemical potential coupled to ATP synthesis (By similarity)	Cellular Component: mitochondrion (GO:0005739);|Cellular Component: mitochondrial respiratory chain complex III (GO:0005750);|Biological Process: mitochondrial electron transport, ubiquinol to cytochrome c (GO:0006122);|Molecular Function: ubiquinol-cytochrome-c reductase activity (GO:0008121);|Cellular Component: integral component of membrane (GO:0016021);|Molecular Function: metal ion binding …	PF02921.14	Ubiquinol cytochrome reductase transmembrane region
TRINITY_DN10986_c0_g1_i1_2	--	--	--	--	--	--	--	--	--	--	--	--	--	--	--	--	--	--	--	--	--
TRINITY_DN10990_c0_g1_i1_1	--	--	--	--	--	--	--	--	--	--	--	--	--	--	--	--	--	--	--	--	--
TRINITY_DN10990_c0_g1_i1_3	--	--	--	--	--	--	--	--	--	--	--	--	--	--	--	--	--	--	--	--	--
TRINITY_DN10990_c0_g1_i1_4	--	--	--	--	--	--	--	--	--	--	--	--	--	--	--	--	--	--	--	--	--
TRINITY_DN10991_c0_g1_i1_4	CRL29373.1	Cytochrome c oxidase subunit IV [Penicillium camemberti]	O93980|COX5_ASPNG	Cytochrome c oxidase polypeptide 5, mitochondrial cox5 OS=Aspergillus niger GN=cox5 PE=3 SV=1	65/67(97.01)	K02263	COX4	cytochrome c oxidase subunit 4	ko00190	Oxidative phosphorylation	--	--	--	--	--	O	ENOG4111T97	Cytochrome c oxidase subunit	Molecular Function: cytochrome-c oxidase activity (GO:0004129);|Cellular Component: mitochondrial inner membrane (GO:0005743);	--	--
TRINITY_DN10992_c0_g1_i1_4	XP_021882720.1	hypothetical protein BCR41DRAFT_351404 [Lobosporangium transversale]	Q1DXH0|PABP_COCIM	Polyadenylate-binding protein, cytoplasmic and nuclear CIMG_04993 OS=Coccidioides immitis (strain RS) (Valley fever fungus) GN=CIMG_04993 PE=3 SV=1	105/120(87.50)	K13126	PABPC	polyadenylate-binding protein	ko03013|ko03015|ko03018	RNA transport|mRNA surveillance pathway|RNA degradation	KOG0123	Polyadenylate-binding protein (RRM superfamily)	[AJ]	INFORMATION STORAGE AND PROCESSING|INFORMATION STORAGE AND PROCESSING	RNA processing and modification |Translation, ribosomal structure and biogenesis	S	ENOG410XR5X	poly(A) binding protein, cytoplasmic	Molecular Function: RNA binding (GO:0003723);|Cellular Component: nucleus (GO:0005634);|Cellular Component: cytoplasm (GO:0005737);|Biological Process: mRNA processing (GO:0006397);|Biological Process: regulation of translation (GO:0006417);|Biological Process: mRNA transport (GO:0051028);	PF00076.22	RNA recognition motif. (a.k.a. RRM, RBD, or RNP domain)
TRINITY_DN10996_c0_g1_i1_1	XP_021869435.1	hypothetical protein BD324DRAFT_652384 [Kockovaella imperatae]	P0CS63|PACC_CRYNB	pH-response transcription factor pacC/RIM101 CNBL0920 OS=(Filobasidiella neoformans) GN=CNBL0920 PE=3 SV=1	--	--	--	--	--	--	--	--	--	--	--	--	--	--	Molecular Function: DNA binding (GO:0003677);|Cellular Component: nucleus (GO:0005634);|Cellular Component: cytoplasm (GO:0005737);|Molecular Function: metal ion binding (GO:0046872);	--	--
TRINITY_DN10996_c0_g1_i1_2	KAF2848529.1	hypothetical protein T440DRAFT_401171 [Plenodomus tracheiphilus IPT5]	P10255|CYPH_NEUCR	Peptidyl-prolyl cis-trans isomerase, mitochondrial NCU00726 OS=FGSC 987) GN=NCU00726 PE=1 SV=1	--	--	--	--	--	--	KOG0865	Cyclophilin type peptidyl-prolyl cis-trans isomerase	[O]	CELLULAR PROCESSES AND SIGNALING	Posttranslational modification, protein turnover, chaperones	O	COG0652	peptidyl-prolyl cis-trans isomerase activity	Molecular Function: peptidyl-prolyl cis-trans isomerase activity (GO:0003755);|Cellular Component: extracellular region (GO:0005576);|Cellular Component: nucleus (GO:0005634);|Cellular Component: mitochondrion (GO:0005739);|Cellular Component: mitochondrial intermembrane space (GO:0005758);|Biological Process: protein folding (GO:0006457);|Molecular Function: cyclosporin A binding (GO:0016018);|C…	--	--
TRINITY_DN1099_c0_g1_i1_2	OMO52105.1	reverse transcriptase [Corchorus capsularis]	--	--	--	--	--	--	--	--	--	--	--	--	--	S	ENOG410Y65V	Retrotransposon protein	--	--	--
TRINITY_DN1099_c0_g1_i1_4	KAA8566316.1	hypothetical protein EYC84_008906 [Monilinia fructicola]	--	--	--	--	--	--	--	--	--	--	--	--	--	S	ENOG4110PAX	Myelin expression factor 2	--	--	--
TRINITY_DN109_c0_g1_i1_2	--	--	--	--	--	--	--	--	--	--	--	--	--	--	--	--	--	--	--	--	--
TRINITY_DN10_c0_g1_i1_1	--	--	--	--	--	--	--	--	--	--	--	--	--	--	--	--	--	--	--	--	--
TRINITY_DN10_c0_g1_i1_3	RPB20076.1	arsenical-resistance protein [Terfezia boudieri ATCC MYA-4762]	Q06598|ARR3_YEAST	Arsenical-resistance protein 3 P9677.2 OS=Saccharomyces cerevisiae (strain ATCC 204508 / S288c) (Baker's yeast) GN=P9677.2 PE=1 SV=1	--	--	--	--	--	--	--	--	--	--	--	P	COG0798	arsenical-resistance protein	Cellular Component: plasma membrane (GO:0005886);|Molecular Function: antimonite transmembrane transporter activity (GO:0015104);|Molecular Function: arsenite transmembrane transporter activity (GO:0015105);|Molecular Function: antiporter activity (GO:0015297);|Biological Process: antimonite transport (GO:0015699);|Biological Process: arsenite transport (GO:0015700);|Cellular Component: integral …	PF01758.16	Sodium Bile acid symporter family
TRINITY_DN10_c0_g2_i1_3	RPB20076.1	arsenical-resistance protein [Terfezia boudieri ATCC MYA-4762]	--	--	--	--	--	--	--	--	--	--	--	--	--	P	COG0798	arsenical-resistance protein	--	--	--
TRINITY_DN11002_c0_g1_i1_1	RVW84557.1	Retrovirus-related Pol polyprotein from transposon TNT 1-94 [Vitis vinifera]	P10978|POLX_TOBAC	Endonuclease . OS=Nicotiana tabacum (Common tobacco) GN=. PE=2 SV=1	--	--	--	--	--	--	KOG0017	FOG: Transposon-encoded proteins with TYA, reverse transcriptase, integrase domains in various combinations	[R]	POORLY CHARACTERIZED	General function prediction only	S	ENOG410XS4D	Retrotransposon protein	Cellular Component: retrotransposon nucleocapsid (GO:0000943);|Molecular Function: nucleic acid binding (GO:0003676);|Molecular Function: RNA-directed DNA polymerase activity (GO:0003964);|Molecular Function: aspartic-type endopeptidase activity (GO:0004190);|Molecular Function: endonuclease activity (GO:0004519);|Molecular Function: zinc ion binding (GO:0008270);|Biological Process: DNA integrat…	--	--
TRINITY_DN11005_c0_g1_i2_4	CCD33810.1	hypothetical protein BofuT4_P064120.1 [Botrytis cinerea T4]	P0CX23|RL20A_YEAST	60S ribosomal protein L20-A YM9408.04C OS=Saccharomyces cerevisiae (strain ATCC 204508 / S288c) (Baker's yeast) GN=YM9408.04C PE=1 SV=1	173/174(99.43)	K02882	RP-L18Ae, RPL18A	large subunit ribosomal protein L18Ae	ko03010	Ribosome	KOG0829	60S ribosomal protein L18A	[J]	INFORMATION STORAGE AND PROCESSING	Translation, ribosomal structure and biogenesis	J	COG2157	ribosomal protein	Biological Process: cytoplasmic translation (GO:0002181);|Molecular Function: structural constituent of ribosome (GO:0003735);|Cellular Component: cytosolic large ribosomal subunit (GO:0022625);	PF01775.17	Ribosomal proteins 50S-L18Ae/60S-L20/60S-L18A
TRINITY_DN11006_c0_g1_i1_3	--	--	--	--	--	--	--	--	--	--	--	--	--	--	--	--	--	--	--	PF13855.6,PF12799.7	Leucine rich repeat|Leucine Rich repeats (2 copies)
TRINITY_DN11006_c1_g1_i1_1	--	--	--	--	--	--	--	--	--	--	--	--	--	--	--	--	--	--	--	--	--
TRINITY_DN1100_c0_g1_i1_3	KAF1329741.1	hypothetical protein FI667_g5576, partial [Globisporangium splendens]	--	--	--	--	--	--	--	--	--	--	--	--	--	--	--	--	--	--	--
TRINITY_DN1100_c0_g1_i1_4	CAN73311.1	hypothetical protein VITISV_018159 [Vitis vinifera]	Q9FIF7|PP435_ARATH	Putative pentatricopeptide repeat-containing protein At5g59200, chloroplastic MNC17.11 OS=Arabidopsis thaliana (Mouse-ear cress) GN=MNC17.11 PE=3 SV=1	--	--	--	--	--	--	KOG4197	FOG: PPR repeat	[R]	POORLY CHARACTERIZED	General function prediction only	S	ENOG410Z7Z7	Pentatricopeptide repeat-containing protein	--	--	--
TRINITY_DN11010_c0_g1_i1_3	KAF1321078.1	Vacuolar protein, partial [Globisporangium splendens]	Q750E0|HEM2_ASHGO	Delta-aminolevulinic acid dehydratase AGR015C OS=(Yeast) (Eremothecium gossypii) GN=AGR015C PE=3 SV=1	49/115(42.61)	K01698	hemB, ALAD	porphobilinogen synthase [EC:4.2.1.24]	ko00860	Porphyrin and chlorophyll metabolism	KOG2794	Delta-aminolevulinic acid dehydratase	[H]	METABOLISM	Coenzyme transport and metabolism	H	COG0113	delta-aminolevulinic acid dehydratase	Molecular Function: porphobilinogen synthase activity (GO:0004655);|Cellular Component: cytosol (GO:0005829);|Biological Process: protoporphyrinogen IX biosynthetic process (GO:0006782);|Biological Process: heme biosynthetic process (GO:0006783);|Molecular Function: zinc ion binding (GO:0008270);	PF00490.21	Delta-aminolevulinic acid dehydratase
TRINITY_DN11018_c0_g1_i1_3	KAF1327363.1	Ornithine carbamoyltransferase, partial [Globisporangium splendens]	P31317|OTC_SCHPO	Ornithine carbamoyltransferase, mitochondrial SPAC4G9.10 OS=Schizosaccharomyces pombe (strain 972 / ATCC 24843) (Fission yeast) GN=SPAC4G9.10 PE=1 SV=1	66/113(58.41)	K00611	OTC, argF, argI	ornithine carbamoyltransferase [EC:2.1.3.3]	ko00220	Arginine biosynthesis	KOG1504	Ornithine carbamoyltransferase OTC/ARG3	[E]	METABOLISM	Amino acid transport and metabolism	E	COG0078	ornithine carbamoyltransferase	Biological Process: urea cycle (GO:0000050);|Molecular Function: ornithine carbamoyltransferase activity (GO:0004585);|Cellular Component: cytoplasm (GO:0005737);|Cellular Component: mitochondrion (GO:0005739);|Cellular Component: mitochondrial matrix (GO:0005759);|Molecular Function: amino acid binding (GO:0016597);|Biological Process: arginine biosynthetic process via ornithine (GO:0042450);	PF00185.24	Aspartate/ornithine carbamoyltransferase, Asp/Orn binding domain
TRINITY_DN11023_c0_g1_i1_3	--	--	--	--	--	--	--	--	--	--	--	--	--	--	--	--	--	--	--	--	--
TRINITY_DN11025_c0_g1_i1_2	KAF3031826.1	fatty acid alpha-hydroxylase [Didymella keratinophila]	Q03529|SCS7_YEAST	Ceramide very long chain fatty acid hydroxylase SCS7 YM8156.14C OS=Saccharomyces cerevisiae (strain ATCC 204508 / S288c) (Baker's yeast) GN=YM8156.14C PE=1 SV=1	--	--	--	--	--	--	KOG0539	Sphingolipid fatty acid hydroxylase	[I]	METABOLISM	Lipid transport and metabolism	CI	COG5274	cytochrome b5	Molecular Function: iron ion binding (GO:0005506);|Cellular Component: endoplasmic reticulum (GO:0005783);|Cellular Component: endoplasmic reticulum membrane (GO:0005789);|Biological Process: fatty acid metabolic process (GO:0006631);|Biological Process: fatty acid biosynthetic process (GO:0006633);|Biological Process: inositol phosphoceramide metabolic process (GO:0006673);|Cellular Component: m…	--	--
TRINITY_DN11025_c0_g2_i1_2	KAF1914743.1	hypothetical protein BDU57DRAFT_519915 [Ampelomyces quisqualis]	Q9ZWT2|CYB5D_ARATH	Cytochrome B5 isoform D K24G6.14 OS=Arabidopsis thaliana (Mouse-ear cress) GN=K24G6.14 PE=1 SV=1	--	--	--	--	--	--	KOG4576	Sulfite oxidase, heme-binding component	[C]	METABOLISM	Energy production and conversion	CI	COG5274	cytochrome b5	Cellular Component: endoplasmic reticulum (GO:0005783);|Cellular Component: endoplasmic reticulum membrane (GO:0005789);|Cellular Component: integral component of membrane (GO:0016021);|Molecular Function: heme binding (GO:0020037);|Biological Process: defense response to bacterium (GO:0042742);|Molecular Function: metal ion binding (GO:0046872);|Biological Process: oxidation-reduction process (G…	--	--
TRINITY_DN11026_c0_g1_i1_3	--	--	--	--	--	--	--	--	--	--	--	--	--	--	--	--	--	--	--	--	--
TRINITY_DN11026_c0_g1_i1_4	--	--	--	--	--	--	--	--	--	--	--	--	--	--	--	--	--	--	--	--	--
TRINITY_DN11027_c0_g2_i1_4	PIA56724.1	hypothetical protein AQUCO_00700818v1 [Aquilegia coerulea]	O49619|PP350_ARATH	Pentatricopeptide repeat-containing protein At4g35130, chloroplastic M4E13.180 OS=Arabidopsis thaliana (Mouse-ear cress) GN=M4E13.180 PE=3 SV=1	--	--	--	--	--	--	KOG4197	FOG: PPR repeat	[R]	POORLY CHARACTERIZED	General function prediction only	S	ENOG410Z7Z7	Pentatricopeptide repeat-containing protein	--	PF01535.20,PF13041.6,PF12854.7,PF13812.6	PPR repeat|PPR repeat family|PPR repeat|Pentatricopeptide repeat domain
TRINITY_DN11029_c0_g1_i2_3	--	--	--	--	--	--	--	--	--	--	--	--	--	--	--	--	--	--	--	--	--
TRINITY_DN11031_c0_g1_i1_4	--	--	--	--	--	--	--	--	--	--	--	--	--	--	--	--	--	--	--	--	--
TRINITY_DN11038_c0_g1_i1_2	PIA37313.1	hypothetical protein AQUCO_03000128v1 [Aquilegia coerulea]	Q93X23|MYRS_QUEIL	Myrcene synthase, chloroplastic . OS=Quercus ilex (Holly oak) GN=. PE=1 SV=1	83/194(42.78)	K12742	ispS	isoprene synthase [EC:4.2.3.27]	ko00900	Terpenoid backbone biosynthesis	--	--	--	--	--	O	ENOG410YF98	synthase	Molecular Function: magnesium ion binding (GO:0000287);|Cellular Component: chloroplast (GO:0009507);|Molecular Function: myrcene synthase activity (GO:0050551);	PF03936.16	Terpene synthase family, metal binding domain
TRINITY_DN11039_c0_g1_i1_2	--	--	--	--	--	--	--	--	--	--	--	--	--	--	--	--	--	--	--	--	--
TRINITY_DN11039_c0_g1_i1_3	TYZ67021.1	hypothetical protein PybrP1_011691 [Pythium brassicum]	--	--	--	--	--	--	--	--	--	--	--	--	--	--	--	--	--	--	--
TRINITY_DN11041_c0_g1_i1_4	KAF2856478.1	hypothetical protein T440DRAFT_473891 [Plenodomus tracheiphilus IPT5]	--	--	--	--	--	--	--	--	--	--	--	--	--	--	--	--	--	--	--
TRINITY_DN11044_c0_g1_i1_2	--	--	--	--	--	--	--	--	--	--	--	--	--	--	--	--	--	--	--	--	--
TRINITY_DN11046_c0_g1_i1_4	--	--	--	--	--	--	--	--	--	--	--	--	--	--	--	--	--	--	--	--	--
TRINITY_DN11047_c0_g1_i1_4	OVA11211.1	ABC transporter-like [Macleaya cordata]	A0A0M3R8G1|STR1_PETHY	ABC transporter G family member STR STR OS=Petunia hybrida (Petunia) GN=STR PE=2 SV=1	--	--	--	--	--	--	--	--	--	--	--	V	COG1131	(ABC) transporter	--	--	--
TRINITY_DN11049_c0_g1_i1_4	PKS09872.1	hypothetical protein jhhlp_004495 [Lomentospora prolificans]	Q757D7|RL31_ASHGO	60S ribosomal protein L31 AER076C OS=(Yeast) (Eremothecium gossypii) GN=AER076C PE=3 SV=2	99/122(81.15)	K02910	RP-L31e, RPL31	large subunit ribosomal protein L31e	ko03010	Ribosome	KOG0893	60S ribosomal protein L31	[J]	INFORMATION STORAGE AND PROCESSING	Translation, ribosomal structure and biogenesis	J	COG2097	(ribosomal) protein	Biological Process: cytoplasmic translation (GO:0002181);|Molecular Function: structural constituent of ribosome (GO:0003735);|Cellular Component: cytosolic large ribosomal subunit (GO:0022625);	PF01198.19	Ribosomal protein L31e
TRINITY_DN1104_c0_g1_i1_1	--	--	--	--	--	--	--	--	--	--	--	--	--	--	--	--	--	--	--	--	--
TRINITY_DN11050_c0_g1_i1_4	CEF85984.1	unnamed protein product [Fusarium graminearum]	--	--	--	--	--	--	--	--	--	--	--	--	--	--	--	--	--	--	--
TRINITY_DN11051_c0_g1_i1_2	PIA56395.1	hypothetical protein AQUCO_00700607v1 [Aquilegia coerulea]	Q9SX78|CXE2_ARATH	Probable carboxylesterase 2 F16N3.25 OS=Arabidopsis thaliana (Mouse-ear cress) GN=F16N3.25 PE=2 SV=1	--	--	--	--	--	--	KOG1515	Arylacetamide deacetylase	[V]	CELLULAR PROCESSES AND SIGNALING	Defense mechanisms	I	COG0657	alpha beta hydrolase fold-3 domain protein	Molecular Function: carboxylic ester hydrolase activity (GO:0052689);	PF07859.13	alpha/beta hydrolase fold
TRINITY_DN11054_c0_g1_i1_4	ODN97735.1	NADH dehydrogenase (ubiquinone) 1 alpha subcomplex 4 [Cryptococcus depauperatus CBS 7855]	--	--	55/84(65.48)	K03948	NDUFA4	NADH dehydrogenase (ubiquinone) 1 alpha subcomplex subunit 4	ko00190	Oxidative phosphorylation	--	--	--	--	--	U	ENOG410XV3P	NADH dehydrogenase (ubiquinone) 1 alpha subcomplex, 4-like 2	--	--	--
TRINITY_DN11054_c0_g1_i2_3	--	--	--	--	--	--	--	--	--	--	--	--	--	--	--	--	--	--	--	--	--
TRINITY_DN11057_c0_g1_i1_3	XP_026655853.1	SPX domain-containing membrane protein Os06g0129400-like isoform X3 [Phoenix dactylifera]	Q93ZQ5|SPXM3_ARATH	SPX domain-containing membrane protein At4g22990 F7H19.170 OS=Arabidopsis thaliana (Mouse-ear cress) GN=F7H19.170 PE=2 SV=2	--	--	--	--	--	--	KOG2325	Predicted transporter/transmembrane protein	[R]	POORLY CHARACTERIZED	General function prediction only	T	ENOG41101S9	SPX domain-containing membrane protein	Cellular Component: integral component of membrane (GO:0016021);|Biological Process: transmembrane transport (GO:0055085);	--	--
TRINITY_DN11059_c0_g1_i1_3	PIA60647.1	hypothetical protein AQUCO_00300278v1, partial [Aquilegia coerulea]	--	--	--	--	--	--	--	--	--	--	--	--	--	S	ENOG410ZMUJ	F-box protein	--	PF03478.18	Protein of unknown function (DUF295)
TRINITY_DN1105_c0_g1_i1_3	--	--	--	--	--	--	--	--	--	--	--	--	--	--	--	--	--	--	--	--	--
TRINITY_DN11062_c0_g1_i1_3	--	--	--	--	--	--	--	--	--	--	--	--	--	--	--	--	--	--	--	--	--
TRINITY_DN11063_c0_g1_i1_1	OQR95234.1	sterol 24c-methyltransferase [Achlya hypogyna]	Q9LM02|SMT1_ARATH	Cycloartenol-C-24-methyltransferase MSH12.18 OS=Arabidopsis thaliana (Mouse-ear cress) GN=MSH12.18 PE=1 SV=1	28/49(57.14)	K00559	SMT1, ERG6	sterol 24-C-methyltransferase [EC:2.1.1.41]	ko00100	Steroid biosynthesis	KOG1269	SAM-dependent methyltransferases	[IR]	METABOLISM|POORLY CHARACTERIZED	Lipid transport and metabolism |General function prediction only	S	ENOG410XP5G	Methyltransferase	Molecular Function: sterol 24-C-methyltransferase activity (GO:0003838);|Cellular Component: vacuole (GO:0005773);|Cellular Component: endoplasmic reticulum (GO:0005783);|Cellular Component: plasmodesma (GO:0009506);|Biological Process: embryo development ending in seed dormancy (GO:0009793);|Biological Process: sterol biosynthetic process (GO:0016126);	--	--
TRINITY_DN11064_c0_g1_i1_4	PIA56571.1	hypothetical protein AQUCO_00700724v1 [Aquilegia coerulea]	--	--	--	--	--	--	--	--	--	--	--	--	--	--	--	--	--	PF03478.18	Protein of unknown function (DUF295)
TRINITY_DN11066_c0_g1_i1_2	KIL91286.1	hypothetical protein FAVG1_04900 [Fusarium avenaceum]	--	--	--	--	--	--	--	--	--	--	--	--	--	S	ENOG410YWTC	NA	--	--	--
TRINITY_DN11068_c0_g1_i1_2	--	--	--	--	--	--	--	--	--	--	--	--	--	--	--	--	--	--	--	--	--
TRINITY_DN11068_c0_g1_i1_3	PIA35907.1	hypothetical protein AQUCO_03400061v1 [Aquilegia coerulea]	Q680Z7|PPR24_ARATH	Pentatricopeptide repeat-containing protein At1g09220, mitochondrial T12M4.7 OS=Arabidopsis thaliana (Mouse-ear cress) GN=T12M4.7 PE=2 SV=1	--	--	--	--	--	--	KOG4197	FOG: PPR repeat	[R]	POORLY CHARACTERIZED	General function prediction only	S	ENOG410Z7Z7	Pentatricopeptide repeat-containing protein	--	PF01535.20,PF13041.6,PF12854.7	PPR repeat|PPR repeat family|PPR repeat
TRINITY_DN11069_c0_g1_i1_2	--	--	--	--	--	--	--	--	--	--	--	--	--	--	--	--	--	--	--	--	--
TRINITY_DN11072_c0_g1_i1_1	ORY64625.1	hypothetical protein BCR35DRAFT_283149 [Leucosporidium creatinivorum]	P39692|MET10_YEAST	Sulfite reductase [NADPH] flavoprotein component YFR030W OS=Saccharomyces cerevisiae (strain ATCC 204508 / S288c) (Baker's yeast) GN=YFR030W PE=1 SV=2	68/111(61.26)	K00380	cysJ	sulfite reductase (NADPH) flavoprotein alpha-component [EC:1.8.1.2]	ko00920	Sulfur metabolism	KOG1158	NADP/FAD dependent oxidoreductase	[C]	METABOLISM	Energy production and conversion	P	COG0369	Component of the sulfite reductase complex that catalyzes the 6-electron reduction of sulfite to sulfide. This is one of several activities required for the biosynthesis of L- cysteine from sulfate. The flavoprotein component catalyzes the electron flow from NADPH - FAD - FMN to the hemoprotein component (By similarity)	Biological Process: sulfate assimilation (GO:0000103);|Molecular Function: NADPH-hemoprotein reductase activity (GO:0003958);|Molecular Function: sulfite reductase (NADPH) activity (GO:0004783);|Cellular Component: cytosol (GO:0005829);|Biological Process: methionine biosynthetic process (GO:0009086);|Cellular Component: sulfite reductase complex (NADPH) (GO:0009337);|Molecular Function: FMN bind…	PF00667.20	FAD binding domain
TRINITY_DN11072_c0_g1_i1_2	--	--	--	--	--	--	--	--	--	--	--	--	--	--	--	--	--	--	--	--	--
TRINITY_DN11073_c0_g1_i1_4	--	--	--	--	--	--	--	--	--	--	--	--	--	--	--	--	--	--	--	--	--
TRINITY_DN11076_c0_g1_i1_2	KAF2621415.1	lytic polysaccharide monooxygenase [Macroventuria anomochaeta]	O14405|GUN4_HYPJE	Endoglucanase-4 egl4 OS=Hypocrea jecorina (Trichoderma reesei) GN=egl4 PE=1 SV=1	--	--	--	--	--	--	--	--	--	--	--	S	ENOG41111UP	Glycosyl hydrolase family 61	Cellular Component: extracellular region (GO:0005576);|Molecular Function: cellulase activity (GO:0008810);|Biological Process: cellulose catabolic process (GO:0030245);|Molecular Function: cellulose binding (GO:0030248);	PF03443.14	Glycosyl hydrolase family 61
TRINITY_DN11078_c0_g1_i1_2	--	--	--	--	--	--	--	--	--	--	--	--	--	--	--	--	--	--	--	--	--
TRINITY_DN11078_c0_g1_i1_4	--	--	--	--	--	--	--	--	--	--	--	--	--	--	--	--	--	--	--	--	--
TRINITY_DN11082_c0_g1_i1_1	--	--	--	--	--	--	--	--	--	--	--	--	--	--	--	--	--	--	--	--	--
TRINITY_DN11082_c0_g1_i1_2	--	--	--	--	--	--	--	--	--	--	--	--	--	--	--	--	--	--	--	--	--
TRINITY_DN11085_c0_g1_i2_2	TFJ88708.1	hypothetical protein NSK_000277 [Nannochloropsis salina CCMP1776]	Q6NLB0|GSTL1_ARATH	Glutathione S-transferase L1 F9G14.90 OS=Arabidopsis thaliana (Mouse-ear cress) GN=F9G14.90 PE=2 SV=1	72/215(33.49)	K00799	GST, gst	glutathione S-transferase [EC:2.5.1.18]	ko00480	Glutathione metabolism	KOG0406	Glutathione S-transferase	[O]	CELLULAR PROCESSES AND SIGNALING	Posttranslational modification, protein turnover, chaperones	O	ENOG410XSIX	glutathione Stransferase	Molecular Function: glutathione transferase activity (GO:0004364);|Cellular Component: cytosol (GO:0005829);|Biological Process: response to toxic substance (GO:0009636);|Biological Process: protein glutathionylation (GO:0010731);	PF13417.6,PF13409.6,PF02798.20,PF16865.5,PF14497.6,PF00462.24,PF13410.6,PF00043.25	Glutathione S-transferase, N-terminal domain|Glutathione S-transferase, N-terminal domain|Glutathione S-transferase, N-terminal domain|Glutathione S-transferase, C-terminal domain|Glutathione S-transferase, C-terminal domain|Glutaredoxin|Glutathione S-transferase, C-terminal domain|Glutathione S-transferase, C-terminal domain
TRINITY_DN11086_c0_g1_i1_3	--	--	--	--	--	--	--	--	--	--	--	--	--	--	--	--	--	--	--	--	--
TRINITY_DN11086_c0_g1_i1_4	KYP65542.1	hypothetical protein KK1_011783, partial [Cajanus cajan]	--	--	--	--	--	--	--	--	--	--	--	--	--	--	--	--	--	--	--
TRINITY_DN11087_c0_g1_i1_2	--	--	--	--	--	--	--	--	--	--	--	--	--	--	--	--	--	--	--	--	--
TRINITY_DN1108_c0_g1_i1_3	--	--	--	--	--	--	--	--	--	--	--	--	--	--	--	--	--	--	--	--	--
TRINITY_DN11092_c0_g1_i1_2	--	--	--	--	--	--	--	--	--	--	--	--	--	--	--	--	--	--	--	--	--
TRINITY_DN11094_c0_g1_i1_2	--	--	--	--	--	--	--	--	--	--	--	--	--	--	--	--	--	--	--	--	--
TRINITY_DN11094_c0_g1_i1_4	KIO23119.1	hypothetical protein M407DRAFT_78461 [Tulasnella calospora MUT 4182]	J9VDQ4|VCX1_CRYNH	Vacuolar calcium ion transporter CNAG_00025 OS=CBS 10515 / FGSC 9487) (Filobasidiella neoformans var. grubii) GN=CNAG_00025 PE=3 SV=2	--	--	--	--	--	--	KOG1397	Ca2+/H+ antiporter VCX1 and related proteins	[P]	METABOLISM	Inorganic ion transport and metabolism	P	COG0387	Calcium Proton	--	PF01699.24	Sodium/calcium exchanger protein
TRINITY_DN11095_c0_g1_i1_4	--	--	--	--	--	--	--	--	--	--	--	--	--	--	--	--	--	--	--	--	--
TRINITY_DN1109_c0_g1_i1_3	--	--	--	--	--	--	--	--	--	--	--	--	--	--	--	--	--	--	--	--	--
TRINITY_DN11100_c0_g1_i1_2	--	--	--	--	--	--	--	--	--	--	--	--	--	--	--	--	--	--	--	--	--
TRINITY_DN11103_c0_g1_i1_1	--	--	--	--	--	--	--	--	--	--	--	--	--	--	--	--	--	--	--	--	--
TRINITY_DN11108_c0_g1_i1_3	--	--	--	--	--	--	--	--	--	--	--	--	--	--	--	--	--	--	--	--	--
TRINITY_DN11108_c0_g1_i1_4	--	--	--	--	--	--	--	--	--	--	--	--	--	--	--	--	--	--	--	--	--
TRINITY_DN11109_c0_g1_i1_4	--	--	--	--	--	--	--	--	--	--	--	--	--	--	--	--	--	--	--	--	--
TRINITY_DN1110_c0_g1_i1_3	KAF1323446.1	Vacuolar sorting protein 9, partial [Globisporangium splendens]	--	--	--	--	--	--	--	--	--	--	--	--	--	--	--	--	--	PF02204.18	Vacuolar sorting protein 9 (VPS9) domain
TRINITY_DN11111_c0_g1_i1_1	--	--	--	--	--	--	--	--	--	--	--	--	--	--	--	--	--	--	--	--	--
TRINITY_DN11111_c0_g1_i1_4	--	--	--	--	--	--	--	--	--	--	--	--	--	--	--	--	--	--	--	--	--
TRINITY_DN11120_c0_g1_i1_4	XP_025358999.1	GTP-binding nuclear protein GSP1/Ran [Jaminaea rosea]	Q9P4E9|GSP1_CANAW	GTP-binding nuclear protein GSP1/Ran CAWG_04375 OS=Candida albicans (strain WO-1) (Yeast) GN=CAWG_04375 PE=3 SV=2	78/97(80.41)	K07936	RAN	GTP-binding nuclear protein Ran	ko03008|ko03013	Ribosome biogenesis in eukaryotes|RNA transport	KOG0096	GTPase Ran/TC4/GSP1 (nuclear protein transport pathway), small G protein superfamily	[U]	CELLULAR PROCESSES AND SIGNALING	Intracellular trafficking, secretion, and vesicular transport	S	ENOG410XNRS	GTP-binding nuclear protein	Molecular Function: GTPase activity (GO:0003924);|Molecular Function: GTP binding (GO:0005525);|Cellular Component: nucleus (GO:0005634);|Biological Process: nucleocytoplasmic transport (GO:0006913);|Biological Process: protein transport (GO:0015031);	--	--
TRINITY_DN11123_c0_g1_i1_3	KAF1330176.1	Interferon-related developmental regulator 1, partial [Globisporangium splendens]	--	--	--	--	--	--	--	--	--	--	--	--	--	K	ENOG410XSIZ	Interferon-related developmental regulator	--	--	--
TRINITY_DN11123_c0_g1_i1_4	XP_018841715.1	PREDICTED: histone H4-like [Juglans regia]	P0CG89|H4_SOYBN	Histone H4 . OS=Glycine max (Soybean) (Glycine hispida) GN=. PE=3 SV=1	--	--	--	--	--	--	KOG3467	Histone H4	[B]	INFORMATION STORAGE AND PROCESSING	Chromatin structure and dynamics	B	COG2036	Core component of nucleosome. Nucleosomes wrap and compact DNA into chromatin, limiting DNA accessibility to the cellular machineries which require DNA as a template. Histones thereby play a central role in transcription regulation, DNA repair, DNA replication and chromosomal stability. DNA accessibility is regulated via a complex set of post-translational modifications of histones, also called h…	Cellular Component: nucleosome (GO:0000786);|Molecular Function: DNA binding (GO:0003677);|Cellular Component: nucleolus (GO:0005730);|Cellular Component: vacuolar membrane (GO:0005774);|Cellular Component: cytosol (GO:0005829);|Cellular Component: plasma membrane (GO:0005886);|Biological Process: nucleosome assembly (GO:0006334);|Biological Process: response to water deprivation (GO:0009414);|Ce…	--	--
TRINITY_DN11123_c0_g2_i1_3	KAF1330176.1	Interferon-related developmental regulator 1, partial [Globisporangium splendens]	--	--	--	--	--	--	--	--	--	--	--	--	--	K	ENOG410XSIZ	Interferon-related developmental regulator	--	PF05004.13	Interferon-related developmental regulator (IFRD)
TRINITY_DN11124_c0_g1_i1_1	XP_017215147.1	PREDICTED: eukaryotic translation initiation factor 5A-4-like [Daucus carota subsp. sativus]	Q9SC12|IF5A_SENVE	Eukaryotic translation initiation factor 5A EIFSV1 OS=Senecio vernalis (Spring groundsel) GN=EIFSV1 PE=2 SV=1	--	--	--	--	--	--	KOG3271	Translation initiation factor 5A (eIF-5A)	[J]	INFORMATION STORAGE AND PROCESSING	Translation, ribosomal structure and biogenesis	J	COG0231	Involved in peptide bond synthesis. Stimulates efficient translation and peptide-bond synthesis on native or reconstituted 70S ribosomes in vitro. Probably functions indirectly by altering the affinity of the ribosome for aminoacyl-tRNA, thus increasing their reactivity as acceptors for peptidyl transferase (By similarity)	Molecular Function: translation initiation factor activity (GO:0003743);|Molecular Function: translation elongation factor activity (GO:0003746);|Biological Process: translational frameshifting (GO:0006452);|Molecular Function: ribosome binding (GO:0043022);|Biological Process: positive regulation of translational elongation (GO:0045901);|Biological Process: positive regulation of translational t…	--	--
TRINITY_DN11124_c0_g1_i1_4	--	--	--	--	--	--	--	--	--	--	--	--	--	--	--	--	--	--	--	--	--
TRINITY_DN11126_c0_g1_i1_1	RYN38462.1	hypothetical protein AA0115_g347 [Alternaria tenuissima]	--	--	--	--	--	--	--	--	--	--	--	--	--	S	ENOG410XNTF	Casein kinase II beta 2 subunit	--	--	--
TRINITY_DN11126_c0_g1_i1_2	PPD86906.1	hypothetical protein GOBAR_DD16176 [Gossypium barbadense]	F6H7K5|THI42_VITVI	Thiamine thiazole synthase 2, chloroplastic VIT_10s0116g00530 OS=Vitis vinifera (Grape) GN=VIT_10s0116g00530 PE=3 SV=1	70/86(81.40)	K03146	THI4, THI1	cysteine-dependent adenosine diphosphate thiazole synthase [EC:2.4.2.60]	ko00730	Thiamine metabolism	KOG2960	Protein involved in thiamine biosynthesis and DNA damage tolerance	[R]	POORLY CHARACTERIZED	General function prediction only	H	COG1635	Involved in biosynthesis of the thiamine precursor thiazole. Catalyzes the conversion of NAD and glycine to adenosine diphosphate 5-(2-hydroxyethyl)-4-methylthiazole-2-carboxylic acid (ADT), an adenylated thiazole intermediate. The reaction includes an iron-dependent sulfide transfer from a conserved cysteine residue of the protein to a thiazole intermediate. The enzyme can only undergo a single …	Cellular Component: cytosol (GO:0005829);|Biological Process: thiamine biosynthetic process (GO:0009228);|Cellular Component: chloroplast stroma (GO:0009570);|Molecular Function: metal ion binding (GO:0046872);|Biological Process: thiazole biosynthetic process (GO:0052837);	--	--
TRINITY_DN11127_c0_g1_i1_3	--	--	--	--	--	--	--	--	--	--	--	--	--	--	--	--	--	--	--	--	--
TRINITY_DN11128_c0_g1_i1_2	OAQ24229.1	methionine adenosyltransferase [Mortierella elongata AG-77]	P48466|METK_NEUCR	S-adenosylmethionine synthase B16B8.070 OS=FGSC 987) GN=B16B8.070 PE=1 SV=1	177/242(73.14)	K00789	metK	S-adenosylmethionine synthetase [EC:2.5.1.6]	ko00270	Cysteine and methionine metabolism	KOG1506	S-adenosylmethionine synthetase	[H]	METABOLISM	Coenzyme transport and metabolism	H	COG0192	Catalyzes the formation of S-adenosylmethionine from methionine and ATP	Molecular Function: methionine adenosyltransferase activity (GO:0004478);|Molecular Function: ATP binding (GO:0005524);|Cellular Component: cytosol (GO:0005829);|Biological Process: methionine metabolic process (GO:0006555);|Biological Process: S-adenosylmethionine biosynthetic process (GO:0006556);|Biological Process: one-carbon metabolic process (GO:0006730);|Molecular Function: metal ion bindi…	PF02773.16,PF02772.16	S-adenosylmethionine synthetase, C-terminal domain|S-adenosylmethionine synthetase, central domain
TRINITY_DN11129_c0_g1_i1_2	TGO40995.1	hypothetical protein BHYA_0028g00370 [Botrytis hyacinthi]	P79023|AROG_CANAL	Phospho-2-dehydro-3-deoxyheptonate aldolase, tyrosine-inhibited CaO19.11542 OS=Candida albicans (strain SC5314 / ATCC MYA-2876) (Yeast) GN=CaO19.11542 PE=3 SV=1	123/123(100.00)	K01626	E2.5.1.54, aroF, aroG, aroH	3-deoxy-7-phosphoheptulonate synthase [EC:2.5.1.54]	ko00400	Phenylalanine, tyrosine and tryptophan biosynthesis	--	--	--	--	--	E	COG0722	Stereospecific condensation of phosphoenolpyruvate (PEP) and D-erythrose-4-phosphate (E4P) giving rise to 3-deoxy-D- arabino-heptulosonate-7-phosphate (DAHP) (By similarity)	Molecular Function: 3-deoxy-7-phosphoheptulonate synthase activity (GO:0003849);|Cellular Component: cytoplasm (GO:0005737);|Biological Process: aromatic amino acid family biosynthetic process (GO:0009073);|Biological Process: chorismate biosynthetic process (GO:0009423);	PF00793.20	DAHP synthetase I family
TRINITY_DN1112_c0_g1_i1_1	XP_001550341.1	Bcqri1 [Botrytis cinerea B05.10]	--	--	105/105(100.00)	K00972	UAP1	UDP-N-acetylglucosamine/UDP-N-acetylgalactosamine diphosphorylase [EC:2.7.7.23 2.7.7.83]	ko00520	Amino sugar and nucleotide sugar metabolism	--	--	--	--	--	G	COG4284	pyrophosphorylase	--	--	--
TRINITY_DN1112_c0_g1_i1_3	PIA37988.1	hypothetical protein AQUCO_02900086v1 [Aquilegia coerulea]	Q949Z1|PGLR4_ARATH	Polygalacturonase At1g48100 F21D18.17 OS=Arabidopsis thaliana (Mouse-ear cress) GN=F21D18.17 PE=2 SV=1	--	--	--	--	--	--	--	--	--	--	--	M	COG5434	Glycoside hydrolase family 28	Molecular Function: polygalacturonase activity (GO:0004650);|Cellular Component: extracellular region (GO:0005576);|Cellular Component: cell wall (GO:0005618);|Biological Process: carbohydrate metabolic process (GO:0005975);|Biological Process: plant-type cell wall modification involved in multidimensional cell growth (GO:0009831);	PF00295.17	Glycosyl hydrolases family 28
TRINITY_DN11131_c0_g1_i1_1	--	--	--	--	--	--	--	--	--	--	--	--	--	--	--	--	--	--	--	--	--
TRINITY_DN11131_c0_g1_i2_3	--	--	--	--	--	--	--	--	--	--	--	--	--	--	--	--	--	--	--	--	--
TRINITY_DN11132_c0_g1_i1_3	KAF1330118.1	Maleylacetoacetate isomerase, partial [Globisporangium splendens]	P57108|GSTZ_EUPES	Glutathione S-transferase zeta class . OS=Euphorbia esula (Leafy spurge) GN=. PE=2 SV=1	95/216(43.98)	K01800	maiA, GSTZ1	maleylacetoacetate isomerase [EC:5.2.1.2]	ko00350	Tyrosine metabolism	KOG0868	Glutathione S-transferase	[O]	CELLULAR PROCESSES AND SIGNALING	Posttranslational modification, protein turnover, chaperones	O	COG0625	glutathione Stransferase	Molecular Function: glutathione transferase activity (GO:0004364);|Cellular Component: cytoplasm (GO:0005737);|Biological Process: aromatic amino acid family metabolic process (GO:0009072);	PF02798.20,PF13417.6,PF13409.6,PF14497.6	Glutathione S-transferase, N-terminal domain|Glutathione S-transferase, N-terminal domain|Glutathione S-transferase, N-terminal domain|Glutathione S-transferase, C-terminal domain
TRINITY_DN11136_c0_g1_i1_3	--	--	--	--	--	--	--	--	--	--	--	--	--	--	--	--	--	--	--	--	--
TRINITY_DN1113_c0_g1_i1_1	XP_018391333.1	hypothetical protein CC77DRAFT_1027050 [Alternaria alternata]	P79082|MGR2_SCHPO	Protein mgr2 SPBC27.06c OS=Schizosaccharomyces pombe (strain 972 / ATCC 24843) (Fission yeast) GN=SPBC27.06c PE=2 SV=1	--	--	--	--	--	--	KOG4096	Uncharacterized conserved protein	[S]	POORLY CHARACTERIZED	Function unknown	S	ENOG411279J	Reactive oxygen species modulator 1	Cellular Component: cytoplasm (GO:0005737);|Cellular Component: mitochondrion (GO:0005739);|Cellular Component: TIM23 mitochondrial import inner membrane translocase complex (GO:0005744);|Cellular Component: integral component of membrane (GO:0016021);|Biological Process: protein import into mitochondrial matrix (GO:0030150);|Biological Process: protein import into mitochondrial inner membrane (G…	PF10247.9	Reactive mitochondrial oxygen species modulator 1
TRINITY_DN1113_c0_g1_i1_3	--	--	--	--	--	--	--	--	--	--	--	--	--	--	--	--	--	--	--	--	--
TRINITY_DN11145_c0_g1_i1_1	--	--	--	--	--	--	--	--	--	--	--	--	--	--	--	--	--	--	--	PF00170.21	bZIP transcription factor	0F	bZIP
TRINITY_DN11150_c0_g1_i1_4	--	--	--	--	--	--	--	--	--	--	--	--	--	--	--	--	--	--	--	--	--
TRINITY_DN11151_c0_g1_i1_3	PSS08126.1	Endonuclease [Actinidia chinensis var. chinensis]	--	--	--	--	--	--	--	--	--	--	--	--	--	--	--	--	--	--	--
TRINITY_DN11152_c0_g1_i1_4	KAF2854123.1	malate dehydrogenase-like protein [Plenodomus tracheiphilus IPT5]	P83778|MDHC_CANAL	Malate dehydrogenase, cytoplasmic CaO19.7481 OS=Candida albicans (strain SC5314 / ATCC MYA-2876) (Yeast) GN=CaO19.7481 PE=1 SV=2	116/128(90.62)	K00026	MDH2	malate dehydrogenase [EC:1.1.1.37]	ko00020|ko00270|ko00620|ko00630|ko00710	Citrate cycle (TCA cycle)|Cysteine and methionine metabolism|Pyruvate metabolism|Glyoxylate and dicarboxylate metabolism|Carbon fixation in photosynthetic organisms	KOG1494	NAD-dependent malate dehydrogenase	[C]	METABOLISM	Energy production and conversion	C	COG0039	Catalyzes the reversible oxidation of malate to oxaloacetate (By similarity)	Cellular Component: mitochondrion (GO:0005739);|Biological Process: carbohydrate metabolic process (GO:0005975);|Biological Process: tricarboxylic acid cycle (GO:0006099);|Biological Process: malate metabolic process (GO:0006108);|Molecular Function: malate dehydrogenase activity (GO:0016615);|Molecular Function: L-malate dehydrogenase activity (GO:0030060);	PF00056.23,PF01073.19	lactate/malate dehydrogenase, NAD binding domain|3-beta hydroxysteroid dehydrogenase/isomerase family
TRINITY_DN11156_c0_g1_i1_3	--	--	--	--	--	--	--	--	--	--	--	--	--	--	--	--	--	--	--	--	--
TRINITY_DN1115_c0_g1_i1_4	RPB19703.1	PTR2-domain-containing protein [Terfezia boudieri ATCC MYA-4762]	P32901|PTR2_YEAST	Peptide transporter PTR2 YKR413 OS=Saccharomyces cerevisiae (strain ATCC 204508 / S288c) (Baker's yeast) GN=YKR413 PE=1 SV=2	--	--	--	--	--	--	KOG1237	H+/oligopeptide symporter	[E]	METABOLISM	Amino acid transport and metabolism	E	COG3104	transporter	Cellular Component: plasma membrane (GO:0005886);|Biological Process: protein transport (GO:0015031);|Molecular Function: peptide:proton symporter activity (GO:0015333);|Biological Process: peptide transport (GO:0015833);|Cellular Component: integral component of membrane (GO:0016021);|Molecular Function: oligopeptide transmembrane transporter activity (GO:0035673);|Molecular Function: tripeptide…	PF00854.21	POT family
TRINITY_DN11160_c0_g1_i1_1	XP_018381485.1	hypothetical protein CC77DRAFT_418235 [Alternaria alternata]	--	--	--	--	--	--	--	--	--	--	--	--	--	S	ENOG41113FI	NA	--	--	--
TRINITY_DN11162_c0_g1_i1_3	--	--	--	--	--	--	--	--	--	--	--	--	--	--	--	--	--	--	--	--	--
TRINITY_DN11163_c0_g1_i1_1	KAD4584661.1	hypothetical protein E3N88_22262 [Mikania micrantha]	--	--	--	--	--	--	--	--	--	--	--	--	--	T	COG0515	Serine Threonine protein kinase	--	--	--
TRINITY_DN11167_c0_g1_i1_2	--	--	--	--	--	--	--	--	--	--	--	--	--	--	--	--	--	--	--	--	--
TRINITY_DN11169_c0_g1_i1_2	--	--	--	--	--	--	--	--	--	--	--	--	--	--	--	--	--	--	--	--	--
TRINITY_DN11169_c0_g1_i1_3	PIA38658.1	hypothetical protein AQUCO_02700112v1 [Aquilegia coerulea]	Q9LQR0|LBD1_ARATH	LOB domain-containing protein 1 F24B9.1 OS=Arabidopsis thaliana (Mouse-ear cress) GN=F24B9.1 PE=2 SV=1	--	--	--	--	--	--	--	--	--	--	--	S	ENOG410YHTF	lob domain-containing protein	Cellular Component: mitochondrion (GO:0005739);	PF03195.14	Lateral organ boundaries (LOB) domain	0F	LOB
TRINITY_DN11169_c0_g1_i1_4	--	--	--	--	--	--	--	--	--	--	--	--	--	--	--	--	--	--	--	--	--
TRINITY_DN1116_c0_g1_i1_2	XP_003057381.1	zinc finger/ABC transporter fusion protein [Micromonas pusilla CCMP1545]	Q9USH9|YJQ1_SCHPO	Uncharacterized ABC transporter ATP-binding protein C825.01 SPCC825.01 OS=Schizosaccharomyces pombe (strain 972 / ATCC 24843) (Fission yeast) GN=SPCC825.01 PE=1 SV=1	--	--	--	--	--	--	KOG0927	Predicted transporter (ABC superfamily)	[R]	POORLY CHARACTERIZED	General function prediction only	S	COG0488	(ABC) transporter	Biological Process: cytoplasmic translational initiation (GO:0002183);|Molecular Function: ATP binding (GO:0005524);|Cellular Component: cytosol (GO:0005829);|Molecular Function: ATPase activity (GO:0016887);	--	--
TRINITY_DN1116_c0_g1_i1_4	--	--	--	--	--	--	--	--	--	--	--	--	--	--	--	--	--	--	--	--	--
TRINITY_DN11170_c0_g1_i1_4	--	--	--	--	--	--	--	--	--	--	--	--	--	--	--	--	--	--	--	--	--
TRINITY_DN11175_c0_g1_i1_3	--	--	--	--	--	--	--	--	--	--	--	--	--	--	--	--	--	--	--	--	--
TRINITY_DN11176_c0_g1_i1_2	ONM13011.1	Tetratricopeptide repeat (TPR)-like superfamily protein [Zea mays]	--	--	--	--	--	--	--	--	KOG1839	Uncharacterized protein CLU1/cluA/TIF31 involved in mitochondrial morphology/distribution, also found associated with eIF-3	[R]	POORLY CHARACTERIZED	General function prediction only	S	ENOG410XQUQ	Involved in proper cytoplasmic distribution of mitochondria (By similarity)	--	--	--
TRINITY_DN11178_c0_g1_i1_2	--	--	--	--	--	--	--	--	--	--	--	--	--	--	--	--	--	--	--	--	--
TRINITY_DN1117_c0_g1_i1_1	XP_019043168.1	hypothetical protein I302_07740 [Kwoniella bestiolae CBS 10118]	Q754J7|PRM10_ASHGO	Pheromone-regulated membrane protein 10 AFR075C OS=(Yeast) (Eremothecium gossypii) GN=AFR075C PE=3 SV=1	--	--	--	--	--	--	--	--	--	--	--	S	COG3610	Membrane	Cellular Component: integral component of membrane (GO:0016021);	PF06738.12,PF12821.7	Putative threonine/serine exporter|Threonine/Serine exporter, ThrE
TRINITY_DN1117_c0_g1_i1_3	KAF1332483.1	Propionyl-coa carboxylase beta chain, mitochondrial, partial [Globisporangium splendens]	--	--	42/74(56.76)	K01966	PCCB, pccB	propionyl-CoA carboxylase beta chain [EC:6.4.1.3 2.1.3.15]	ko00280|ko00630|ko00640	Valine, leucine and isoleucine degradation|Glyoxylate and dicarboxylate metabolism|Propanoate metabolism	KOG0540	3-Methylcrotonyl-CoA carboxylase, non-biotin containing subunit/Acetyl-CoA carboxylase carboxyl transferase, subunit beta	[EI]	METABOLISM|METABOLISM	Amino acid transport and metabolism |Lipid transport and metabolism	I	COG4799	carboxylase	--	--	--
TRINITY_DN11180_c0_g1_i1_4	--	--	--	--	--	--	--	--	--	--	--	--	--	--	--	--	--	--	--	--	--
TRINITY_DN11181_c0_g1_i1_3	TYZ62988.1	hypothetical protein PybrP1_002801 [Pythium brassicum]	--	--	--	--	--	--	--	--	--	--	--	--	--	--	--	--	--	PF12352.8	Snare region anchored in the vesicle membrane C-terminus
TRINITY_DN11182_c0_g1_i1_4	KAF1912784.1	P-loop containing nucleoside triphosphate hydrolase protein [Ampelomyces quisqualis]	Q96X45|EF2_NEUCR	Elongation factor 2 NCU07700 OS=FGSC 987) GN=NCU07700 PE=3 SV=3	--	--	--	--	--	--	KOG0469	Elongation factor 2	[J]	INFORMATION STORAGE AND PROCESSING	Translation, ribosomal structure and biogenesis	J	COG0480	Catalyzes the GTP-dependent ribosomal translocation step during translation elongation. During this step, the ribosome changes from the pre-translocational (PRE) to the post- translocational (POST) state as the newly formed A-site-bound peptidyl-tRNA and P-site-bound deacylated tRNA move to the P and E sites, respectively. Catalyzes the coordinated movement of the two tRNA molecules, the mRNA and…	Molecular Function: translation elongation factor activity (GO:0003746);|Molecular Function: GTPase activity (GO:0003924);|Molecular Function: GTP binding (GO:0005525);|Cellular Component: cytoplasm (GO:0005737);|Biological Process: translational elongation (GO:0006414);	--	--
TRINITY_DN11183_c0_g1_i1_3	--	--	--	--	--	--	--	--	--	--	--	--	--	--	--	--	--	--	--	--	--
TRINITY_DN11184_c0_g1_i1_3	KAF1325900.1	Carbohydrate esterase, partial [Globisporangium splendens]	--	--	--	--	--	--	--	--	--	--	--	--	--	G	COG3386	SMP-30 gluconolaconase LRE domain protein	--	PF08450.12	SMP-30/Gluconolactonase/LRE-like region
TRINITY_DN11185_c0_g1_i1_4	--	--	--	--	--	--	--	--	--	--	--	--	--	--	--	--	--	--	--	--	--
TRINITY_DN11186_c0_g1_i1_4	--	--	--	--	--	--	--	--	--	--	--	--	--	--	--	--	--	--	--	--	--
TRINITY_DN11187_c0_g1_i1_2	--	--	--	--	--	--	--	--	--	--	--	--	--	--	--	--	--	--	--	--	--
TRINITY_DN1118_c0_g1_i1_3	--	--	--	--	--	--	--	--	--	--	--	--	--	--	--	--	--	--	--	--	--
TRINITY_DN11190_c0_g1_i1_3	XP_009538551.1	phosphatidylinositol 3 and 4-kinase-like protein [Phytophthora sojae]	Q9FMJ0|P4KB1_ARATH	Phosphatidylinositol 4-kinase beta 1 MHJ24.5 OS=Arabidopsis thaliana (Mouse-ear cress) GN=MHJ24.5 PE=1 SV=1	62/147(42.18)	K19801	PI4KB	phosphatidylinositol 4-kinase B [EC:2.7.1.67]	ko00562|ko04070	Inositol phosphate metabolism|Phosphatidylinositol signaling system	KOG0903	Phosphatidylinositol 4-kinase, involved in intracellular trafficking and secretion	[TU]	CELLULAR PROCESSES AND SIGNALING|CELLULAR PROCESSES AND SIGNALING	Signal transduction mechanisms |Intracellular trafficking, secretion, and vesicular transport	I	ENOG410XPH3	phosphatidylinositol 4-kinase	Molecular Function: 1-phosphatidylinositol 4-kinase activity (GO:0004430);|Cellular Component: nucleus (GO:0005634);|Cellular Component: cytoplasm (GO:0005737);|Cellular Component: Golgi apparatus (GO:0005794);|Cellular Component: cytosol (GO:0005829);|Cellular Component: plasma membrane (GO:0005886);|Biological Process: pollen tube growth (GO:0009860);|Cellular Component: membrane (GO:0016020);|…	PF00454.27	Phosphatidylinositol 3- and 4-kinase
TRINITY_DN11192_c0_g1_i1_4	ERM98088.1	hypothetical protein AMTR_s02905p00001710, partial [Amborella trichopoda]	O64477|Y2913_ARATH	G-type lectin S-receptor-like serine/threonine-protein kinase At2g19130 T20K24.15 OS=Arabidopsis thaliana (Mouse-ear cress) GN=T20K24.15 PE=2 SV=1	--	--	--	--	--	--	--	--	--	--	--	T	COG0515	Serine Threonine protein kinase	--	PF00069.25,PF07714.17	Protein kinase domain|Protein tyrosine kinase
TRINITY_DN11193_c0_g1_i1_4	--	--	--	--	--	--	--	--	--	--	--	--	--	--	--	--	--	--	--	--	--
TRINITY_DN11194_c0_g1_i1_1	--	--	--	--	--	--	--	--	--	--	--	--	--	--	--	--	--	--	--	--	--
TRINITY_DN11196_c0_g1_i1_1	--	--	--	--	--	--	--	--	--	--	--	--	--	--	--	--	--	--	--	--	--
TRINITY_DN11200_c0_g1_i1_3	KAF1335887.1	Serine protease trypsin-like protein, partial [Globisporangium splendens]	P35049|TRYP_FUSOX	Trypsin . OS=Fusarium oxysporum (Fusarium vascular wilt) GN=. PE=1 SV=1	--	--	--	--	--	--	KOG3627	Trypsin	[E]	METABOLISM	Amino acid transport and metabolism	O	COG5640	protease	Molecular Function: serine-type endopeptidase activity (GO:0004252);|Cellular Component: extracellular region (GO:0005576);	PF00089.26	Trypsin
TRINITY_DN11203_c0_g1_i1_1	--	--	--	--	--	--	--	--	--	--	--	--	--	--	--	--	--	--	--	--	--
TRINITY_DN11205_c0_g1_i1_1	OVA16121.1	zinc finger protein [Macleaya cordata]	--	--	--	--	--	--	--	--	--	--	--	--	--	--	--	--	--	PF04434.17	SWIM zinc finger
TRINITY_DN11205_c0_g1_i1_2	--	--	--	--	--	--	--	--	--	--	--	--	--	--	--	--	--	--	--	--	--
TRINITY_DN11207_c0_g1_i1_4	--	--	--	--	--	--	--	--	--	--	--	--	--	--	--	--	--	--	--	--	--
TRINITY_DN11208_c0_g1_i1_2	--	--	--	--	--	--	--	--	--	--	--	--	--	--	--	--	--	--	--	--	--
TRINITY_DN11208_c0_g1_i1_3	RVW16398.1	L10-interacting MYB domain-containing protein [Vitis vinifera]	--	--	--	--	--	--	--	--	--	--	--	--	--	--	--	--	--	--	--
TRINITY_DN11209_c0_g1_i1_2	--	--	--	--	--	--	--	--	--	--	--	--	--	--	--	--	--	--	--	--	--
TRINITY_DN11209_c0_g1_i1_3	XP_010248758.1	PREDICTED: probable UDP-N-acetylglucosamine--peptide N-acetylglucosaminyltransferase SPINDLY [Nelumbo nucifera]	--	--	--	--	--	--	--	--	--	--	--	--	--	--	--	--	--	--	--
TRINITY_DN1120_c0_g1_i1_3	--	--	--	--	--	--	--	--	--	--	--	--	--	--	--	--	--	--	--	--	--
TRINITY_DN11210_c0_g1_i1_3	TYZ67285.1	hypothetical protein PybrP1_007222 [Pythium brassicum]	P47815|IF1A_WHEAT	Eukaryotic translation initiation factor 1A . OS=Triticum aestivum (Wheat) GN=. PE=1 SV=2	107/137(78.10)	K03236	EIF1A	translation initiation factor 1A	ko03013	RNA transport	KOG3403	Translation initiation factor 1A (eIF-1A)	[J]	INFORMATION STORAGE AND PROCESSING	Translation, ribosomal structure and biogenesis	J	COG0361	however, it seems to stimulate more or less all the activities of the other two initiation factors, IF-2 and IF-3 (By similarity)	Molecular Function: translation initiation factor activity (GO:0003743);	PF01176.19	Translation initiation factor 1A / IF-1
TRINITY_DN11211_c0_g1_i1_4	XP_028054450.1	histone deacetylase 6 [Camellia sinensis]	Q9FML2|HDA6_ARATH	Histone deacetylase 6 MDC12.7 OS=Arabidopsis thaliana (Mouse-ear cress) GN=MDC12.7 PE=1 SV=1	--	--	--	--	--	--	KOG1342	Histone deacetylase complex, catalytic component RPD3	[B]	INFORMATION STORAGE AND PROCESSING	Chromatin structure and dynamics	BQ	COG0123	Histone deacetylase	Cellular Component: histone deacetylase complex (GO:0000118);|Molecular Function: histone deacetylase activity (GO:0004407);|Cellular Component: nucleus (GO:0005634);|Cellular Component: nucleolus (GO:0005730);|Biological Process: response to salt stress (GO:0009651);|Biological Process: response to abscisic acid (GO:0009737);|Biological Process: embryo development ending in seed dormancy (GO:000…	--	--
TRINITY_DN11211_c0_g1_i2_1	XP_026416582.1	uncharacterized protein LOC113312021 [Papaver somniferum]	--	--	--	--	--	--	--	--	--	--	--	--	--	--	--	--	--	--	--
TRINITY_DN11212_c0_g1_i1_3	KIL89126.1	oxidoreductase [Fusarium avenaceum]	I1RV17|BUT77_GIBZE	NADH:flavin oxidoreductase FG08077 FG08077 OS=/ PH-1) (Wheat head blight fungus) (Fusarium graminearum) GN=FG08077 PE=2 SV=1	--	--	--	--	--	--	KOG0134	NADH:flavin oxidoreductase/12-oxophytodienoate reductase	[CR]	METABOLISM|POORLY CHARACTERIZED	Energy production and conversion |General function prediction only	C	COG1902	NADH flavin oxidoreductase, NADH oxidase	--	PF00724.20	NADH:flavin oxidoreductase / NADH oxidase family
TRINITY_DN11214_c0_g1_i1_4	RPB27572.1	hypothetical protein L211DRAFT_779792 [Terfezia boudieri ATCC MYA-4762]	C8V3N0|ATNN_EMENI	Aspercryptin biosynthesis cluster-specific transcription regulator atnN ANIA_07872 OS=M139) (Aspergillus nidulans) GN=ANIA_07872 PE=3 SV=1	--	--	--	--	--	--	--	--	--	--	--	S	ENOG410YXWW	C6 finger domain protein	Molecular Function: DNA-binding transcription factor activity, RNA polymerase II-specific (GO:0000981);|Molecular Function: DNA binding (GO:0003677);|Cellular Component: nucleus (GO:0005634);|Molecular Function: zinc ion binding (GO:0008270);	PF00172.18	Fungal Zn(2)-Cys(6) binuclear cluster domain	1F	zn-clus
TRINITY_DN11215_c0_g1_i1_3	KAF1326253.1	Serine protease family s15, partial [Globisporangium splendens]	--	--	--	--	--	--	--	--	--	--	--	--	--	S	COG2936	X-Pro dipeptidyl-peptidase C-terminal non-catalytic domain	--	PF08530.10	X-Pro dipeptidyl-peptidase C-terminal non-catalytic domain
TRINITY_DN11217_c0_g1_i1_3	--	--	--	--	--	--	--	--	--	--	--	--	--	--	--	--	--	--	--	--	--
TRINITY_DN11218_c0_g1_i1_1	--	--	--	--	--	--	--	--	--	--	--	--	--	--	--	--	--	--	--	--	--
TRINITY_DN11218_c0_g1_i1_4	CDZ98369.1	Histone acetyltransferase SAGA, TRRAP/TRA1 component, PI-3 kinase superfamily [Phaffia rhodozyma]	P38811|TRA1_YEAST	Transcription-associated protein 1 YHR099W OS=Saccharomyces cerevisiae (strain ATCC 204508 / S288c) (Baker's yeast) GN=YHR099W PE=1 SV=1	--	--	--	--	--	--	KOG0889	Histone acetyltransferase SAGA, TRRAP/TRA1 component, PI-3 kinase superfamily	[TBLD]	CELLULAR PROCESSES AND SIGNALING|INFORMATION STORAGE AND PROCESSING|INFORMATION STORAGE AND PROCESSING|CELLULAR PROCESSES AND SIGNALING	Signal transduction mechanisms |Chromatin structure and dynamics |Replication, recombination and repair |Cell cycle control, cell division, chromosome partitioning	BDLTU	COG5032	phosphatidylinositol kinase activity	Cellular Component: SAGA complex (GO:0000124);|Molecular Function: transcription coregulator activity (GO:0003712);|Cellular Component: nucleus (GO:0005634);|Biological Process: DNA repair (GO:0006281);|Biological Process: regulation of transcription, DNA-templated (GO:0006355);|Biological Process: histone acetylation (GO:0016573);|Cellular Component: NuA4 histone acetyltransferase complex (GO:00…	--	--
TRINITY_DN1121_c0_g1_i1_3	KAF1319960.1	Copine-like protein, partial [Globisporangium splendens]	Q9LY87|RGLG2_ARATH	E3 ubiquitin-protein ligase RGLG2 F18O22.210 OS=Arabidopsis thaliana (Mouse-ear cress) GN=F18O22.210 PE=1 SV=1	--	--	--	--	--	--	KOG1327	Copine	[T]	CELLULAR PROCESSES AND SIGNALING	Signal transduction mechanisms	S	ENOG410XPC8	copine family	Molecular Function: ubiquitin-protein transferase activity (GO:0004842);|Cellular Component: nucleus (GO:0005634);|Cellular Component: plasma membrane (GO:0005886);|Biological Process: cytokinin metabolic process (GO:0009690);|Biological Process: abscisic acid-activated signaling pathway (GO:0009738);|Biological Process: auxin metabolic process (GO:0009850);|Molecular Function: metal ion binding …	PF07002.16	Copine
TRINITY_DN11220_c0_g1_i1_2	KZM25437.1	metal ion binding [Ascochyta rabiei]	Q4WPF5|SEBA_ASPFU	C2H2 finger domain transcription factor sebA AFUA_4G09080 OS=A1100) (Aspergillus fumigatus) GN=AFUA_4G09080 PE=4 SV=1	--	--	--	--	--	--	KOG1721	FOG: Zn-finger	[R]	POORLY CHARACTERIZED	General function prediction only	S	COG5048	Zinc finger protein	Molecular Function: nucleic acid binding (GO:0003676);|Cellular Component: nucleus (GO:0005634);|Cellular Component: cytosol (GO:0005829);|Biological Process: pathogenesis (GO:0009405);|Biological Process: cellular response to oxidative stress (GO:0034599);|Biological Process: cellular response to heat (GO:0034605);|Molecular Function: metal ion binding (GO:0046872);|Biological Process: cellular …	PF00096.26,PF13894.6,PF12171.8,PF13465.6	Zinc finger, C2H2 type|C2H2-type zinc finger|Zinc-finger double-stranded RNA-binding|Zinc-finger double domain	1F	C2H2
TRINITY_DN11221_c0_g1_i1_3	KAF1314942.1	putative 4-mercaptohistidine n1-methyltransferase, ovoa c-terminal domain, partial [Globisporangium splendens]	--	--	--	--	--	--	--	--	--	--	--	--	--	S	ENOG410Y1AU	methyltransferase, type 11	--	PF13847.6,PF08241.12,PF13649.6,PF13489.6	Methyltransferase domain|Methyltransferase domain|Methyltransferase domain|Methyltransferase domain
TRINITY_DN11222_c0_g1_i1_1	XP_023924663.1	uncharacterized protein LOC112036069 [Quercus suber]	--	--	--	--	--	--	--	--	--	--	--	--	--	--	--	--	--	--	--
TRINITY_DN11222_c0_g1_i1_2	--	--	--	--	--	--	--	--	--	--	--	--	--	--	--	--	--	--	--	--	--
TRINITY_DN11228_c0_g1_i1_3	RPB10423.1	hypothetical protein P167DRAFT_254328 [Morchella conica CCBAS932]	--	--	--	--	--	--	--	--	--	--	--	--	--	--	--	--	--	--	--
TRINITY_DN11229_c0_g1_i1_1	CED84035.1	Peripheral-type benzodiazepine receptor and related proteins [Phaffia rhodozyma]	--	--	--	--	--	--	--	--	--	--	--	--	--	--	--	--	--	--	--
TRINITY_DN11229_c0_g1_i1_3	--	--	--	--	--	--	--	--	--	--	--	--	--	--	--	--	--	--	--	--	--
TRINITY_DN1122_c0_g1_i1_2	--	--	--	--	--	--	--	--	--	--	--	--	--	--	--	--	--	--	--	--	--
TRINITY_DN11230_c0_g1_i1_4	OWY51818.1	TRP-like protein [Alternaria alternata]	--	--	--	--	--	--	--	--	--	--	--	--	--	S	ENOG41102UW	Transient receptor potential (TRP) ion channel	--	PF06011.12	Transient receptor potential (TRP) ion channel
TRINITY_DN11230_c0_g1_i2_2	PHU04454.1	L-ascorbate peroxidase 1, cytosolic [Capsicum chinense]	--	--	--	--	--	--	--	--	--	--	--	--	--	--	--	--	--	--	--
TRINITY_DN11232_c0_g1_i1_1	XP_031861162.1	uncharacterized protein CI109_003523 [Kwoniella shandongensis]	Q6CFH9|ATP7_YARLI	ATP synthase subunit d, mitochondrial YALI0_B06831g OS=Yarrowia lipolytica (strain CLIB 122 / E 150) (Yeast) (Candida lipolytica) GN=YALI0_B06831g PE=1 SV=1	136/174(78.16)	K02138	ATPeF0D, ATP5H, ATP7	F-type H+-transporting ATPase subunit d	ko00190	Oxidative phosphorylation	KOG3366	Mitochondrial F1F0-ATP synthase, subunit d/ATP7	[C]	METABOLISM	Energy production and conversion	S	ENOG4111IHJ	energy coupled proton transport, down electrochemical gradient	Cellular Component: mitochondrial proton-transporting ATP synthase, stator stalk (GO:0000274);|Molecular Function: proton transmembrane transporter activity (GO:0015078);|Biological Process: ATP synthesis coupled proton transport (GO:0015986);|Biological Process: ATP hydrolysis coupled cation transmembrane transport (GO:0099132);	PF05873.12	ATP synthase D chain, mitochondrial (ATP5H)
TRINITY_DN11233_c0_g2_i1_1	--	--	--	--	--	--	--	--	--	--	--	--	--	--	--	--	--	--	--	--	--
TRINITY_DN11234_c0_g1_i1_3	PIA35089.1	hypothetical protein AQUCO_03600031v1 [Aquilegia coerulea]	B6VJS4|ROMT_VITVI	Trans-resveratrol di-O-methyltransferase VIT_12s0028g01880 OS=Vitis vinifera (Grape) GN=VIT_12s0028g01880 PE=1 SV=2	117/247(47.37)	K16040	ROMT	trans-resveratrol di-O-methyltransferase [EC:2.1.1.240]	ko00945	Stilbenoid, diarylheptanoid and gingerol biosynthesis	KOG3178	Hydroxyindole-O-methyltransferase and related SAM-dependent methyltransferases	[R]	POORLY CHARACTERIZED	General function prediction only	S	ENOG410XS7T	o-methyltransferase	Molecular Function: O-methyltransferase activity (GO:0008171);|Molecular Function: S-adenosylmethionine-dependent methyltransferase activity (GO:0008757);|Biological Process: aromatic compound biosynthetic process (GO:0019438);|Molecular Function: protein dimerization activity (GO:0046983);|Molecular Function: resveratrol 3,5-O-dimethyltransferase activity (GO:0102303);	PF00891.18	O-methyltransferase domain
TRINITY_DN11236_c0_g1_i1_3	TYZ67270.1	hypothetical protein PybrP1_001477 [Pythium brassicum]	O14301|YE85_SCHPO	Uncharacterized WD repeat-containing protein C9G1.05 SPAC9G1.05 OS=Schizosaccharomyces pombe (strain 972 / ATCC 24843) (Fission yeast) GN=SPAC9G1.05 PE=3 SV=1	--	--	--	--	--	--	KOG0318	WD40 repeat stress protein/actin interacting protein	[Z]	CELLULAR PROCESSES AND SIGNALING	Cytoskeleton	S	ENOG410XQN1	actin filament depolymerization	Cellular Component: nucleus (GO:0005634);|Cellular Component: cytosol (GO:0005829);|Biological Process: actin filament depolymerization (GO:0030042);|Cellular Component: actin cortical patch (GO:0030479);|Biological Process: positive regulation of actin filament depolymerization (GO:0030836);|Cellular Component: cortical actin cytoskeleton (GO:0030864);|Cellular Component: cell division site (GO:…	PF00400.32	WD domain, G-beta repeat
TRINITY_DN11238_c0_g1_i1_2	--	--	--	--	--	--	--	--	--	--	--	--	--	--	--	--	--	--	--	--	--
TRINITY_DN11239_c0_g1_i1_3	XP_006361920.1	PREDICTED: somatic embryogenesis receptor kinase 2 [Solanum tuberosum]	--	--	--	--	--	--	--	--	--	--	--	--	--	S	ENOG410YHAC	receptor kinase	--	PF13855.6	Leucine rich repeat
TRINITY_DN11243_c0_g1_i1_1	BAJ87685.1	predicted protein [Hordeum vulgare subsp. vulgare]	Q4P331|IF4A_USTMA	ATP-dependent RNA helicase eIF4A UMAG_05482 OS=Ustilago maydis (strain 521 / FGSC 9021) (Corn smut fungus) GN=UMAG_05482 PE=3 SV=1	159/191(83.25)	K03257	EIF4A	translation initiation factor 4A	ko03013	RNA transport	KOG0327	Translation initiation factor 4F, helicase subunit (eIF-4A) and related helicases	[J]	INFORMATION STORAGE AND PROCESSING	Translation, ribosomal structure and biogenesis	L	COG0513	purine NTP-dependent helicase activity	Molecular Function: translation initiation factor activity (GO:0003743);|Molecular Function: ATP-dependent RNA helicase activity (GO:0004004);|Molecular Function: ATP binding (GO:0005524);|Cellular Component: cytoplasm (GO:0005737);	PF00270.29,PF00271.31	DEAD/DEAH box helicase|Helicase conserved C-terminal domain
TRINITY_DN11244_c0_g1_i1_4	XP_024512398.1	expressed protein [Cryptococcus neoformans var. neoformans JEC21]	--	--	--	--	--	--	--	--	--	--	--	--	--	S	ENOG411168P	NA	--	--	--
TRINITY_DN11246_c0_g1_i1_3	--	--	--	--	--	--	--	--	--	--	--	--	--	--	--	--	--	--	--	--	--
TRINITY_DN11247_c0_g1_i1_3	CAN62231.1	hypothetical protein VITISV_010992 [Vitis vinifera]	--	--	35/75(46.67)	K12598	MTR4, SKIV2L2	ATP-dependent RNA helicase DOB1 [EC:3.6.4.13]	ko03018	RNA degradation	KOG1075	FOG: Reverse transcriptase	[R]	POORLY CHARACTERIZED	General function prediction only	--	--	--	--	--	--
TRINITY_DN11248_c0_g1_i1_1	--	--	--	--	--	--	--	--	--	--	--	--	--	--	--	--	--	--	--	--	--
TRINITY_DN11248_c0_g1_i1_4	RVW42747.1	hypothetical protein CK203_109873 [Vitis vinifera]	--	--	--	--	--	--	--	--	--	--	--	--	--	--	--	--	--	--	--
TRINITY_DN11252_c0_g1_i4_3	KAF1325179.1	hypothetical protein FI667_g9392, partial [Globisporangium splendens]	--	--	--	--	--	--	--	--	--	--	--	--	--	--	--	--	--	--	--
TRINITY_DN11256_c0_g1_i1_3	--	--	--	--	--	--	--	--	--	--	--	--	--	--	--	--	--	--	--	--	--
TRINITY_DN11257_c0_g1_i1_2	PIA61822.1	hypothetical protein AQUCO_00200072v1 [Aquilegia coerulea]	Q9FNE1|CRK42_ARATH	Cysteine-rich receptor-like protein kinase 42 MPO12.90 OS=Arabidopsis thaliana (Mouse-ear cress) GN=MPO12.90 PE=2 SV=1	--	--	--	--	--	--	--	--	--	--	--	T	COG0515	Serine Threonine protein kinase	--	--	--
TRINITY_DN11258_c0_g1_i1_4	--	--	--	--	--	--	--	--	--	--	--	--	--	--	--	--	--	--	--	--	--
TRINITY_DN1125_c0_g1_i1_3	CCX33259.1	Similar to 1,3-beta-glucan synthase component FKS1; acc. no. A2QLK4 [Pyronema omphalodes CBS 100304]	A2QLK4|FKS1_ASPNC	1,3-beta-glucan synthase component FKS1 An06g01550 OS=Aspergillus niger (strain CBS 513.88 / FGSC A1513) GN=An06g01550 PE=3 SV=1	76/106(71.70)	K00706	E2.4.1.34	1,3-beta-glucan synthase [EC:2.4.1.34]	ko00500	Starch and sucrose metabolism	KOG0916	1,3-beta-glucan synthase/callose synthase catalytic subunit	[M]	CELLULAR PROCESSES AND SIGNALING	Cell wall/membrane/envelope biogenesis	S	ENOG410XQ8V	synthase	Cellular Component: 1,3-beta-D-glucan synthase complex (GO:0000148);|Molecular Function: 1,3-beta-D-glucan synthase activity (GO:0003843);|Cellular Component: mitochondrion (GO:0005739);|Biological Process: (1->3)-beta-D-glucan biosynthetic process (GO:0006075);|Biological Process: regulation of cell shape (GO:0008360);|Cellular Component: integral component of membrane (GO:0016021);|Biological P…	PF02364.15	1,3-beta-glucan synthase component
TRINITY_DN11260_c0_g1_i1_1	--	--	--	--	--	--	--	--	--	--	--	--	--	--	--	--	--	--	--	--	--
TRINITY_DN11260_c0_g1_i1_3	--	--	--	--	--	--	--	--	--	--	--	--	--	--	--	--	--	--	--	--	--
TRINITY_DN11261_c0_g1_i1_1	--	--	--	--	--	--	--	--	--	--	--	--	--	--	--	--	--	--	--	--	--
TRINITY_DN11261_c0_g1_i1_4	RII21827.1	hypothetical protein CUC08_Gglean000995 [Alternaria sp. MG1]	--	--	--	--	--	--	--	--	--	--	--	--	--	H	COG1232	protoporphyrinogen oxidase	--	--	--
TRINITY_DN11262_c0_g1_i1_3	XP_021889977.1	F-box protein At3g07870-like [Carica papaya]	--	--	--	--	--	--	--	--	--	--	--	--	--	S	ENOG410YWCP	F-box protein	--	PF12937.7,PF00646.33	F-box-like|F-box domain
TRINITY_DN11262_c0_g1_i1_4	PIA42645.1	hypothetical protein AQUCO_02000233v1 [Aquilegia coerulea]	Q9M817|PTR6_ARATH	Protein NRT1/ PTR FAMILY 1.2 F9I5.4 OS=Arabidopsis thaliana (Mouse-ear cress) GN=F9I5.4 PE=1 SV=1	--	--	--	--	--	--	KOG1237	H+/oligopeptide symporter	[E]	METABOLISM	Amino acid transport and metabolism	E	COG3104	transporter	Cellular Component: plasma membrane (GO:0005886);|Molecular Function: peptide:proton symporter activity (GO:0015333);|Biological Process: nitrate transport (GO:0015706);|Cellular Component: integral component of membrane (GO:0016021);|Molecular Function: oligopeptide transmembrane transporter activity (GO:0035673);|Molecular Function: low-affinity nitrate transmembrane transporter activity (GO:00…	PF00854.21	POT family
TRINITY_DN11263_c0_g1_i1_3	PIA45339.1	hypothetical protein AQUCO_01700702v1 [Aquilegia coerulea]	Q84MB3|ACCH1_ARATH	1-aminocyclopropane-1-carboxylate oxidase homolog 1 F12K11.24 OS=Arabidopsis thaliana (Mouse-ear cress) GN=F12K11.24 PE=2 SV=1	--	--	--	--	--	--	KOG0143	Iron/ascorbate family oxidoreductases	[QR]	METABOLISM|POORLY CHARACTERIZED	Secondary metabolites biosynthesis, transport and catabolism |General function prediction only	S	COG3491	2OGFe(II) oxygenase	Molecular Function: oxidoreductase activity (GO:0016491);|Molecular Function: metal ion binding (GO:0046872);	PF03171.20	2OG-Fe(II) oxygenase superfamily
TRINITY_DN11264_c0_g1_i1_2	OSS48150.1	hypothetical protein B5807_06414 [Epicoccum nigrum]	Q03134|FDH_EMENI	Formate dehydrogenase AN6525 OS=M139) (Aspergillus nidulans) GN=AN6525 PE=2 SV=3	73/90(81.11)	K00122	FDH	formate dehydrogenase [EC:1.17.1.9]	ko00630	Glyoxylate and dicarboxylate metabolism	KOG0069	Glyoxylate/hydroxypyruvate reductase (D-isomer-specific 2-hydroxy acid dehydrogenase superfamily)	[C]	METABOLISM	Energy production and conversion	C	COG1052	Dehydrogenase	Cellular Component: extracellular region (GO:0005576);|Cellular Component: intracellular (GO:0005622);|Cellular Component: cytosol (GO:0005829);|Biological Process: acetate metabolic process (GO:0006083);|Molecular Function: formate dehydrogenase (NAD+) activity (GO:0008863);|Molecular Function: oxidoreductase activity, acting on the CH-OH group of donors, NAD or NADP as acceptor (GO:0016616);|Bi…	--	--
TRINITY_DN11264_c0_g1_i1_4	XP_012050525.1	transcription initiation factor TFIIB [Cryptococcus neoformans var. grubii H99]	O13749|TF2B_SCHPO	Transcription initiation factor IIB SPAC16E8.16 OS=Schizosaccharomyces pombe (strain 972 / ATCC 24843) (Fission yeast) GN=SPAC16E8.16 PE=3 SV=1	106/199(53.27)	K03124	TFIIB, GTF2B, SUA7, tfb	transcription initiation factor TFIIB	ko03022	Basal transcription factors	KOG1597	Transcription initiation factor TFIIB	[K]	INFORMATION STORAGE AND PROCESSING	Transcription	K	COG1405	Stabilizes TBP binding to an archaeal box-A promoter. Also responsible for recruiting RNA polymerase II to the pre- initiation complex (DNA-TBP-TFIIB) (By similarity)	Cellular Component: nucleus (GO:0005634);|Biological Process: regulation of transcription, DNA-templated (GO:0006355);|Biological Process: transcription initiation from RNA polymerase II promoter (GO:0006367);|Molecular Function: RNA polymerase II general transcription initiation factor activity (GO:0016251);|Molecular Function: TBP-class protein binding (GO:0017025);|Molecular Function: metal io…	PF00382.19	Transcription factor TFIIB repeat
TRINITY_DN11265_c0_g1_i1_1	ORY75325.1	Proteophosphoglycan ppg4 [Leucosporidium creatinivorum]	--	--	--	--	--	--	--	--	--	--	--	--	--	--	--	--	--	--	--
TRINITY_DN11265_c0_g1_i1_3	--	--	--	--	--	--	--	--	--	--	--	--	--	--	--	--	--	--	--	--	--
TRINITY_DN1126_c0_g1_i1_3	PIA50771.1	hypothetical protein AQUCO_01200190v1 [Aquilegia coerulea]	Q9FLB4|DRL31_ARATH	Putative disease resistance protein At5g05400 K18I23.21 OS=Arabidopsis thaliana (Mouse-ear cress) GN=K18I23.21 PE=3 SV=1	--	--	--	--	--	--	KOG4658	Apoptotic ATPase	[T]	CELLULAR PROCESSES AND SIGNALING	Signal transduction mechanisms	S	COG4886	leucine Rich Repeat	--	--	--
TRINITY_DN11276_c0_g1_i1_3	XP_010245925.1	PREDICTED: beta-galactosidase 15-like [Nelumbo nucifera]	Q9SCV5|BGAL7_ARATH	Beta-galactosidase 7 T1M15.110 OS=Arabidopsis thaliana (Mouse-ear cress) GN=T1M15.110 PE=2 SV=2	--	--	--	--	--	--	KOG0496	Beta-galactosidase	[G]	METABOLISM	Carbohydrate transport and metabolism	G	COG1874	beta-galactosidase	Molecular Function: beta-galactosidase activity (GO:0004565);|Cellular Component: cell wall (GO:0005618);|Cellular Component: vacuole (GO:0005773);|Biological Process: carbohydrate metabolic process (GO:0005975);|Molecular Function: carbohydrate binding (GO:0030246);|Cellular Component: apoplast (GO:0048046);	--	--
TRINITY_DN11277_c0_g1_i1_3	OVA02684.1	hypothetical protein BVC80_9093g26 [Macleaya cordata]	--	--	--	--	--	--	--	--	--	--	--	--	--	S	ENOG410Y9PC	NA	--	--	--
TRINITY_DN11277_c0_g1_i1_4	--	--	--	--	--	--	--	--	--	--	--	--	--	--	--	--	--	--	--	--	--
TRINITY_DN11278_c0_g1_i1_2	OVA12342.1	Reverse transcriptase zinc-binding domain [Macleaya cordata]	--	--	--	--	--	--	--	--	KOG1075	FOG: Reverse transcriptase	[R]	POORLY CHARACTERIZED	General function prediction only	S	ENOG410Y65V	Retrotransposon protein	--	PF13966.6	zinc-binding in reverse transcriptase
TRINITY_DN11278_c0_g1_i1_4	--	--	--	--	--	--	--	--	--	--	--	--	--	--	--	--	--	--	--	--	--
TRINITY_DN1127_c0_g1_i1_1	--	--	--	--	--	--	--	--	--	--	--	--	--	--	--	--	--	--	--	PF01130.21	CD36 family
TRINITY_DN11280_c0_g1_i1_2	XP_018272022.1	uncharacterized protein RHOBADRAFT_64866 [Rhodotorula graminis WP1]	Q9P720|RL16_NEUCR	60S ribosomal protein L16 8D4.200 OS=FGSC 987) GN=8D4.200 PE=3 SV=1	149/196(76.02)	K02872	RP-L13Ae, RPL13A	large subunit ribosomal protein L13Ae	ko03010	Ribosome	KOG3204	60S ribosomal protein L13a	[J]	INFORMATION STORAGE AND PROCESSING	Translation, ribosomal structure and biogenesis	J	COG0102	This protein is one of the early assembly proteins of the 50S ribosomal subunit, although it is not seen to bind rRNA by itself. It is important during the early stages of 50S assembly (By similarity)	Molecular Function: mRNA binding (GO:0003729);|Molecular Function: structural constituent of ribosome (GO:0003735);|Cellular Component: ribosome (GO:0005840);|Biological Process: translation (GO:0006412);|Biological Process: negative regulation of translation (GO:0017148);|Cellular Component: cytosolic large ribosomal subunit (GO:0022625);	PF00572.18	Ribosomal protein L13
[truncated: 78,119 more rows]
