# Supplementary material for: Hormonal dynamics and transcriptomic regulatory mechanisms during seed dormancy release in Aconitum kusnezoffii
Source: PLoS One. 2026 Feb 9;21(2):e0340761. doi: 10.1371/journal.pone.0340761 (PMC12885297; doi:10.1371/journal.pone.0340761)
Supplement: S2 File — (XLS) [file pone.0340761.s002.xls]

id	T1_1	T1_2	T1_3	T2_1	T2_2	T2_3	T3_1	T3_2	T3_3	T4_1	T4_2	T4_3
TRINITY_DN10002_c0_g1_i1_3	0	0	0	0	0	0	0	0	1.086598	9.44867	18.136862	9.723063
TRINITY_DN10002_c0_g1_i1_4	21.607401	10.978012	25.257171	0	0	0	1.004035	0	0	0	0	0
TRINITY_DN10004_c0_g1_i1_2	7.214913	14.666169	20.115772	0	9.300316	13.070321	1.630396	1.742769	0	6.260963	0	0
TRINITY_DN10005_c0_g1_i1_1	38.531898	4.740125	26.234244	0	0	0	2.132547	0	0	0	0	0
TRINITY_DN10006_c0_g1_i1_4	38.767531	12.163228	40.880895	3.898503	15.561992	3.862338	15.711365	15.499063	7.814585	3.649759	0	3.680802
TRINITY_DN10007_c0_g1_i1_1	22.161844	5.105574	7.702089	7.13492	7.163382	16.453827	6.969269	2.309253	11.708911	2.218203	4.568971	6.749917
TRINITY_DN10007_c0_g1_i1_3	0	0	0	0	0	0	0	1.296262	1.288007	12.815326	29.010466	20.533246
TRINITY_DN1000_c0_g1_i1_1	10.70764	2.158042	0	10.488648	6.439447	12.511237	4.113634	0	1.955384	0	0	1.965397
TRINITY_DN10010_c0_g1_i1_3	0	0	0	0	0	0	6.817801	6.852028	0	47.018825	53.868164	52.09736
TRINITY_DN10011_c0_g1_i1_3	0	0	0	0	0	0	2.450347	2.435104	0	23.961113	29.93834	24.865745
TRINITY_DN10012_c0_g1_i1_3	0	0	0	0	0	0	0	1.058114	1.059813	18.341673	21.788989	18.57707
TRINITY_DN10012_c0_g2_i1_1	5.20441	0	6.668922	0	0	0	0	0	0	0	0	0
TRINITY_DN10014_c0_g1_i1_3	1.993632	12.28932	4.100161	4.127282	14.520234	4.080145	8.032332	1.968404	9.735275	11.809331	15.699471	21.753177
TRINITY_DN10014_c0_g1_i1_4	13.750747	6.841319	9.209828	6.922985	18.583969	13.663047	25.005445	15.952995	13.401151	8.892163	17.883409	15.62995
TRINITY_DN10015_c0_g1_i1_3	0	0	0	0	0	0	2.672232	7.943928	5.182001	16.061091	16.141255	7.985219
TRINITY_DN10015_c0_g2_i1_3	0	0	0	0	0	0	6.305124	4.191594	10.533809	49.344787	60.904158	36.328087
TRINITY_DN10017_c0_g1_i1_1	32.839488	15.299464	22.498806	14.989693	9.988793	9.868711	0	5.333563	0	0	0	5.1955
TRINITY_DN1001_c0_g1_i1_4	0	0	0	4.85519	1.793926	10.64953	8.888305	5.276412	1.805098	22.994508	16.082091	5.386297
TRINITY_DN10020_c0_g1_i1_4	0	0	0	0	0	0	7.52066	3.744791	3.738107	43.066334	23.572114	50.35734
TRINITY_DN10021_c0_g1_i1_2	15.967617	8.290722	0	0	8.60406	4.208137	24.577491	8.209597	16.5705	20.238738	24.82156	4.150486
TRINITY_DN10022_c0_g1_i1_4	0	0	0	0	0	0	0	1.435635	0	12.525433	9.889859	19.957512
TRINITY_DN10026_c0_g1_i1_2	5.139606	4.00244	2.665188	2.46014	7.380797	7.418887	4.997999	2.96646	10.149171	0	0	0
TRINITY_DN10028_c0_g1_i1_3	0	0	0	0	0	0	0	0	0	18.725625	10.356692	10.383424
TRINITY_DN1002_c0_g1_i1_2	117.48132	209.446559	141.557577	0	0	1.861666	5.992342	1.481101	1.485814	0	0	0
TRINITY_DN1002_c0_g1_i1_4	10.757139	2.177356	15.001537	8.343842	11.450073	13.452303	10.609193	8.601471	1.904575	11.098453	11.1284	18.293578
TRINITY_DN10037_c0_g1_i1_2	24.755643	46.800072	69.690252	7.833512	10.188882	12.589911	36.984045	31.899434	19.102444	48.137941	48.155252	35.804093
TRINITY_DN10037_c0_g1_i1_3	10.671809	7.640218	12.44443	2.88332	7.093106	4.390108	6.653718	8.181959	8.094632	6.38693	9.679585	9.720667
TRINITY_DN10038_c0_g1_i1_1	22.003784	27.289081	8.970763	8.940543	17.833739	21.883945	0	0	0	0	0	3.868158
TRINITY_DN10038_c0_g1_i1_4	9.120122	5.429526	9.29992	5.635367	1.875749	3.784368	5.087185	8.450709	4.974209	0	7.241911	8.9974
TRINITY_DN1003_c0_g1_i1_1	31.126494	20.845232	24.479301	10.752272	3.548237	14.195887	0	0	0	6.522159	0	3.300831
TRINITY_DN10040_c0_g1_i1_1	33.994938	14.432577	26.144309	22.290455	16.873701	19.242703	4.891657	7.278262	7.091308	7.146898	0	0
TRINITY_DN10041_c0_g2_i1_2	7.007454	2.29488	0	2.426371	0	2.36611	20.606849	15.672209	17.496099	2.3518	4.716635	9.44957
TRINITY_DN10042_c0_g1_i1_3	0	0	0	0	0	0	0	0	1.487693	10.312969	10.408011	15.485901
TRINITY_DN10043_c0_g1_i1_4	31.265886	15.96798	40.266507	7.940852	19.937055	7.795765	0	0	0	0	0	0
TRINITY_DN10044_c0_g1_i1_3	0	0	0	13.643218	13.5152	0	12.745597	12.618418	12.647407	23.835366	42.578571	11.967552
TRINITY_DN10044_c0_g1_i2_2	14.719725	18.609403	21.996131	37.624312	24.188168	15.020542	567.906279	569.048093	511.529683	994.573372	1002.510427	1003.287401
TRINITY_DN10045_c0_g1_i1_1	119.715928	51.635878	121.185381	0	0	1.133488	0	0	0	0	0	0
TRINITY_DN10045_c0_g1_i1_2	12.467901	32.209584	22.592251	0	0	0	0	0	0	0	0	0
TRINITY_DN10046_c0_g1_i1_2	108.375888	125.9639	116.487616	0.972732	0.974331	3.909819	3.499083	4.379542	3.500676	1.821415	0.913148	0
TRINITY_DN10046_c0_g1_i1_3	0	0	0	0	0	1.962252	1.763283	1.748114	3.515018	12.73914	7.481993	1.845039
TRINITY_DN10047_c0_g1_i1_2	9.820005	13.211651	13.191113	12.079375	8.76024	9.75921	22.704721	25.515531	20.333512	28.663746	31.830665	20.50953
TRINITY_DN10047_c0_g1_i1_4	6.087132	6.322642	17.819647	0	0	0	0	0	0	0	1.328633	0
TRINITY_DN10049_c0_g1_i1_2	0	0	0	0	3.213743	0	39.830459	66.078443	52.635019	7.258678	17.593235	10.119805
TRINITY_DN1004_c0_g1_i1_3	0	3.496008	7.212351	3.673658	18.444631	18.019583	3.509627	3.451979	3.446424	3.515576	21.289112	7.084536
TRINITY_DN1004_c0_g1_i1_4	11.464831	6.626357	33.075072	0	0	0	0	0	0	0	0	0
TRINITY_DN10050_c0_g1_i1_1	26.990156	9.94168	15.303916	10.154322	10.067261	14.85477	0	0	0	0	0	0
TRINITY_DN10051_c0_g1_i1_1	192.137861	222.89394	203.491229	2.170198	0	3.234601	12.956797	9.947242	7.874604	4.091341	1.035499	4.181805
TRINITY_DN10058_c0_g1_i1_1	32.518484	23.354149	34.03909	0	0	0	0	1.655239	0	0	0	0
TRINITY_DN10058_c0_g1_i1_4	25.574412	33.546984	52.524761	12.305809	0	6.047917	23.661356	17.550215	11.313503	0	5.503257	11.133984
TRINITY_DN10059_c0_g1_i1_4	0	2.87191	11.227096	0	8.53466	13.858815	6.985387	20.914783	13.77117	0	7.355518	2.414409
TRINITY_DN10061_c0_g1_i1_2	1.808029	7.251474	9.210127	7.26505	11.067688	7.226775	26.155242	11.438506	28.478554	10.917948	4.661644	6.274916
TRINITY_DN10061_c0_g1_i1_4	23.396344	9.984595	35.530861	0	0	0	0	0	0	0	0	0
TRINITY_DN10062_c0_g1_i2_1	49.527363	19.706913	15.423239	0	0	0	0	0	0	0	0	0
TRINITY_DN10063_c0_g1_i1_1	19.866562	6.763309	4.556881	15.432004	17.216782	12.121497	3.937371	1.954392	11.465252	6.18211	6.317267	11.307518
TRINITY_DN10063_c0_g1_i1_2	0	0	0	0	3.301914	0	23.06099	22.886754	26.959426	10.571067	3.995149	6.641225
TRINITY_DN10064_c0_g1_i1_1	32.917399	19.492831	22.00312	16.492895	13.672507	10.946712	0	0	0	2.393831	4.824955	2.372271
TRINITY_DN10064_c0_g1_i1_2	0	2.529735	2.488331	0	2.345666	2.372027	40.093061	30.526333	43.770241	34.16731	51.795712	29.475104
TRINITY_DN10067_c0_g1_i1_3	14.580583	12.649603	40.645131	7.146912	39.586412	14.584109	20.354409	12.031951	2.272107	8.370634	16.400872	4.644461
TRINITY_DN10067_c0_g1_i1_4	44.91364	14.458688	29.216846	1.201358	1.200104	0	0	0	0	0	0	0
TRINITY_DN10069_c0_g1_i1_2	35.877934	34.32615	31.897838	5.323236	5.3125	0	1.719071	1.675671	3.30831	0	0	0
TRINITY_DN10070_c0_g1_i1_1	18.149102	5.284731	12.266054	0	0	0	0	0	0	0	0	0
TRINITY_DN10071_c0_g1_i1_1	25.154874	8.604115	16.855771	24.492486	6.561254	24.820459	0	0	0	9.212883	1.546045	13.87747
TRINITY_DN10072_c0_g1_i1_2	25.979337	51.378204	18.518692	2.104576	0	2.125063	1.775688	1.761639	1.811924	0	0	0
TRINITY_DN10072_c0_g1_i1_4	4.674031	1.592586	4.751178	12.460133	1.540465	4.652129	34.117447	28.221542	13.43032	25.691165	16.721854	21.335762
TRINITY_DN10073_c0_g2_i1_2	28.809087	41.590772	24.265814	1.942788	0	2.985267	3.823995	5.737987	9.008224	11.508167	6.280784	18.139665
TRINITY_DN10076_c0_g1_i1_3	9.257496	5.254221	2.652833	7.697768	17.955563	19.270614	3.613339	0	4.659744	2.515072	3.83157	6.40502
TRINITY_DN10077_c0_g1_i1_1	31.151624	14.861151	21.013013	4.18656	4.2222	21.058447	10.04748	11.916872	8.034534	8.54031	8.577919	10.751684
TRINITY_DN10077_c0_g1_i1_2	122.61178	116.177977	108.992332	0	0	0	0	1.133476	0	0	0	0
TRINITY_DN10077_c0_g1_i1_3	0	9.58677	0	18.03575	26.831223	18.151408	4.310662	25.683157	13.027466	12.805304	22.215262	13.017362
TRINITY_DN10077_c0_g1_i1_4	7.810965	2.555172	15.99654	0	2.656596	0	0	2.570545	2.555969	0	8.015931	5.29966
TRINITY_DN10077_c0_g2_i1_3	0	5.183875	5.252917	0	5.30978	7.844262	8.773109	8.610054	2.053413	10.538946	21.778449	4.358406
TRINITY_DN10078_c0_g1_i1_1	9.570867	9.759355	0	16.442945	6.403933	6.397962	0	0	0	0	3.202579	0
TRINITY_DN10078_c0_g2_i1_3	7.564636	0	0	2.562276	2.529409	0	7.336206	0	2.416243	14.851952	14.790899	19.901182
TRINITY_DN10079_c0_g1_i1_2	0	11.326173	3.926903	0	0	3.981901	22.833581	3.205904	15.935838	6.883078	10.5579	7.080427
TRINITY_DN10079_c0_g1_i1_4	7.922741	0	14.009424	2.725291	2.721395	2.705703	2.109615	10.461319	0	8.797534	6.768359	9.051917
TRINITY_DN10080_c2_g1_i1_1	20.162197	32.563227	19.657438	0	0	0	0	0	0	0	0	0
TRINITY_DN10082_c0_g1_i2_4	0	6.642509	17.535013	0	0	0	0	0	0	0	0	0
TRINITY_DN10084_c0_g1_i1_3	114.515541	87.450583	76.764314	120.328931	88.711366	82.478462	78.464689	59.696443	91.148778	58.831937	47.72929	41.807955
TRINITY_DN10085_c0_g1_i1_1	19.914695	32.382965	30.774676	23.188929	25.188063	20.166966	8.61252	11.008705	6.393395	20.398576	9.286695	20.816009
TRINITY_DN10086_c0_g1_i1_1	2.436572	0	0	4.907754	7.280159	4.872802	0	0	0	0	0	0
TRINITY_DN10086_c0_g1_i1_3	0	5.414371	0	5.228273	7.840688	10.247312	5.541331	0	2.748636	0	8.178485	0
TRINITY_DN10087_c0_g1_i1_2	0	17.760433	0	0	3.016575	0	0	0	0	0	0	0
TRINITY_DN1008_c0_g1_i1_1	25.057099	18.460897	8.941011	0	0	0	0	0	0	0	0	0
TRINITY_DN1008_c0_g1_i1_2	0	7.433402	0	12.551239	9.967922	2.440419	7.382912	4.917576	4.852148	2.45017	0	4.837031
TRINITY_DN10090_c0_g1_i1_1	25.569781	7.771605	15.607881	7.344805	5.875623	16.412018	12.626393	15.029238	11.918107	29.091619	6.467701	12.999672
TRINITY_DN10090_c0_g1_i1_2	3.546434	3.603971	3.666841	3.731126	3.653012	3.617421	25.220737	9.3993	29.973637	28.822788	17.303401	20.430075
TRINITY_DN10090_c0_g1_i1_3	0	2.184482	4.388171	0	2.196197	0	5.945261	1.951306	1.924046	26.206341	22.681912	20.306764
TRINITY_DN10092_c0_g1_i1_1	25.107256	9.990607	19.879956	13.109015	26.369128	9.760554	0	0	0	0	0	0
TRINITY_DN10092_c0_g1_i1_2	5.314992	10.934794	5.500533	7.128631	15.810134	14.190229	18.830471	16.767068	1.758544	1.779916	10.908641	0
TRINITY_DN10092_c0_g2_i1_3	0	0	0	6.670225	11.433681	1.644376	1.601349	1.568526	4.714853	4.592797	1.546834	1.57118
TRINITY_DN10093_c0_g1_i1_4	6.459271	16.479347	20.012363	12.619147	6.19846	0	0	23.72559	13.223998	6.481573	6.537688	3.252581
TRINITY_DN10095_c0_g1_i1_4	0	0	2.377511	4.540224	0	4.461914	8.772465	0	10.481575	4.330484	15.257932	19.617269
TRINITY_DN10096_c0_g1_i1_1	3.357688	1.740978	5.083207	8.362562	0	9.874995	2.973841	5.649367	1.519783	10.768136	0.000159	9.665716
TRINITY_DN10096_c0_g1_i1_2	28.906264	64.544819	21.288604	2.136483	0	2.147105	3.055118	0	3.047171	0	0	0
TRINITY_DN10098_c0_g1_i1_1	9.33661	4.787238	7.295833	14.949832	7.37634	4.83982	8.633044	8.669956	6.467042	2.176887	0	0
TRINITY_DN10098_c0_g1_i1_2	0	0	0	0	0	0	10.721676	5.998712	10.872556	6.263781	3.239545	9.630603
TRINITY_DN10098_c0_g2_i1_2	0	0	0	1.315773	0	0	17.519072	8.756164	22.196634	4.654006	17.815418	9.529678
TRINITY_DN10099_c0_g1_i1_2	7.591762	14.323992	16.915456	1.477776	7.552	7.612251	16.71016	9.029431	17.138891	7.458753	4.56885	4.476667
TRINITY_DN1009_c0_g1_i1_2	1.797883	3.585558	1.840778	6.897051	3.365164	0	14.769243	9.798745	9.831686	7.102958	5.461916	8.949424
TRINITY_DN1009_c0_g1_i1_4	0	0	0	0	1.006508	0	8.190018	7.223037	4.605245	28.002459	18.599806	49.313699
TRINITY_DN1009_c0_g1_i2_3	0	3.498216	1.177111	0	1.10218	0	166.925373	205.570248	160.817089	486.144924	472.775897	596.385734
TRINITY_DN10101_c0_g1_i1_2	11.562105	31.535062	24.136218	0	0	0	0	0	3.248654	0	0	0
TRINITY_DN10103_c0_g1_i1_2	6.111029	6.222512	2.044051	1.983556	9.878575	10.085879	5.51426	0	9.370969	3.930473	9.908581	9.849273
TRINITY_DN10104_c0_g1_i1_3	42.451361	14.964258	14.880949	31.911875	30.01611	20.7428	4.210419	4.173859	20.754752	8.626997	17.648273	4.454568
TRINITY_DN10107_c0_g1_i2_4	0	0	0	0	0	0	9.219377	12.826069	10.818412	81.933712	76.456784	97.594225
TRINITY_DN10108_c0_g1_i1_3	7.361457	23.542983	7.693954	0	19.814757	8.053139	3.435359	6.946234	0	10.174693	13.871325	17.434794
TRINITY_DN10109_c0_g1_i1_2	8.542703	6.724228	2.313278	0	7.003821	4.593161	16.851752	2.049274	4.124681	1.952138	1e-06	1.01117
TRINITY_DN1010_c0_g1_i1_1	17.178658	13.901323	8.513347	0	0	0	0	0.756066	0	0	0	0
TRINITY_DN1010_c0_g2_i1_1	8.791224	12.393706	10.942764	0	0	0	0	0	0	0	0	0
TRINITY_DN10114_c1_g1_i1_1	4.930659	22.442027	0	5.134818	0	17.616759	0	0	0	0	0	0
TRINITY_DN10115_c0_g1_i1_1	30.499665	21.432546	13.067843	0	0	0	2.559874	0	0	0	0	1.43531
TRINITY_DN10115_c0_g1_i1_2	48.824003	82.688642	65.391084	3.700206	6.5103	7.459405	0	0.896549	0	8.354349	0.93856	5.588865
TRINITY_DN10116_c0_g1_i1_1	8.729138	4.349305	1.478741	2.879693	1.488029	3.696897	2.740162	0	4.141551	0	10.092773	8.428225
TRINITY_DN10117_c0_g1_i1_1	74.838783	59.05703	58.047983	4.904013	4.979066	9.751435	13.411363	0	8.960997	0	0	0
TRINITY_DN10118_c0_g1_i1_1	0	0	0	5.627797	14.213988	19.576381	0	0	0	0	0	0
TRINITY_DN10119_c0_g1_i1_1	20.117236	10.213373	17.940383	0	0	1.82766	0.836531	1.682532	0	0	0	0
TRINITY_DN10121_c0_g1_i1_3	0	0	0	3.476574	3.418289	10.501232	0	7.288634	14.601897	49.028291	31.704609	45.68237
TRINITY_DN10122_c0_g1_i1_2	67.377402	49.612974	63.957622	2.822974	2.833565	4.26401	0	1.097835	2.209672	0	0	0
TRINITY_DN10123_c0_g1_i1_4	4.654276	3.099303	4.740925	4.616432	3.135409	6.157882	9.561408	12.434366	5.391987	4.165112	9.974587	8.410867
TRINITY_DN10124_c0_g1_i1_3	0	1.116502	1.123708	0	1.137427	0	144.568094	180.699107	132.549001	322.711143	346.71388	446.989402
TRINITY_DN10125_c0_g1_i1_3	0	0	0	0	0	0	10.237715	30.356566	27.028318	38.771488	49.339008	36.158533
TRINITY_DN10126_c0_g1_i1_1	13.392193	18.159817	6.88414	20.292238	20.406632	28.667079	7.700976	17.132979	7.572603	5.841825	3.883696	5.894295
TRINITY_DN10126_c0_g2_i1_4	7.084674	4.677348	0	9.798243	14.315372	2.40373	4.318019	6.418535	0	2.184127	0	4.489363
TRINITY_DN10129_c0_g1_i2_1	16.748086	20.746299	18.582317	11.169336	23.864501	18.513379	1.824787	3.603698	1.809526	0	0	5.474063
TRINITY_DN10135_c0_g1_i1_1	17.574446	10.363036	2.530117	14.975262	26.425315	17.626269	14.572498	6.761408	15.987221	7.656696	9.650422	6.099497
TRINITY_DN10137_c0_g1_i1_3	1.816997	1.859028	5.652532	19.669369	16.04699	14.398042	19.540822	8.673605	14.8537	3.99156	7.956435	8.285616
TRINITY_DN1013_c0_g1_i1_3	14.04904	4.34571	15.011403	2.812825	5.599512	5.62284	13.310614	5.327806	11.927767	13.615763	14.747823	13.438124
TRINITY_DN10140_c0_g1_i1_1	38.117083	18.556299	17.145461	0	0	0	0	0	0	0	0	0
TRINITY_DN10141_c0_g1_i1_2	2.941094	0	3.110138	9.262077	3.07361	6.004206	24.729238	27.029115	21.679586	12.427322	15.580487	2.515302
TRINITY_DN10141_c0_g1_i1_4	5.652159	7.283174	5.674628	10.826985	8.291697	6.714184	9.430915	10.588976	2.285977	2.167723	19.120596	6.036357
TRINITY_DN10142_c0_g2_i1_2	128.30818	109.046288	106.181399	0.89059	0	5.460884	13.903363	21.217471	35.247857	3.576249	1.803196	3.634074
TRINITY_DN10144_c0_g1_i1_1	33.97043	0	7.678424	19.905327	3.987528	15.611867	0	9.82986	6.392963	0	0	3.17982
TRINITY_DN10144_c0_g1_i1_2	0	0	0	0	0	0	58.989344	49.125495	27.407082	12.087482	7.224416	24.217947
TRINITY_DN10146_c0_g1_i1_4	4.340742	6.678177	30.351366	0	0	0	0	0	0	0	0	0
TRINITY_DN10148_c0_g1_i1_1	32.919242	3.383123	33.909385	15.221413	11.690949	6.001349	18.311289	7.294512	17.928268	3.435862	7.289837	3.557548
TRINITY_DN10149_c0_g1_i1_1	21.555968	34.158289	36.593651	20.077691	10.158774	15.959589	1.541582	0	0	0	0	0
TRINITY_DN1014_c0_g1_i1_3	0	0	0	0	0	0	0	0	0	8.751916	13.743593	10.634212
TRINITY_DN1014_c0_g2_i1_3	0	0	0	0	0	0	1.631564	8.177877	3.323955	23.0604	19.94611	29.852452
TRINITY_DN10150_c0_g1_i1_4	20.68423	19.644519	27.9296	0	0	3.866907	0.892892	2.640332	0	0	0	2.783275
TRINITY_DN10153_c0_g1_i1_1	44.88492	16.025416	29.171058	0	0	1.241335	2.228517	0	2.260542	0	0	0
TRINITY_DN10153_c0_g1_i1_2	19.859975	37.831278	25.747438	8.844771	17.617274	2.915933	20.461368	15.183949	19.949035	24.590271	22.085152	22.247631
TRINITY_DN10154_c0_g1_i1_2	179.635815	140.354497	135.809988	0	1.800731	0	13.563996	3.991892	9.625518	0	0	0
TRINITY_DN10155_c0_g1_i1_1	4.726687	2.433484	7.388699	0	2.483212	16.834349	1.950704	0	1.896503	3.865936	3.92776	0
TRINITY_DN10157_c0_g1_i1_1	15.280464	3.918067	0	4.057558	8.036211	11.910613	3.483942	6.899308	0	0	3.3687	0
TRINITY_DN10157_c0_g1_i1_4	38.764824	27.25581	44.264098	16.967392	19.519883	23.864713	11.350261	8.945937	2.205549	2.186619	8.798244	2.178034
TRINITY_DN10157_c0_g2_i1_1	37.41869	31.158954	27.06309	8.408019	6.315201	8.372359	14.391104	9.083716	5.422609	3.689305	11.341476	5.566577
TRINITY_DN10158_c0_g1_i1_1	106.019662	100.35049	128.720657	1.943104	0	0	0	0.974754	0	0	0	0
TRINITY_DN1015_c0_g1_i1_3	0	0	0	0	0	0	3.273837	2.15679	3.310673	17.936729	13.514237	18.470611
TRINITY_DN10160_c0_g1_i1_4	0	0	0	0	0	0	0	0	0	25.764671	19.042338	32.052442
TRINITY_DN10162_c0_g2_i1_3	4.310374	8.730767	0	26.792756	35.684459	7.46291	11.985934	7.892299	11.37206	15.388378	3.869498	3.847696
TRINITY_DN10163_c0_g1_i1_2	0	0	0	0	0	0	17.976648	31.830862	26.513012	7.566822	0	2.172185
TRINITY_DN10164_c0_g1_i1_1	1.635114	0	10.000672	12.967366	4.946114	4.916872	0	0	0	1.538119	1.556955	0
TRINITY_DN10164_c0_g1_i1_2	16.252912	32.605763	11.020887	0	0	0	0	0	0	0	0	0
TRINITY_DN10164_c0_g2_i1_1	5.26204	0	3.672822	7.345174	7.341056	12.507924	0	1.62443	0	0	0	1.698715
TRINITY_DN10166_c0_g1_i1_2	99.184868	60.059601	99.628415	0	0	1.307823	42.038042	28.548905	11.557914	0	0	0
TRINITY_DN10167_c0_g1_i1_3	0	2.88881	0	0	0	3.003951	10.713073	2.643405	13.197484	21.541725	21.600466	16.103219
TRINITY_DN10167_c0_g2_i1_1	3.390506	6.737008	10.364304	8.763775	11.099937	16.446202	1.000204	0	0	1.06411	2.124652	1.07667
TRINITY_DN10168_c0_g1_i1_4	34.781781	12.325957	21.352503	1.803415	5.452261	10.464871	1.866481	9.332314	7.513923	1.739627	5.175595	6.97112
TRINITY_DN1016_c0_g1_i1_1	14.327195	15.881595	20.682044	134.473794	166.617528	144.281497	7.822106	9.328391	3.089219	5.917248	4.415115	2.963402
TRINITY_DN10172_c0_g1_i1_1	20.934428	13.290626	4.444058	10.618707	10.378731	11.577744	2.970536	1.511584	0	2.943172	1.458906	1.475058
TRINITY_DN10173_c0_g1_i1_3	0	0	0	0	2.811245	0	7.003652	0	2.353869	16.653255	17.037666	9.791311
TRINITY_DN10174_c0_g1_i1_4	0	6.304823	6.342062	0	0	3.119273	55.722335	40.555743	28.015776	50.707221	14.874039	17.729927
TRINITY_DN10175_c0_g1_i1_1	55.016308	48.1862	29.375254	7.481686	14.800131	14.57323	6.99908	10.465493	10.054355	20.924352	17.484252	7.039352
TRINITY_DN10176_c0_g1_i1_2	19.199102	19.386702	10.796787	0	0	0	0	0	0	0	0	0
TRINITY_DN10176_c0_g1_i1_3	0	0	0	0	0	0	1.047209	0	0	33.044225	38.840254	21.497879
TRINITY_DN10176_c0_g2_i1_1	7.302464	7.318964	5.926333	15.624387	11.400169	21.423139	1.394843	2.802655	2.757169	2.851637	0	2.8757
TRINITY_DN10176_c0_g2_i1_2	20.944014	32.265607	29.364671	0	0	0	0	0	0	0	0	0
TRINITY_DN10177_c0_g1_i1_2	193.135785	280.683843	207.510399	2.658011	0.89383	2.686768	16.222289	14.537564	5.715514	1.716876	1.731982	2.611718
TRINITY_DN10178_c0_g1_i1_4	40.092465	58.814874	80.617822	0	2.318722	0	0	0	3.064308	0	0	0
TRINITY_DN10178_c1_g1_i1_4	15.801544	8.845237	26.374462	0	0	0	0	0.816823	0.829681	0.431387	0	0.444909
TRINITY_DN10179_c0_g1_i1_4	12.56216	14.508358	19.945014	2.849866	8.610039	12.708508	5.118401	3.840359	5.056501	31.007465	26.055486	45.488093
TRINITY_DN1017_c0_g1_i1_2	70.502306	58.712444	47.031774	7.755106	0	7.620733	16.401512	32.30339	53.330953	22.649455	15.185924	11.364284
TRINITY_DN1017_c0_g1_i1_3	0	0	0	0	0	0	2.417149	0	0	9.486002	9.67646	7.361722
TRINITY_DN10182_c0_g1_i1_4	38.771933	47.060414	50.191431	12.210652	7.027106	3.455683	0	0	0	0	0	0
TRINITY_DN10183_c0_g1_i1_1	21.662739	2.243732	13.892049	0	0	0	0	0	0	0	1.930277	0
TRINITY_DN10184_c0_g1_i1_4	37.814185	7.296845	25.759907	0	0	0	0	0	0	0	0	0
TRINITY_DN10185_c0_g1_i1_2	19.862952	13.501493	3.423261	9.757062	25.89219	3.165047	12.342531	15.270847	27.346114	26.883629	18.106288	2.995495
TRINITY_DN10187_c0_g1_i1_4	0	0	1.156632	0	0	0	15.778581	10.214185	11.23246	54.979331	47.479466	62.602852
TRINITY_DN10188_c0_g1_i1_4	0	0	1.934497	2.007054	1.993233	0	6.501262	8.084136	3.133445	6.613237	3.336698	1.699766
TRINITY_DN1018_c0_g1_i1_2	34.062534	36.525919	4.834504	15.1639	2.544235	3e-06	2.258575	17.730591	13.350122	4.156834	0.024582	20.741128
TRINITY_DN1018_c0_g1_i1_3	5.610137	3.02653	0	3.907336	0	5.16679	27.058039	20.342204	20.350399	17.144606	9.132667	5.200492
TRINITY_DN10191_c0_g1_i1_1	4.041928	1.980585	2.032411	22.838905	14.334517	30.328082	0	0	1.960987	0	7.352978	1.84621
TRINITY_DN10191_c0_g1_i1_4	0	0	0	0	0	0	37.703391	52.630232	2.960469	0	0.220981	5.420286
TRINITY_DN10198_c0_g1_i1_3	0	0	0	0	0	0	0	3.961024	0	12.664146	11.377768	9.98121
TRINITY_DN10198_c0_g1_i1_4	12.228001	12.290015	23.410977	0	0	0	0	0	0	0	0	0
TRINITY_DN1019_c0_g1_i1_3	0	0	0	0	0	0	20.68108	25.917239	18.478183	110.995021	115.194472	148.636412
TRINITY_DN101_c0_g1_i1_2	13.887482	17.673852	14.386972	0	3.328058	6.696133	6.716756	13.262416	26.067025	6.869873	20.642914	7.009634
TRINITY_DN10200_c0_g1_i1_1	29.878889	19.211785	19.492092	8.917678	0	5.723502	4.91542	0	2.388283	0	2.646441	0
TRINITY_DN10200_c0_g1_i1_4	19.553123	42.499902	41.742682	0	0	0	0	0	0	0	0	0
TRINITY_DN10201_c0_g1_i1_4	14.761263	4.66016	18.936445	0	0	0	0	0	0	0	0	0
TRINITY_DN10201_c0_g2_i1_4	22.81493	15.514312	43.839647	0	0	0	0	0	0	0	0	0
TRINITY_DN10206_c0_g1_i1_2	23.922755	43.385326	20.025406	0	0	0	0	0	0	0	0	0
TRINITY_DN10208_c0_g1_i1_2	91.876147	65.193443	87.815646	0	0	1.533139	13.37278	5.179299	11.606385	2.623657	2.715793	6.813505
TRINITY_DN10209_c0_g1_i1_3	0	0	0	0	0	0	0	2.179316	6.485234	15.895235	11.756078	11.701243
TRINITY_DN1020_c0_g1_i1_1	19.522504	5.780025	6.017038	7.803812	13.94391	24.883315	15.723801	11.443595	9.885759	5.917598	2.981004	3.043775
TRINITY_DN1020_c0_g1_i1_3	0	0	0	0	0	0	0	0	0	15.250957	18.973405	27.663157
TRINITY_DN10210_c0_g1_i1_2	0	0	0	0	0	0	42.825134	45.490631	38.233488	56.925643	25.623692	46.629814
TRINITY_DN10211_c0_g1_i1_1	14.09342	0	3.554011	14.309045	0	3.521866	7.758795	0	0	0	11.034254	0
TRINITY_DN10213_c0_g1_i1_4	54.350869	65.560116	87.90253	12.647799	33.32902	27.154764	13.798486	6.070249	13.741595	10.474343	10.458448	12.965507
TRINITY_DN10214_c0_g1_i1_2	0	0	0	0	0	0	7.388464	1.423089	5.847009	2.543073	1.709026	1.693635
TRINITY_DN10214_c1_g1_i1_2	0	0	0	0	0	0	8.333206	0	8.271301	0	0	1.415583
TRINITY_DN10218_c0_g1_i1_1	7.690879	0	8.05036	7.644906	3.040283	7.817838	3.287524	3.292052	0	0	1.630061	1.637549
TRINITY_DN10218_c0_g1_i1_4	0	0	24.586028	7.340884	2.404005	4.784213	18.05089	4.47389	15.630175	4.173606	10.505609	12.578174
TRINITY_DN1021_c0_g1_i1_2	0	0	0	0	0	0	9.368042	3.090081	3.133208	1.756359	0	3.563461
TRINITY_DN10220_c0_g1_i1_1	54.930982	20.812427	35.243426	1.018893	0	1.022055	0	0	0	0	0	0
TRINITY_DN10220_c0_g1_i1_3	41.015401	88.224502	73.74749	78.858494	52.5779	26.222976	70.576536	25.33628	50.421067	30.581694	30.956014	30.374757
TRINITY_DN10221_c0_g1_i1_3	0	0	0	0	0	0	0	0	0	10.152223	8.548082	10.653878
TRINITY_DN10221_c0_g1_i1_4	4.601233	0	4.768055	9.36612	11.67382	2.303654	2.098532	8.331426	4.127076	2.063317	2.105524	24.879722
TRINITY_DN10222_c0_g1_i1_1	19.492405	30.233319	36.329614	0	0	0	0	0	2.010478	0	0	0
TRINITY_DN10222_c0_g2_i1_1	48.79856	30.36414	30.665099	1.218448	0	0	1.035231	0	0	0	0	0
TRINITY_DN10222_c0_g2_i1_4	3.593709	1.820135	9.152966	7.086565	0	1.761823	3.180741	4.727035	1.548547	1.533733	0	4.631443
TRINITY_DN10224_c0_g1_i1_3	4.246894	2.936306	5.828578	12.33412	4.141608	5.62825	2.310828	6.886468	5.890995	6.620165	6.784262	6.791283
TRINITY_DN10224_c0_g1_i1_4	25.603076	7.012876	20.913995	16.235216	32.74318	18.724782	8.547793	19.16308	8.371958	10.445169	6.269195	4.209002
TRINITY_DN10225_c0_g1_i1_1	13.888198	16.038617	8.038419	15.528484	9.720784	11.457189	5.888318	5.931501	3.859973	5.445005	0	0
TRINITY_DN10225_c0_g1_i1_2	3.82766	16.016338	15.930156	4.042727	4.007353	0	19.800588	16.286352	19.40764	10.177281	24.397152	30.695007
TRINITY_DN10227_c0_g1_i1_1	11.398386	2.348236	2.371531	6.613176	2.187949	3.377434	3.032407	0	2.011219	0	1.137775	0
TRINITY_DN10228_c0_g1_i1_1	15.348581	6.19797	29.074938	9.485892	15.93317	3.115502	6.078807	3.068927	9.078961	11.578957	8.801784	5.963063
TRINITY_DN10229_c0_g1_i1_4	0	0	0	2.042263	0	0	18.845581	16.615377	22.882093	28.455732	12.065758	20.468126
TRINITY_DN10231_c0_g1_i1_2	38.571831	27.310159	38.623887	30.095745	43.08118	32.739501	23.835227	15.727226	15.259167	17.744511	10.146332	28.474405
TRINITY_DN10232_c0_g1_i3_4	10.745649	10.72319	6.632751	2.154838	6.521184	6.431154	16.864416	17.005782	28.271725	42.967174	22.621377	31.210966
TRINITY_DN10234_c0_g1_i2_3	0	0	0	0	0	0	1.515936	0	0	5.649364	11.73502	0
TRINITY_DN10235_c0_g1_i1_2	60.742896	37.205097	38.696294	16.15175	24.008681	23.620913	7.571483	12.331495	4.998309	2.432949	4.789542	2.431536
TRINITY_DN10235_c0_g1_i1_3	0	0	0	0	0	0	0	0	0	7.115969	1.848557	7.460175
TRINITY_DN10238_c0_g1_i1_2	16.465966	31.082685	16.804439	1.66723	1.666678	0	0	0	0	0	1.643372	0
TRINITY_DN1023_c0_g1_i1_2	32.570975	42.653828	26.018324	7.008938	10.385152	6.872912	0	0	6.603556	0	0	0
TRINITY_DN10242_c0_g1_i1_1	24.12904	3.085444	6.288288	0	2.958787	9.029187	0	0	2.87067	0	0	0
TRINITY_DN10243_c0_g1_i1_3	14.634365	14.730338	11.244498	0	18.923425	0.236451	3.37495	0	3.302711	0	0.482455	3.452644
TRINITY_DN10245_c0_g1_i1_2	13.859858	29.819347	27.118951	1.760968	1.788771	1.785126	2.496125	1.238974	2.491302	0	0	0
TRINITY_DN10245_c0_g1_i1_3	0	7.446448	2.091191	0	2.526023	0	6.952976	2.20679	4.657243	0	7.165537	0
TRINITY_DN10246_c0_g1_i1_2	3.799527	30.311042	15.695556	0	0	0	3.580659	0	3.444851	0	0	0
TRINITY_DN10247_c0_g1_i1_4	6.373084	7.205379	15.7193	0	0	0	0	0.743493	0	0	0	0
TRINITY_DN10249_c0_g1_i1_1	18.67275	9.673931	13.70951	1.069689	2.128145	0	0	0.90056	0	1.06187	0	0
TRINITY_DN10249_c0_g1_i1_3	2.493507	9.976363	2.534531	9.800172	9.711811	14.887215	17.407604	17.253424	17.319483	22.163162	14.846961	12.402279
TRINITY_DN10250_c0_g1_i1_2	7.015926	2.870584	4.308652	2.677692	1.342247	0	7.266571	8.445221	12.348258	0	1.343376	0
TRINITY_DN10254_c0_g1_i1_4	18.132325	22.483969	32.045545	27.392158	36.972886	18.404379	12.538486	25.385379	26.004711	9.944681	18.202021	24.508416
TRINITY_DN10255_c0_g1_i1_2	4.481988	4.601253	6.296642	4.670508	4.547231	0	7.612412	5.967349	11.879446	2.797403	1.396722	10.099707
TRINITY_DN10255_c0_g1_i1_4	26.349065	19.463486	47.182959	0	1.517867	0	0	0	0	0	0	0
TRINITY_DN10255_c0_g2_i1_4	21.946782	35.125578	40.715922	0	0	0	0	2.568756	0	1.425551	0	0
TRINITY_DN10256_c0_g1_i1_1	24.373195	30.884928	44.949148	0	0	0	0	2.527834	0	0	0	0
TRINITY_DN10256_c0_g1_i1_3	16.540554	8.002375	6.153569	10.844379	16.524143	15.408752	7.89835	8.932762	13.402997	8.906266	26.018885	14.074797
TRINITY_DN10261_c0_g1_i1_2	3.674211	22.220527	1.864091	1.835767	9.272165	3.689317	12.086485	10.354337	8.489726	13.619862	18.984818	13.522304
TRINITY_DN10262_c0_g1_i1_4	20.10034	14.598042	28.175435	0	0	0	1.278138	0	0.627036	0	0	0
TRINITY_DN10265_c0_g1_i2_4	9.434927	1.575852	9.90954	0	0	0	0	0	0	0	0	0
TRINITY_DN10266_c0_g1_i1_3	0	0	0	0	0	0	1.670869	4.997159	6.476561	5.270716	16.002813	5.333902
TRINITY_DN10266_c0_g2_i1_3	0	0	0	0	0	0	16.341987	7.239601	10.723607	20.731713	22.444693	13.417327
TRINITY_DN10267_c0_g1_i1_4	18.924808	2.67984	35.067194	19.439581	19.267485	19.260459	13.150693	18.215309	2.636634	0	2.634096	9.83666
TRINITY_DN10268_c0_g1_i1_1	2.051553	4.242057	4.371646	17.761857	15.618584	15.478024	1.764583	0	3.4229	3.407163	1.727099	0
TRINITY_DN10268_c0_g1_i1_4	0	4.822013	0	0	3.300955	1.630066	16.422662	12.328561	14.506935	4.398111	7.323171	11.885402
TRINITY_DN10269_c0_g1_i1_3	0	3.54431	9.436265	13.924971	6.880255	6.877608	9.307068	6.213487	25.3605	9.5421	18.747475	14.637676
TRINITY_DN10271_c0_g1_i1_1	7.907187	16.102799	10.460265	16.249731	4.075921	18.010669	0	0	1.750592	1.703412	0	0
TRINITY_DN10271_c0_g1_i1_2	0	0	0	0	0	0	8.049864	4.855516	6.480997	0	0	0
TRINITY_DN10273_c0_g1_i1_2	17.013358	14.861606	21.171977	15.070412	6.419031	12.796393	321.23469	258.002098	296.144784	261.121944	216.12805	256.808176
TRINITY_DN10274_c0_g1_i1_1	44.993531	26.988706	59.087875	26.044283	34.466527	36.134382	18.546754	4.057426	9.914589	18.996233	7.605226	7.663852
TRINITY_DN10274_c0_g1_i1_4	16.1153	0	8.318729	16.249069	0	4.08669	16.768304	12.513657	16.609064	4.05486	20.596128	12.439135
TRINITY_DN10275_c0_g1_i1_3	0	0	6.840314	0	17.996701	7.109031	22.321101	15.863469	12.316657	27.522412	9.169936	40.030264
TRINITY_DN10275_c0_g1_i1_4	3.563979	0	0	0	0	0	14.577189	19.619034	1.800876	6.836842	6.927498	13.945998
TRINITY_DN10275_c0_g2_i1_3	15.353876	3.190993	0	12.591317	31.282469	0	8.546772	16.984677	14.334652	17.98232	11.968353	33.253724
TRINITY_DN10276_c0_g1_i1_2	19.545651	18.370751	22.320367	0	0	0	0	0	7.997327	0	0	0
TRINITY_DN10277_c0_g1_i1_1	25.497458	16.470556	7.188685	4.778546	4.683368	4.715919	0	2.094382	0	0	0	0
TRINITY_DN10278_c0_g1_i1_2	4.58609	13.907285	4.769251	0	0	0	0	0	0	0	0	0
TRINITY_DN10278_c0_g1_i1_3	0	0	0	0	0	0	0	0	3.900171	25.944614	30.031537	23.413276
TRINITY_DN1027_c0_g1_i1_2	23.96202	31.643507	18.96244	0	0	0	0	4.563871	0	0	0	0
TRINITY_DN10281_c0_g1_i1_1	32.141217	27.280823	23.95403	1.292941	1.294959	0	0	0	0	0	0	0
TRINITY_DN10282_c0_g1_i1_1	27.909428	29.196046	32.925714	0	0	0	0	0	0	0	0	0
TRINITY_DN10283_c0_g1_i1_3	5.823992	11.579572	5.949483	14.883345	20.809627	2.938021	11.145595	5.571816	8.356935	11.071372	11.157826	13.891177
TRINITY_DN10284_c0_g1_i1_2	9.784119	16.070675	15.008491	0	0	0	4.37309	4.317648	8.703154	6.457197	1.61627	4.978352
TRINITY_DN10287_c0_g1_i1_1	18.98058	5.538925	11.326327	11.442361	14.041392	13.969903	8.008749	2.58545	0	2.580241	0	0
TRINITY_DN10287_c0_g1_i2_2	2.694986	0	2.721517	2.678859	0	2.7067	47.771085	53.046024	78.623143	29.742108	57.403741	37.888701
TRINITY_DN10288_c0_g1_i1_1	22.256809	0	14.883597	11.955606	14.937153	14.873415	5.919257	16.471498	17.595753	0	1.122616	2.285656
TRINITY_DN10289_c0_g1_i1_3	9.734789	12.308336	7.609102	4.960369	4.881702	7.259194	10.227776	17.976833	10.72745	16.355925	5.503312	11.144502
TRINITY_DN1028_c0_g1_i1_1	7.124969	7.244783	6.320401	0	0	0.997095	0	0	0	0	0	0
TRINITY_DN10290_c0_g1_i1_3	0	0	0	0	0	0	0	2.278878	2.293669	29.476816	22.682598	27.352999
TRINITY_DN10291_c0_g1_i1_2	34.19089	10.255431	8e-06	0	0	0	0	0	0	0	0	0
TRINITY_DN10291_c0_g1_i1_4	7.25047	6.546492	27.135656	0	0	0	0.398514	0	0	0	0	0
TRINITY_DN10295_c0_g1_i1_1	8.363864	20.448842	18.017567	10.023172	11.257701	16.90475	5.134517	9.991436	6.232268	5.150587	7.746893	3.909235
TRINITY_DN10295_c0_g1_i1_3	0	0	0	0	0	0	0	0.725757	0	5.574913	3.238863	4.893441
TRINITY_DN10295_c0_g1_i1_4	24.136668	14.298011	19.69782	28.888381	9.573111	9.578386	13.779198	11.407421	13.66525	2.342831	2.407243	16.740321
TRINITY_DN10297_c0_g1_i1_4	23.764398	6.936223	17.292041	10.281807	18.66049	8.405387	3.080752	7.701227	6.049449	8.403803	17.029973	18.559854
TRINITY_DN10297_c0_g2_i1_3	0	0	0	0	0	0	23.755074	24.66458	23.885556	14.799201	19.113973	17.730028
TRINITY_DN10298_c0_g1_i1_2	2.211156	0	0	0	0	2.19069	19.814429	13.570339	15.331918	0	0	2.035651
TRINITY_DN10298_c0_g2_i1_2	0	2.765818	0	5.367167	0	0	24.636406	24.518475	16.943035	0	0	0
TRINITY_DN10299_c0_g1_i1_4	9.327366	22.135951	27.660771	7.566592	14.22382	11.750867	0	4.33686	5.184473	15.677803	9.857398	17.534365
TRINITY_DN10304_c0_g1_i1_3	0	0	0	3.453835	13.692921	13.452861	0	5.33157	2.580294	2.786606	2.858892	7.118722
TRINITY_DN10306_c0_g1_i1_3	0	0	0	0	0	0	0	0	0	8.955746	9.191357	5.615255
TRINITY_DN10306_c0_g1_i1_4	19.132113	17.519346	36.205814	0	0	0	0	0	0	0	0	0
TRINITY_DN10307_c0_g1_i1_1	9.691488	2.418743	4.942129	14.876165	9.821223	2.462321	0	0	0	0	0	0
TRINITY_DN10309_c0_g1_i1_1	25.304041	5.857851	5.880477	7.636309	6.046617	17.74218	0	0	0	1.47986	1.466114	0
TRINITY_DN10309_c0_g1_i1_2	11.491967	20.850968	17.349842	12.674058	9.519421	6.398056	6.582455	1.884048	2.795826	1.119191	3.352941	5.64137
TRINITY_DN10312_c0_g1_i1_1	2.197248	6.627806	2.249075	0	0	11.04915	2.089066	4.081641	0	0	0	0
TRINITY_DN10313_c0_g1_i1_4	10.85712	7.445439	29.50351	19.20017	11.241835	11.301579	3.663123	11.004815	3.602382	11.066671	0	7.475681
TRINITY_DN10318_c0_g1_i1_3	0	0	1.672597	1.631872	3.261548	0	3.248663	6.474776	4.821239	17.556339	34.520299	15.852827
TRINITY_DN10318_c0_g2_i1_3	0	0	0	0	0	1.756884	1.519208	1.52641	1.495396	14.056958	19.030661	12.575788
TRINITY_DN10318_c0_g3_i1_3	0	0	0	2.190548	0	2.190334	5.668777	1.840729	0	17.265193	17.462986	17.599199
TRINITY_DN10319_c0_g1_i1_1	8.530618	8.615953	5.950763	18.348509	6.006244	9.063491	4.937178	2.434433	2.425825	7.274962	0	4.974583
TRINITY_DN1031_c0_g1_i1_2	0	0	0	0	0	0	35.858914	63.269819	48.505823	40.422342	25.912779	46.027048
TRINITY_DN10320_c0_g1_i1_4	4.318381	0	8.926531	4.496931	0	4.438485	4.323691	16.911727	15.019717	5.980161	4.011287	6.042235
TRINITY_DN10321_c0_g1_i1_2	7.391041	34.146918	15.401247	16.195547	27.944204	15.945726	27.982333	7.871919	30.826083	22.185919	7.415863	7.561594
TRINITY_DN10321_c0_g1_i1_4	21.19562	12.921526	32.99332	0	0	1.031698	0	0	0	0	0	0
TRINITY_DN10323_c0_g1_i1_3	0	0	0	0	0	0	1.229006	0	1.213133	13.033369	13.239618	12.991596
TRINITY_DN10324_c0_g1_i1_3	18.983477	4.725643	9.735989	2.400466	2.354859	0	7.754398	7.762568	7.615606	38.543977	25.570324	20.81446
TRINITY_DN10324_c0_g1_i1_4	5.563512	0	2.843983	8.726054	2.876917	11.406931	19.289756	8.155524	13.924691	18.999996	13.908606	36.79182
TRINITY_DN10328_c0_g1_i1_2	0	0	0	0	0	0	18.954393	6.921079	8.733993	0	0	1.984775
TRINITY_DN10329_c0_g1_i1_1	5.884314	14.225446	15.758024	14.589982	20.59512	28.341906	0	0	0	0	0	0
TRINITY_DN10329_c0_g1_i1_2	11.085233	18.680433	11.324528	7.697707	15.171722	3.798198	22.856201	11.460247	22.746269	20.889259	17.267165	31.735291
TRINITY_DN10329_c0_g1_i1_4	25.32619	3.660881	45.678825	0	0	0	0	1.047299	0	0	0	0
TRINITY_DN10331_c0_g1_i1_2	0	0	0	0	0	13.126838	20.137067	13.266813	4.35463	4.628151	0	0
TRINITY_DN10331_c0_g2_i1_2	0	0	0	0	0	0	12.191675	15.89927	12.031063	0	0	0
TRINITY_DN10332_c0_g2_i1_2	20.431064	89.744456	21.391094	0	0	0	0	0	0	0	0	0
TRINITY_DN10333_c0_g1_i1_1	15.606757	6.558544	12.287592	9.374516	2.696365	2.696877	2.542285	1.290265	0	0	0	0
TRINITY_DN10333_c0_g1_i1_3	0	0	0	0	0	0	2.5815	3.840161	2.585634	9.252117	19.3175	24.229245
TRINITY_DN10334_c0_g1_i1_3	0	6.355751	0	2.092797	0	0.008087	15.623028	25.920768	13.155763	11.120853	12.339496	0
TRINITY_DN10335_c0_g1_i1_1	25.77694	8.97095	8.71687	4.294413	10.830416	25.437539	1.889547	7.669415	5.588099	1.90747	7.684698	11.574272
TRINITY_DN10336_c0_g1_i1_2	7.539433	9.387715	9.193002	19.654725	15.344909	10.594999	8.483616	4.112134	18.485496	6.736799	8.0469	13.600682
TRINITY_DN10336_c0_g1_i1_4	14.71551	8.110895	19.381556	0	0	0	2.377391	10.712343	8.432855	3.779639	1.272094	11.498922
TRINITY_DN10338_c0_g1_i1_4	7.069494	13.33341	25.476307	1.411463	0	0	0	0	0	0	0	0
TRINITY_DN10339_c0_g1_i1_2	11.224219	1.822462	3.75918	3.735958	1.887278	3.711288	33.834723	24.954233	23.167531	1.860378	0	0
TRINITY_DN1033_c0_g1_i1_4	15.281334	19.987876	33.501575	0	0	0	3.782348	6.064336	1.258804	1.379579	4.153621	2.801496
TRINITY_DN10340_c0_g1_i1_1	37.668431	35.747242	35.234413	15.600396	5.25791	23.188382	2.4572	2.452475	0	2.332862	4.667747	6.964163
TRINITY_DN10341_c0_g1_i1_1	15.159908	6.384363	7.954783	0	0	0	0	0	0	0	0	0
TRINITY_DN10342_c0_g1_i1_3	0	0	0	3.022212	5.929533	5.907696	5.142078	12.999807	7.507644	19.084258	26.184659	12.745582
TRINITY_DN10344_c0_g1_i1_4	125.550269	68.295884	132.878716	0.881562	0	0.444469	0	0	0	0	0	0
TRINITY_DN10348_c0_g1_i1_2	0	25.070593	12.802198	4.335536	4.199334	0	4.202115	16.674523	20.025936	4.166102	4.160361	0
TRINITY_DN10351_c0_g1_i1_4	10.270064	2.04514	16.569699	14.681184	14.660622	12.496194	12.469232	6.180922	14.162359	19.305115	9.603834	9.641435
TRINITY_DN10352_c0_g1_i1_1	41.548766	20.500758	27.47092	2.836347	2.913926	2.942181	0	0	0	0	0	0
TRINITY_DN10353_c0_g1_i1_1	48.334611	43.286165	34.155305	12.582433	18.837516	43.501021	0	0	1.946916	0	0	0
TRINITY_DN10353_c0_g1_i1_2	8.801337	7.08215	9.108268	12.536767	14.16129	12.370117	23.757504	15.87839	9.254436	14.855225	11.713479	13.359213
TRINITY_DN10353_c0_g1_i1_3	9.490887	4.718204	4.764061	10.926989	15.512122	12.243954	8.46325	17.016552	13.814126	16.835224	21.131519	9.111422
TRINITY_DN10359_c0_g1_i1_4	48.747576	16.115375	49.658248	2.213866	6.647123	19.429459	4.298301	2.120946	2.067421	5.827412	13.815108	1.992309
TRINITY_DN1035_c0_g1_i1_1	96.84562	69.60791	75.360243	26.18314	26.162579	19.186068	0	6.607584	5.228214	3.930846	5.310115	1.319739
TRINITY_DN10361_c0_g1_i1_3	11.803212	2.977234	0	3.03419	0	0	5.036901	7.632407	12.705838	21.579076	21.667212	13.53746
TRINITY_DN10363_c0_g1_i1_4	2.706583	5.632373	12.61779	0	0	0	0	0	0	0	0	0
TRINITY_DN10364_c0_g1_i1_4	39.284012	33.107524	43.922712	0	0	0	3.373659	10.093651	5.06486	6.962507	3.531505	3.549267
TRINITY_DN10366_c0_g1_i1_2	0	0	0	0	0	0	10.30348	1.44493	5.821149	0	0	0
TRINITY_DN10366_c0_g1_i1_4	3.403938	3.420789	3.395778	1.713297	3.391834	0	58.654114	37.624376	42.414822	43.772983	45.572309	67.429265
TRINITY_DN10367_c0_g1_i1_3	6.020977	0	0	9.419452	8.189517	3.099246	7.857942	12.974427	0	2.836942	5.794405	14.307674
TRINITY_DN10368_c0_g1_i1_4	4.157614	0	0	0	0	0	8.391712	6.247174	4.057345	14.45539	6.306364	25.396742
TRINITY_DN10370_c0_g1_i1_4	5.358126	5.491566	0	2.778437	5.538374	0	2.234785	4.369851	8.808444	6.997655	4.789767	16.700705
TRINITY_DN10371_c0_g1_i1_1	26.841789	10.539885	14.929313	10.357576	2.061744	6.061867	10.769748	8.391639	12.18317	4.003005	2.01839	4.078045
TRINITY_DN10373_c0_g1_i1_3	0	1.960193	0	0	0	1.853496	0	1.874928	1.875385	14.163078	10.774135	3.706399
TRINITY_DN10374_c0_g1_i1_4	17.3568	8.876428	30.357528	8.546368	8.660548	10.306889	17.038145	15.02048	10.023156	23.001179	23.056507	36.200557
TRINITY_DN10375_c0_g1_i1_2	0	0	0	0	0	0	17.263631	11.532344	8.964928	9.032528	0	0
TRINITY_DN10376_c0_g1_i1_1	1.278915	0	0	1.239397	1.228878	16.012302	4.598835	2.311562	0	0	0	2.47114
TRINITY_DN10376_c0_g1_i1_2	17.293093	26.460108	12.25928	13.919562	13.64085	22.442282	13.451787	14.898821	18.172352	11.996299	13.861001	10.300544
TRINITY_DN10376_c0_g1_i1_4	29.096072	33.37805	57.243927	0	0	0	1.089897	0	0	0	0	0
TRINITY_DN10377_c0_g1_i1_2	1.978982	8.518172	0.0016	0	8.7e-05	0	0	0	0.994679	1.98199	1.643789	0.000165
TRINITY_DN10377_c0_g1_i1_3	0	0	0	0	0	0	0.800132	0	0	6.277964	2.741362	2.77716
TRINITY_DN10377_c1_g1_i1_3	0	1.022268	0	0	0	0	11.609823	11.319429	7.304593	5.175613	6.171613	6.127018
TRINITY_DN10378_c0_g1_i1_2	11.071496	16.565995	7.532369	0	0	0	3.214005	6.360198	0	1.66433	0	0
TRINITY_DN10378_c0_g2_i1_2	2.359511	24.318767	10.012709	0	0	0	1.834065	3.685642	5.61529	0	4.134438	2.056772
TRINITY_DN10382_c0_g1_i1_1	30.592246	4.722697	23.625088	24.079935	19.385447	33.278416	2.067206	2.006105	2.021232	0	0	6.464521
TRINITY_DN10382_c0_g1_i1_2	0	0	0	0	0	0	11.868647	3.108818	8.733667	0	0	0
TRINITY_DN10383_c0_g1_i1_1	27.522913	5.747103	17.910865	0	0	0	0	0	0	0	0	0
TRINITY_DN10387_c0_g1_i1_2	20.771398	31.818315	10.64975	0	0	0	0	0	0	0	0	0
TRINITY_DN10388_c0_g1_i1_1	81.409357	46.002609	84.166804	3.301395	9.953175	8.370898	3.49457	2.818431	1.419351	0	0	0
TRINITY_DN10388_c0_g1_i1_3	0	0	0	0	5.686341	3.818781	15.158793	0	4.652067	14.525122	15.058478	16.486866
TRINITY_DN10388_c0_g2_i1_3	0	0	0	1.459329	7.316408	17.582343	12.51743	0	0	15.638475	11.733799	3.986841
TRINITY_DN10389_c0_g1_i1_3	8.292603	5.799494	4.364623	8.928844	8.873573	8.989052	18.220208	25.669316	39.344717	34.973669	39.35132	43.82977
TRINITY_DN10390_c0_g1_i1_2	8.761086	28.510349	16.604202	0	3.793072	2.573652	2.17455	7.669192	6.736974	0	0	0
TRINITY_DN10391_c0_g1_i1_1	32.407585	20.6346	28.588711	0	0	0	0	0	0	0	0	0
TRINITY_DN10391_c0_g1_i1_2	0	0	0	0	0	0	21.564425	10.518754	17.222013	1.242152	0	0
TRINITY_DN10391_c0_g2_i1_2	0	0	0	0	0	1.397844	36.277398	34.397762	18.046587	0	1.267282	0
TRINITY_DN10392_c0_g1_i1_1	12.013955	9.121753	13.556794	581.374589	639.974593	597.986361	11.417293	7.075546	4.235986	8.549402	1.433418	15.802956
TRINITY_DN10392_c0_g1_i2_3	0	0	0	0	0	0	14.232832	12.309577	10.547117	12.214329	32.042719	12.495256
TRINITY_DN10393_c0_g1_i1_1	24.406208	7.095393	3.634619	10.14034	3.303616	13.149531	0	10.707958	0	6.91018	10.35874	3.467879
TRINITY_DN10394_c0_g1_i1_4	0	5.018891	0	2.465678	2.500256	4.99894	11.481755	29.819432	9.131206	11.778266	4.838123	19.210889
TRINITY_DN10395_c0_g1_i1_4	0	2.19023	11.557019	5.30459	2.333224	4.714754	3.885797	13.687314	9.842473	4.497025	4.622316	2.311836
TRINITY_DN10397_c0_g1_i1_1	135.572783	177.891713	128.338958	1.084637	0	0	2.636702	6.172343	0	0	0	2.058604
TRINITY_DN10399_c0_g1_i1_1	19.995784	4.962351	10.219858	28.969273	32.369354	26.559343	4.911506	2.422779	4.89825	9.957079	0	0
TRINITY_DN103_c0_g1_i1_1	6.741658	5.749997	3.483666	20.298109	6.69809	7.972999	0.990422	0.996219	0	0	0	0
TRINITY_DN103_c0_g2_i1_2	15.37745	18.895818	16.23092	0	0	0	0	0	0	0	1.122627	0
TRINITY_DN10400_c0_g1_i1_2	24.067368	58.842864	44.719002	7.365018	14.376495	7.291418	6.981996	0	3.497814	13.350855	3.311341	3.327033
TRINITY_DN10401_c0_g1_i1_1	24.170471	31.401421	34.733655	10.821924	0	14.006819	12.959621	12.890534	12.496033	12.287101	12.590259	6.240848
TRINITY_DN10402_c0_g2_i1_1	18.790664	10.901678	10.956745	19.056016	10.742505	21.70671	14.759498	20.261423	11.70547	18.203324	21.205362	20.960392
TRINITY_DN10403_c0_g1_i1_2	0	0	0	1.272858	1.278967	0	9.937387	17.275772	27.263343	19.353387	9.691117	18.163377
TRINITY_DN10406_c0_g1_i1_2	0	0	0	0	2.325074	0	6.484166	8.428194	23.396163	0	0	0
TRINITY_DN10406_c0_g1_i1_4	1.544198	3.065474	1.562629	1.508043	0	0	4.337229	7.10766	4.220934	1.534282	0	7.809679
TRINITY_DN10407_c0_g1_i1_4	5.513993	9.212103	13.076463	0	0	0	0	0	0	0	0	0
TRINITY_DN10408_c0_g1_i1_2	20.175703	2.099684	6.294418	6.355629	12.635282	4.264998	25.517305	17.768576	16.066265	13.998685	22.229325	14.125479
TRINITY_DN1040_c0_g1_i1_3	0	0	0	0	0	0	0	0	0	13.818849	11.710343	13.838388
TRINITY_DN10410_c0_g1_i1_4	21.427374	25.23088	30.98989	0	0	0	0	0	0	0	0	0
TRINITY_DN10411_c0_g1_i1_2	0	0	0	1.732919	0	1.686245	14.28046	11.085012	13.902271	15.956071	8.019134	11.24184
TRINITY_DN10413_c0_g1_i1_2	50.041051	68.579414	61.190987	0	2.448216	0	0	0	0	0	0	0
TRINITY_DN10413_c0_g2_i1_2	29.021442	56.738921	45.445818	0	0	0	0	0	0	0	0	0
TRINITY_DN10415_c0_g1_i1_1	28.447836	7.776903	7.811063	23.83663	16.079872	10.57099	5.037469	7.543606	5.005888	4.999739	17.48347	7.453221
TRINITY_DN10416_c0_g1_i1_2	6.806527	3.45741	10.556849	3.487481	0	3.472611	25.641804	9.615156	6.413051	23.045061	16.718189	19.699541
TRINITY_DN10418_c0_g1_i1_1	19.049036	6.814557	9.199968	2.17631	0	0	0.962711	0	0	0	0	0
TRINITY_DN10418_c0_g1_i1_4	44.506199	69.529371	83.490775	8.977724	1.120998	0.567813	2.960874	0.497195	0	0	0	0
TRINITY_DN1041_c0_g1_i1_1	14.414201	3.708009	25.748538	21.640107	17.989283	21.101091	0	3.574925	0	0	3.573434	0
TRINITY_DN10420_c0_g1_i1_3	0	0	0	0	0	0	0	1.501232	1.534778	12.815293	8.04304	13.026933
TRINITY_DN10423_c0_g2_i1_1	44.159754	17.326584	21.425742	0	0	1.272681	0	0	0	0	0	0
TRINITY_DN10429_c0_g1_i1_1	25.58717	9.048617	23.062459	41.789366	33.886269	37.737508	4.716447	11.729349	5.771912	10.422163	7.023688	17.477319
TRINITY_DN10429_c0_g1_i1_4	0	0	0	0	0	0	30.287147	20.286244	25.154262	28.231143	22.086457	28.697437
TRINITY_DN1042_c0_g1_i1_1	58.959037	43.449386	41.96503	0.946253	0	0	1.584837	0.804476	0	0	0	0
TRINITY_DN1042_c0_g1_i1_3	0	0	0	0	0	0	3.583967	0	1.14679	7.145358	8.629133	7.366667
TRINITY_DN10431_c0_g1_i1_4	4.18839	10.950664	15.480058	10.961795	8.85226	0	3.677101	0	0	5.714417	0	5.849334
TRINITY_DN10432_c0_g1_i1_1	101.229103	50.369848	73.394146	0	0	0	1.491564	0	0.750571	0	0	0
TRINITY_DN10432_c0_g1_i1_4	50.369913	31.40742	41.125574	33.882197	19.271869	17.517762	9.419513	6.291252	12.484063	10.281804	6.256858	18.561787
TRINITY_DN10433_c0_g1_i1_1	84.283102	45.1175	84.371107	0	0	0	2.402182	4.799503	4.950737	0	0.914094	0
TRINITY_DN10433_c0_g1_i1_2	15.77335	8.002514	7.914462	23.545356	12.891293	7.796759	51.616435	45.755381	70.568445	25.026228	17.541993	40.458505
TRINITY_DN10435_c0_g1_i1_2	14.158506	4.122188	2.065354	14.70192	8.271274	6.173807	20.492392	14.833658	11.028071	11.115661	16.748294	16.803727
TRINITY_DN10435_c0_g1_i1_3	11.27211	15.456983	0	0	0	2.208663	0	0.00063	4.320777	25.648586	28.064865	28.948856
TRINITY_DN10436_c0_g1_i1_1	0	0	0	9.413254	16.770938	12.33171	0	0	0	0	0	0
TRINITY_DN10436_c0_g1_i1_2	31.503831	47.582072	24.310246	0	0	0	0	0	0	0	0	0
TRINITY_DN10437_c0_g1_i1_4	11.757059	28.882728	34.771115	0	0	1.2926	3.041105	0	0	0	0	0
TRINITY_DN10438_c0_g1_i2_3	1.024956	0	0	0	0	4.398871	14.43176	18.916769	22.841231	18.031661	35.581087	34.600738
TRINITY_DN10439_c0_g1_i1_3	0	0	0	0	0	0	1.012764	1.008636	2.075691	13.48439	11.521952	13.974437
TRINITY_DN10440_c0_g1_i1_1	19.852574	7.294828	1.83967	5.422413	1.827801	10.908949	0	1.502593	0	1.563648	0	0
TRINITY_DN10440_c0_g1_i1_3	0	0	0	0	0	0	0	0	0	12.463011	16.522433	8.402981
TRINITY_DN10440_c0_g1_i1_4	8.836962	12.60323	12.641718	6.181161	2.45508	4.915476	25.039906	23.847437	27.636098	25.558787	18.513491	25.511085
TRINITY_DN10440_c0_g2_i1_1	11.323825	3.30421	14.944471	4.769986	3.164718	4.677166	3.174736	6.336242	6.349991	3.25084	4.848055	4.903469
TRINITY_DN10440_c0_g3_i1_1	28.298574	1.828082	10.970843	8.978946	7.300024	12.567793	8.431256	10.215805	12.961304	12.963732	14.481952	17.739492
TRINITY_DN10443_c0_g1_i1_1	35.78973	8.694179	18.746237	26.186959	8.676731	18.847514	6.544557	12.924195	9.608816	4.726464	17.204876	15.703472
TRINITY_DN10443_c0_g1_i1_4	45.693213	36.616135	52.388412	1.893655	3.770491	1.868298	0	1.574145	0	0	0	0
TRINITY_DN10444_c0_g1_i1_2	0	1.602127	0	0	0	0	58.42858	53.810032	46.439118	0	0	1.528851
TRINITY_DN10445_c0_g1_i1_1	14.382549	21.727146	7.302871	9.232405	14.763164	12.989251	0	0	0	0	0	0
TRINITY_DN10445_c0_g1_i1_4	8.541433	8.517839	10.80546	12.589084	4.249048	12.457713	24.03445	28.062717	12.071573	12.162857	10.229219	16.37114
TRINITY_DN10446_c0_g1_i1_3	4.276778	0	4.38449	14.818616	17.060014	2.09687	7.524065	5.560424	8.944349	10.922404	3.726824	10.94461
TRINITY_DN10447_c0_g1_i1_2	0	1.049789	0	0	0	0	24.258609	16.887365	18.335	0.930483	2.824453	3.788477
TRINITY_DN10449_c0_g1_i1_2	13.85109	13.839123	18.769756	0	0	0	2.658199	0	0	0	0	0
TRINITY_DN10450_c0_g1_i1_1	14.444991	23.467636	20.661849	12.359134	0	18.090316	0	2.612859	5.159696	0	0	0
TRINITY_DN10450_c0_g1_i1_3	0	0	0	0	0	0	1.033085	2.073935	1.050556	29.554302	29.618428	22.924596
TRINITY_DN10451_c0_g1_i1_2	25.216009	28.744267	18.655937	15.975404	18.00462	13.431957	6.549064	10.953266	9.018455	6.077908	4.126051	6.205431
TRINITY_DN10453_c0_g1_i1_3	0	0	0	0	0	0	0	0	3.105485	3.461256	6.961213	7.038751
TRINITY_DN10454_c0_g1_i1_1	0	0	0	26.20651	64.507104	50.017552	0	0	0	0	0	0
TRINITY_DN10454_c0_g1_i1_3	0	5.091859	7.670502	2.573139	10.198188	2.563759	4.230232	0	6.30245	23.304501	19.060768	19.394666
TRINITY_DN10455_c0_g1_i1_1	3.655639	1.823926	0	10.839888	1.799965	17.45926	0	1.584138	1.525068	0	1.627696	3.243994
TRINITY_DN10455_c0_g1_i1_2	0	49.65354	11.186309	0	0	0	0	4.164694	0	0	0	0
TRINITY_DN10456_c0_g1_i1_1	25.252796	14.281383	3.691815	18.201053	7.256848	14.17604	7.56194	18.627416	3.731026	10.734143	0	3.618792
TRINITY_DN10456_c0_g1_i1_3	22.963956	27.622279	31.236624	20.371398	20.509998	20.699952	20.106461	8.560488	29.454305	27.169882	10.650621	10.036231
TRINITY_DN10456_c0_g1_i1_4	0.937941	0	0	0	0	0	45.719826	46.037142	47.41335	471.080125	371.47486	493.717974
TRINITY_DN10457_c0_g1_i1_2	2.360859	0	0	0	0	2.396636	82.707591	65.119269	31.803719	23.700483	17.78005	6.69737
TRINITY_DN10457_c0_g1_i1_3	0	0	0	0	0	0	0	0	0	8.163895	6.292303	4.197009
TRINITY_DN10459_c0_g1_i1_1	10.064617	23.628096	12.899982	32.816796	13.767463	10.603924	2.344644	2.297282	2.32424	4.576021	2.273365	2.306928
TRINITY_DN10459_c0_g1_i1_3	15.693116	13.923806	16.015299	16.008809	23.944875	23.807162	43.421656	30.826017	31.188745	28.301963	22.847945	24.732693
TRINITY_DN10459_c0_g2_i1_1	13.438553	11.740821	11.703506	24.669898	11.467473	9.646965	1.933676	5.727935	2.003192	0	5.831077	0
TRINITY_DN1045_c0_g1_i1_3	2.027463	0	2.034937	0	2.070349	2.060337	15.994062	11.985016	1.971651	38.197229	21.7846	25.633628
TRINITY_DN10462_c0_g1_i1_2	18.761421	25.993764	9.678961	18.161164	4.216518	8.379208	5.306536	40.896341	16.887654	37.734334	3.774318	17.517943
TRINITY_DN10463_c0_g1_i1_4	52.779452	44.03385	47.641319	0	0	1.089092	0.971799	0	0	0	0	0
TRINITY_DN10464_c0_g1_i1_4	5.186468	2.654672	8.050497	0	5.251909	8.262872	6.7428	2.502262	0	4.536147	6.889687	6.991084
TRINITY_DN10466_c0_g1_i1_1	55.614053	4.441852	8.653312	12.783585	4.307345	0	11.49258	3.775197	7.423216	7.011239	13.879861	3.506289
TRINITY_DN10466_c0_g1_i1_2	6.259745	15.880112	6.402247	0	0	0	0	1.493438	0	0	0	0
TRINITY_DN10467_c0_g1_i1_3	0	0	0	5.957945	2.501876	1e-06	12.365344	2.686747	9.41677	10.335181	31.652166	26.895935
TRINITY_DN1046_c0_g1_i1_1	2.855399	11.754609	0	11.910073	2.955741	5.926623	5.598002	2.782676	8.479454	2.597342	2.63125	0
TRINITY_DN1046_c0_g1_i1_2	25.300295	46.474567	40.839312	0	0	0	0	1.486499	0	0	0	0
TRINITY_DN1046_c0_g1_i1_3	0	0	0	0	0	0	0	0	0	10.954519	11.21283	7.567888
TRINITY_DN10470_c0_g1_i1_1	13.214455	14.7951	6.753122	20.803747	6.896454	8.700986	6.289142	12.548797	14.331541	3.260455	1.671833	5.060351
TRINITY_DN10470_c0_g1_i1_2	21.264753	35.473856	26.143412	26.195074	32.439529	27.686583	25.720821	17.095573	14.361451	25.260554	37.148271	32.395169
TRINITY_DN10471_c0_g1_i1_1	57.293898	15.830614	35.692703	17.002752	19.708523	26.332047	1.3652	6.720122	1.338104	2.554974	2.541905	2.543129
TRINITY_DN10472_c0_g1_i1_3	0	0	0	0	0	0	0	0	1.484992	20.871418	9.160043	3.01439
TRINITY_DN10474_c0_g1_i1_2	12.515385	16.629651	6.907912	18.113534	14.056308	23.749542	46.012482	29.446381	32.771054	10.066742	15.059482	16.153827
TRINITY_DN10475_c0_g1_i1_2	83.041938	40.030574	62.518265	5.432674	8.69202	4.42102	16.271617	20.27569	20.701589	0	0	3.216484
TRINITY_DN10475_c0_g1_i1_3	0	0	3.815756	0	3.857094	0	3.178177	3.178655	9.322974	9.527531	15.796	12.755868
TRINITY_DN10480_c0_g1_i1_4	20.043966	15.456395	20.776245	0	0	0	1.348606	0	0	0	0	0
TRINITY_DN10480_c0_g3_i1_4	9.201869	0	19.751375	0	0	0	2.723107	0	2.831851	0	0	0
TRINITY_DN10485_c0_g1_i1_2	100.633963	91.374376	70.700789	0	2.147338	1.078709	14.517232	9.640646	11.647561	5.960481	3.988354	1.000435
TRINITY_DN10485_c0_g1_i1_4	6.193712	0	19.019701	3.215407	6.465074	0	13.08496	21.077832	0	11.060763	5.546564	10.921487
TRINITY_DN10487_c0_g1_i1_4	1550.670931	1319.445044	1466.099737	7.735008	4.423422	14.653459	24.464933	20.46242	10.274196	0	2.208853	0
TRINITY_DN10488_c0_g1_i1_1	47.132634	25.783945	42.388012	19.360544	13.912251	24.793174	0	2.445628	0	0	2.352838	2.335228
TRINITY_DN10488_c0_g2_i1_1	60.108068	20.179852	28.483742	14.561429	20.440628	18.887621	5.122188	11.374903	5.056057	3.969196	5.311494	14.551496
TRINITY_DN10489_c0_g1_i1_2	4.964876	4.983036	8.494933	1.696688	5.071643	6.585899	6.064172	4.450852	4.372265	13.510059	7.729907	10.894405
TRINITY_DN10489_c0_g1_i1_4	0	0	0.982542	0.939674	0.919866	0	87.109698	80.667169	77.761878	15.259386	6.719825	11.603531
TRINITY_DN10490_c0_g1_i1_1	64.167031	33.407537	26.298271	16.086974	19.028352	19.171771	0	0	0	0	0	0
TRINITY_DN10490_c0_g1_i1_4	0	0	0	3.076636	3.037467	6.121479	6.190817	27.628269	21.794479	3.098957	0	3.150587
TRINITY_DN10491_c0_g1_i1_1	11.806572	0	3.961541	27.596208	21.202291	28.868625	0	0	0	0	0	0
TRINITY_DN10493_c0_g1_i1_1	2.908367	0	0	43.253235	20.326577	37.329434	0	2.861462	0	0	0	0
TRINITY_DN10493_c0_g1_i1_2	12.159128	57.449056	23.52244	0	0	0	4.895972	2.449413	3.685924	4.910561	2.485325	6.136172
TRINITY_DN10493_c0_g2_i1_2	12.375511	25.06206	19.247791	0	0	0	0	1.368387	4.213037	4.39026	1.486875	0
TRINITY_DN10496_c0_g2_i1_2	0	0	0	0	1.497016	0	11.288891	10.312715	20.58542	16.194503	15.118417	9.602679
TRINITY_DN10497_c0_g1_i1_1	0	1.321236	1.336123	8.840039	6.348358	10.185697	1.288385	0	0	1.286805	0	0
TRINITY_DN10497_c0_g1_i1_4	1.412073	0	0	1.378585	0	1.395776	1.135291	0	0	0.516471	1.695563	13.536307
TRINITY_DN10498_c0_g1_i1_2	21.699265	37.763521	29.663336	0	0	0	0	0	0	0	0	0
TRINITY_DN10498_c0_g1_i1_3	9.572124	9.685884	9.874766	19.388658	28.868417	28.125882	0	0	4.234646	37.909446	25.948097	34.552646
TRINITY_DN10498_c0_g1_i1_4	2.345648	0	0	2.427417	0	0	19.327613	17.175039	10.37585	4.361839	2.16845	0
TRINITY_DN10499_c0_g1_i1_1	12.375184	6.224249	6.277265	22.044153	9.547442	21.8263	2.868926	0	0	8.164744	8.368096	2.746232
TRINITY_DN1049_c0_g1_i1_2	14.41894	19.171261	15.735744	0	0	0	0	0	0	0	0	0
TRINITY_DN1049_c0_g1_i1_3	0	0	0	0	0	0	1.222181	0	0	9.810871	10.110836	5.105156
TRINITY_DN104_c0_g1_i1_2	2.827432	4.30594	8.788659	0	0	0	9.348187	1.162086	8.124908	0	0	0
TRINITY_DN104_c0_g1_i1_4	0	0	0	1.8e-05	2.365064	1.191586	9.384925	8.272379	4.825713	9.087044	6.5266	7.427597
TRINITY_DN10502_c0_g1_i1_4	0	0	4.416427	10.771889	0	8.527707	3.885987	17.304304	9.458723	13.634499	7.839986	11.795114
TRINITY_DN10503_c0_g1_i1_2	1.193891	1.19546	2.400606	0	1.158393	0	71.451993	47.719914	64.484726	6.101769	6.156268	8.625653
TRINITY_DN10509_c0_g1_i1_1	15.387617	2.978736	7.756783	0.00014	5.812584	21.251684	4.992365	6.252402	1.352845	1.859442	3.581704	3.597944
TRINITY_DN10510_c0_g1_i1_2	3.763318	1.84325	1.931671	0	1.879358	1.874819	8.969794	5.329656	17.881316	5.615674	9.464253	15.146307
TRINITY_DN10513_c0_g1_i1_1	458.090075	315.522958	354.122889	3.137988	0.789724	6.391462	30.423911	16.280427	15.805951	1.549812	2.324835	0
TRINITY_DN10515_c0_g1_i1_4	0	7.647025	0	0	0	4.026167	12.021652	11.865048	15.76097	0	14.616002	29.517275
TRINITY_DN10518_c0_g1_i1_2	4.315291	8.649055	2.201144	0	0	2.074097	9.250759	5.357938	29.847287	16.179677	3.604544	16.162422
TRINITY_DN10519_c0_g1_i1_1	13.842783	5.335549	7.192123	7.278734	1.801168	0	0	0	3.173362	0	0	1.686562
TRINITY_DN1051_c0_g1_i1_2	0	0	3.072192	0	8.996271	2.942687	14.437235	20.056201	5.636067	7.904062	5.305399	10.486143
TRINITY_DN1051_c0_g1_i1_4	17.211061	12.802745	24.3286	2.11253	0	0	2.189848	4.45073	4.465253	4.530404	4.62348	0
TRINITY_DN10520_c0_g1_i1_1	116.537657	69.589468	95.072295	1.777564	0.901876	1.81221	0	0.699801	0	0	0	0
TRINITY_DN10520_c0_g2_i1_2	51.011356	41.170158	42.965967	0	2.949039	1.48495	0	0	1.350114	0	0	0
TRINITY_DN10521_c0_g1_i1_1	678.746409	926.791514	798.871572	10.028236	15.51401	12.098583	3.078864	3.067752	0	0	0	0
TRINITY_DN10524_c0_g1_i1_1	23.083942	29.866533	29.156807	17.560654	9.814749	23.449059	1.646227	6.689888	6.727295	8.471911	8.646287	8.635498
TRINITY_DN10525_c0_g1_i1_1	13.301192	4.455554	5.978376	26.115107	10.039531	8.621248	7.139174	4.277034	4.353304	1.390674	4.247677	4.243814
TRINITY_DN10526_c0_g1_i1_1	27.893197	28.522422	19.101336	0	1.972401	0	1.632168	0	0	0	0	0
TRINITY_DN10526_c0_g1_i1_3	0	0	0	0	0	0	0	0	0	4.976394	23.103224	7.678216
TRINITY_DN10526_c0_g2_i1_1	42.612981	39.519794	41.18803	1.034041	0	3.111115	1.002188	0	0.973899	0	2.016633	0
TRINITY_DN10527_c0_g1_i1_3	0	0	0	0	20.974198	5.270545	28.733836	19.154149	33.516679	41.023905	27.955375	18.549933
TRINITY_DN10527_c0_g1_i1_4	11.678718	3.31308	30.147819	25.328464	11.532093	15.046018	24.681493	19.812033	24.834482	14.284589	7.950746	12.716822
TRINITY_DN10527_c0_g2_i1_4	5.120207	0	0	2.691279	0	0	2.329409	6.959422	6.641715	0	0	4.637401
TRINITY_DN1052_c0_g1_i1_3	0	0	0	0	0	0	2.06798	2.039652	0.991597	5.41969	10.011835	8.998177
TRINITY_DN10530_c0_g1_i1_3	0	0	0	0	0	0	0	0	0	11.982251	12.125963	10.998493
TRINITY_DN10532_c0_g1_i1_2	2.296495	4.488425	4.627954	6.782595	9.054084	2.257934	36.763862	27.792374	39.377567	17.142048	28.710506	24.238696
TRINITY_DN10532_c0_g1_i1_4	5.535991	11.176884	15.529763	22.35458	20.769371	24.996735	7.176993	12.277186	1.016316	1.044362	4.260254	7.492224
TRINITY_DN10533_c0_g1_i1_1	48.435539	17.662629	18.706667	0	1.07716	2.166608	3.899714	5.447578	3.994091	0	1.891631	0
TRINITY_DN10536_c0_g1_i1_1	5.099431	0	15.775252	7.796164	5.076873	10.361269	0	0	0	2.433523	0	0
TRINITY_DN10537_c0_g1_i1_3	41.879437	47.73646	38.757747	39.560536	43.483125	55.151723	0	0	0	0	0	0
TRINITY_DN10538_c0_g1_i1_1	37.38722	37.91237	23.468983	8.931031	15.216024	35.717128	4.956389	9.838578	2.374698	7.17934	2.424472	9.71216
TRINITY_DN10538_c0_g1_i1_3	9.685351	9.892526	0	9.709842	19.225302	0	18.199199	9.239056	18.696152	13.24039	26.884218	4.441608
TRINITY_DN1053_c0_g1_i1_4	0	0	0	0	0	0	14.416264	19.004667	2.413977	2.788116	8.608944	25.284022
TRINITY_DN10540_c0_g1_i1_1	4.462907	4.508757	2.218486	8.890503	0	8.67672	2.073177	10.464785	11.810297	8.127458	4.093504	2.027018
TRINITY_DN10541_c0_g1_i1_4	19.229352	29.206827	22.556328	6.017969	2.981175	8.95471	0	1.136138	0	0	0	0
TRINITY_DN10542_c0_g2_i1_1	19.495738	16.403841	8.258461	0	0	0	0	0	0	0	0	0
TRINITY_DN10543_c0_g1_i1_2	16.530484	19.813346	9.234446	7.119839	3.520257	1.756951	22.720204	24.117028	10.290369	9.256972	3.768358	11.354905
TRINITY_DN10543_c0_g1_i1_4	3.2705	9.895153	13.858008	0	0	0	0	0	0	0	0	0
TRINITY_DN10543_c0_g2_i1_4	4.724549	14.474878	24.870496	0	0	0	0	0	0	0	0	0
TRINITY_DN10544_c0_g1_i1_1	54.595159	47.385477	41.48113	0	0	0	0	0	0	0	0	0
TRINITY_DN10545_c0_g1_i1_1	59.508239	63.851051	60.684128	0	0	0	0	3.077758	0	0	0	0
TRINITY_DN10546_c0_g1_i1_3	0	0	0	0	0	0	0	0	0.690779	6.623629	5.109321	5.939922
TRINITY_DN10548_c0_g1_i1_1	7.702618	10.046455	5.987426	9.284591	3.692489	5.604993	0	0	3.462882	0	0	0
TRINITY_DN10548_c0_g1_i1_3	0	0	0	0	0	0	0	0	1.909935	31.478444	24.083209	14.215233
TRINITY_DN10549_c0_g1_i1_1	27.588674	45.557246	33.768677	39.548989	35.262593	56.401118	0	0	1.867388	1.910289	0	0
TRINITY_DN10549_c0_g1_i1_3	24.914833	25.749869	28.160887	18.584739	16.35606	16.140551	14.857407	14.68317	16.540856	17.298229	13.069827	17.501426
TRINITY_DN1054_c0_g1_i1_3	0	0	0	0	0	0	0	0	0	10.76622	14.174005	14.162996
TRINITY_DN10551_c0_g1_i1_4	14.855729	6.74301	15.516259	0	0	0	0	0	0	0	0	0
TRINITY_DN10554_c0_g1_i1_3	0	0	0	0	0	0	0	1.985945	0	16.819609	23.367744	10.56371
TRINITY_DN10558_c0_g1_i1_1	0	0	5.524308	25.019385	13.657501	16.150241	0	2.262804	0	0	0	0
TRINITY_DN10558_c0_g1_i1_3	0	0	0	0	0	0	1.538169	3.084841	0	19.261053	15.947176	8.663647
TRINITY_DN10559_c0_g1_i1_4	100.227725	72.778865	124.467535	0	0	0	0	0	0	0	0	0
TRINITY_DN1055_c0_g1_i1_1	1.803211	0.870008	0	4.656791	2.813223	6.550639	0	0	0.769231	0.817688	0	0
TRINITY_DN10561_c0_g1_i1_2	32.890401	28.305818	25.649494	10.958243	10.952478	0	7.414969	4.86947	4.874278	7.938852	0	0
TRINITY_DN10562_c0_g1_i1_3	1.475653	0	3.050296	0	1.324043	3.972995	2.574217	1.285641	3.815052	9.074914	6.280831	3.157102
TRINITY_DN10563_c0_g1_i1_1	21.158493	14.38445	19.323018	14.335853	18.763931	25.8121	2.337112	2.307469	6.960963	10.757829	0	2.183826
TRINITY_DN10564_c0_g1_i1_1	14.885275	12.615695	15.077998	17.352973	9.391565	10.808219	2.490252	2.466862	3.851314	2.737227	2.757272	0
TRINITY_DN10565_c0_g1_i1_2	0	0	0	0	3.358008	0	14.246356	25.934142	14.19321	32.857357	30.991695	30.789679
TRINITY_DN10566_c0_g1_i1_1	709.413358	252.690761	650.370599	1.73644	1.755532	0.891607	0.787551	1.578523	0	0	0	0.850952
TRINITY_DN10568_c0_g1_i1_1	27.690143	21.028706	27.33338	1.34307	0	1.380729	0	1.223575	0	0	0	0
TRINITY_DN10568_c0_g1_i1_4	45.704754	25.604326	93.089487	12.858291	12.772142	8.284168	11.366062	7.395095	18.34227	10.837408	14.698885	29.542768
TRINITY_DN10569_c0_g1_i1_1	13.136753	9.631695	17.083333	33.373698	15.017576	23.762685	1.675209	4.985889	3.338537	0	1.701688	0
TRINITY_DN1056_c0_g1_i1_1	10.537761	0	10.794493	14.815245	6.328333	14.415443	2.157279	0	0	4.318745	2.186994	2.198727
TRINITY_DN1056_c0_g1_i1_3	0	0	0	0	0	0	17.558734	15.995048	9.777729	33.130337	16.177461	26.310839
TRINITY_DN10572_c0_g1_i3_3	0	0	0	0	0	0	0	0	0	13.913684	5.101411	6.567184
TRINITY_DN10572_c0_g2_i1_4	65.493386	115.606688	80.221223	0	2.245693	0	0	2.021786	0	0	0	0
TRINITY_DN10573_c0_g1_i1_4	277.429374	250.224365	305.542916	3.885364	2.911226	10.775763	5.942829	10.146301	2.540174	4.540381	0.913163	0.921127
TRINITY_DN10574_c0_g1_i1_4	48.199064	30.806924	61.423903	27.04484	30.883393	28.951599	5.007636	3.334734	1.646385	3.195273	0	3.260471
TRINITY_DN10577_c0_g1_i1_3	0	0	0	0	0	0	19.812043	15.833295	13.561883	20.146849	16.750493	25.646188
TRINITY_DN10579_c0_g1_i1_2	4.668744	8.121983	11.253795	0	0	0	17.562503	5.026552	12.943314	0	1.51047	0
TRINITY_DN1057_c0_g1_i1_2	0.968696	0	0	0.95701	0	0	46.05876	45.948317	58.017636	6.520068	3.756986	1.879499
TRINITY_DN1057_c0_g1_i1_3	0	0	0	0	0	0	0	0.795905	0.828111	38.733985	27.703142	30.411842
TRINITY_DN10580_c0_g1_i1_1	66.259921	58.295238	54.926889	39.601898	28.15248	42.508067	1.461717	2.884655	0	0	1.439167	1.435298
TRINITY_DN10581_c0_g1_i1_1	26.66837	30.001522	23.465971	0	1.996235	4.024657	0	0	3.665928	0	0	0
TRINITY_DN10582_c0_g1_i1_2	3.07202	6.026875	15.475149	0	9.010883	8.95242	88.367815	88.197941	107.398561	53.973829	52.267624	46.44625
TRINITY_DN10582_c0_g1_i1_4	8.794672	3.095099	13.017133	0	0	0	0	0	0	0	0	0
TRINITY_DN10583_c0_g1_i1_3	0	0	0	3.299024	3.231868	0	11.884591	8.811476	8.989313	20.858566	27.516936	27.561472
TRINITY_DN10584_c0_g1_i1_2	3.499274	5.354101	7.24869	1.859449	3.710365	3.631248	11.198407	7.929739	3.049606	1.601292	0	3.276233
TRINITY_DN10588_c0_g1_i1_1	12.275771	3.189099	0	12.482635	24.902506	24.349292	0	5.839409	5.894949	0	0	2.924705
TRINITY_DN10589_c0_g1_i1_3	0	0	0	1.590753	4.267648	4.734718	0.020646	4.831234	1.663289	10.469727	30.758334	5.202298
TRINITY_DN10589_c0_g1_i1_4	29.926567	15.223696	41.12389	0	0	0	0	0	0	0	0	0
TRINITY_DN10589_c0_g2_i1_4	19.9301	32.483357	27.752692	0	0	0	0	0	0	0	0	0
TRINITY_DN10592_c0_g1_i1_2	24.317286	35.003956	20.065714	1.99134	1.992977	1.976528	1.485422	1.461234	0	0	0	0
TRINITY_DN10593_c0_g1_i1_3	6.993967	11.233807	0	14.440393	36.541263	32.606264	28.520975	53.983648	6.345771	20.268898	23.423094	20.622504
TRINITY_DN10596_c0_g1_i1_2	9.018382	16.011388	7.181564	8.485886	1.818846	7.188653	29.793343	26.965971	13.378978	22.040093	12.314189	1.734595
TRINITY_DN10598_c0_g1_i1_2	13.562299	0	4.696969	9.660338	4.764494	4.716526	16.829083	4.176746	32.552096	8.198615	12.12335	20.057225
TRINITY_DN10598_c0_g1_i2_4	183.2321	190.354438	128.946937	1.121558	7.893815	8.977453	15.671429	11.809496	12.936265	2.028979	4.073165	4.043182
TRINITY_DN10599_c0_g1_i1_1	40.411957	40.962164	27.815966	0	0	0	0	0	5.251606	0	0	0
TRINITY_DN10599_c0_g1_i1_2	0	5.3e-05	0	3.436487	10.294851	10.213209	29.550516	11.79867	29.765847	53.247733	66.187869	15.227535
TRINITY_DN10600_c0_g1_i1_3	0	0	0	0	0	0	1.611381	0	6.404306	55.334366	30.591931	45.929168
TRINITY_DN10602_c0_g1_i1_1	34.286429	48.307812	34.32561	11.022326	3.626569	3.517467	6.570461	0	6.249647	2.913753	2.920139	9.075902
TRINITY_DN10602_c0_g2_i1_4	5.02725	11.876266	16.888625	0	0.791759	1.475161	0	0	0	0	0	0
TRINITY_DN10603_c0_g1_i1_2	15.528268	24.116117	14.905357	0	0	0	0	0	0	0	0	0
TRINITY_DN10604_c0_g1_i1_4	138.635116	138.590494	179.827153	0	2.265766	2.269373	1.743306	0	0	0	0	0
TRINITY_DN10608_c0_g1_i1_2	0	0	7.478482	0	0	3.738536	48.05005	51.452207	49.332234	6.818027	20.806384	17.013788
TRINITY_DN1060_c0_g1_i1_1	4.775373	6.577635	0	3.137962	3.092567	6.228133	0	0	0	0	0	1.428271
TRINITY_DN10610_c0_g1_i1_3	6.369132	3.786988	1.279614	6.408983	1.283598	7.684536	24.844945	17.471267	20.917951	99.370575	123.306735	121.693572
TRINITY_DN10611_c0_g1_i1_2	2.845062	2.908177	14.599286	0	3.032104	0	39.438939	19.528375	19.462932	16.978872	4.981744	9.801615
TRINITY_DN10614_c0_g1_i1_2	0	15.324859	3.903773	3.630582	7.098441	10.579705	22.670716	10.970639	3.691264	3.850028	0	4.25729
TRINITY_DN10615_c0_g1_i1_4	0	0	0	2.345667	0	0	15.370921	34.056172	12.254547	9.151095	18.197533	13.676525
TRINITY_DN10616_c0_g1_i1_1	35.664599	14.66012	24.87482	0	0	0	0	0	0	0	0	0
TRINITY_DN10616_c0_g1_i1_2	61.936558	89.67082	82.693162	4.730753	7.079927	2.393036	0	0	0	0	0	0
TRINITY_DN10619_c0_g1_i1_2	18.255672	5.377357	13.142638	7.782358	5.168283	2.559788	26.979186	7.377767	21.768152	16.73312	16.819824	2.392582
TRINITY_DN1061_c0_g1_i1_2	13.143273	28.579702	11.332595	5.927416	13.863389	9.816907	10.792016	5.375869	3.503628	5.202061	3.481507	8.849185
TRINITY_DN1061_c0_g1_i1_4	204.661394	319.457222	237.824576	13.261628	1.665232	1.666062	3.160219	1.572271	0	0	0	0
TRINITY_DN10621_c0_g1_i1_1	34.772538	14.260971	30.374317	0	0	0.856546	0.736333	0	1.512868	0	0	0
TRINITY_DN10622_c0_g1_i1_1	56.545209	42.740597	41.261673	34.025668	48.209984	42.00262	2.652808	0	7.927436	2.56703	5.266916	0
TRINITY_DN10623_c0_g1_i1_2	0	9.829259	4.907406	0	0	2.431311	6.94489	11.21031	15.676524	4.707009	4.783375	0
TRINITY_DN10624_c0_g1_i1_3	0	1.025985	1.05103	0	0	0	3.516339	4.367104	5.246639	27.674555	24.633454	32.326074
TRINITY_DN10625_c0_g1_i1_1	14.786298	1.643637	5.098816	0	0	0	0	0	0	0	0	0
TRINITY_DN10625_c0_g1_i1_2	6.638432	5.536956	9.755335	8.209099	5.464367	1.388587	14.513739	14.488953	9.278435	0	0	0
TRINITY_DN10625_c0_g1_i1_3	2.043709	8.284507	4.235596	2.103163	2.062837	0	0	1.778525	0	7.855828	6.020635	3.941463
TRINITY_DN10626_c0_g1_i1_1	48.748039	20.697224	49.52663	0	1.602256	0	2.653374	0	4.05459	0	0	0
TRINITY_DN10626_c0_g1_i1_3	0	0	6.402928	13.255743	0	0	19.322962	12.719739	12.357054	55.346666	31.249126	6.163983
TRINITY_DN10627_c0_g1_i1_4	32.012262	31.738644	55.194965	12.31407	24.633182	16.590049	15.390008	15.406645	26.849738	47.178222	19.704965	31.975497
TRINITY_DN10629_c0_g1_i1_1	39.443675	25.569349	32.38505	30.777346	37.485584	25.140619	11.25347	12.244708	8.645461	25.133962	19.086348	24.615956
TRINITY_DN1062_c0_g1_i1_3	0	0	0	0	0	0	2.901381	11.688257	6.796405	28.319175	18.213435	15.997275
TRINITY_DN10631_c0_g1_i1_1	8.289357	12.207033	11.945767	6.737709	8.496625	13.763477	8.054423	11.970852	8.453696	9.027769	13.954992	15.546819
TRINITY_DN10632_c0_g1_i1_1	37.571277	0	13.425337	8.917275	0	8.675108	0	3.748233	0	0	0	6.950108
TRINITY_DN10633_c0_g1_i1_2	9.751429	9.899358	9.97321	10.047441	0	14.834339	31.519573	4.414361	17.673576	43.05176	19.334292	14.457234
TRINITY_DN10634_c0_g1_i1_4	60.878672	106.741713	68.84686	1.177488	1.188462	1.210193	1.033917	0	0	1.206053	2.411467	1.213485
TRINITY_DN10636_c0_g1_i1_1	8.777979	12.597158	9.332771	14.179436	9.113785	26.630176	19.184246	22.363336	15.990884	7.65688	29.510012	14.110532
TRINITY_DN10637_c0_g1_i1_4	2.274954	0	0	0.000401	0	0	20.182828	35.12272	7.162208	17.607982	2.258802	2.263061
TRINITY_DN10638_c0_g1_i1_1	7.135407	4.349179	1.45916	10.553497	4.433772	4.373511	0	0	0	1.321467	1.354907	0
TRINITY_DN10638_c0_g1_i1_2	9.59743	14.668625	9.797497	6.458833	12.794623	14.218423	19.039088	19.181235	14.167958	9.433356	6.326529	9.560143
TRINITY_DN10638_c0_g1_i1_4	34.835896	2.22877	23.202292	0	0	0	0	0	0	0	0	0
TRINITY_DN10639_c0_g1_i1_4	8.077031	10.75069	13.337653	14.957609	13.646856	18.569812	17.731483	14.833858	2.826121	18.218658	25.415368	5.653742
TRINITY_DN1063_c0_g1_i1_2	23.725011	41.69262	28.904982	0	0	0	0	1.460044	1.471627	0	0	0
TRINITY_DN1063_c0_g1_i1_3	22.280539	0	0	14.668203	14.492357	5.774203	2.485662	12.612388	5.012843	17.106598	24.394147	22.018289
TRINITY_DN10640_c0_g1_i1_2	33.456619	43.393597	46.063302	4.726622	3.195682	3.177805	7.07398	4.233639	4.839461	2.130568	0.710526	0
TRINITY_DN10640_c0_g1_i1_4	269.522189	335.560481	281.05051	0	0	2.152084	4.112181	5.100676	2.064879	4.238612	3.225949	3.201006
TRINITY_DN10640_c0_g2_i1_2	14.660729	18.595713	16.076983	1.180863	2.408011	4.806279	5.352788	2.130131	0	0	1.164019	0
TRINITY_DN10640_c0_g3_i1_2	14.941319	29.097372	23.630299	2.738861	1.382705	2.797727	0	2.26257	2.241181	0	1.246553	0
TRINITY_DN10641_c0_g1_i1_4	39.903677	20.312587	31.460081	8.601618	5.80893	20.088901	7.938051	26.515774	28.773441	43.523967	48.49486	37.862272
TRINITY_DN10641_c0_g2_i1_2	0	2.554468	0	0	0	0	21.832051	6.933908	12.264819	10.040912	8.581826	27.78132
TRINITY_DN10643_c0_g1_i1_1	2.240046	4.496223	0	0	7.343829	12.197876	17.547444	10.838026	25.886649	6.55972	6.725969	4.477104
TRINITY_DN10643_c0_g1_i1_2	0	0	0	0	0	0	24.666426	25.316874	20.759586	108.765856	156.570877	119.717166
TRINITY_DN10644_c0_g1_i1_3	0	0	0	4.117211	0	4.109903	17.22031	19.084359	17.160639	58.853792	57.796178	47.491491
TRINITY_DN10644_c0_g1_i1_4	0	0	0	0	3.806612	0	6.842304	33.841239	26.983899	0	10.820798	17.826684
TRINITY_DN10648_c0_g1_i1_2	6.839347	10.603464	8.770601	5.284771	1.762973	1.760405	32.892877	47.44135	41.731372	1.510318	3.053872	6.053357
TRINITY_DN10648_c0_g1_i1_3	0	0	0	4.000084	9.996609	5.99697	4.24924	6.315091	0	10.031366	4.07773	0
TRINITY_DN10650_c0_g1_i1_2	28.128928	48.110471	43.969259	0	0	0	0	0	0	0	0	0
TRINITY_DN10654_c0_g1_i2_3	0	0	0	0	0	0	0	0	8.146959	9.196014	14.159285	8.329126
TRINITY_DN10655_c0_g1_i1_2	0	0	0	0	0	0	16.369474	6.443995	26.595894	6.284658	3.170636	6.356886
TRINITY_DN10656_c0_g1_i1_2	0	0	0	0	0	0	15.666126	12.189447	15.287229	0	1.918316	1.953833
TRINITY_DN10657_c0_g1_i1_1	0	0	0	36.896234	29.08131	33.369685	0	0	0	0	0	2.113758
TRINITY_DN10658_c0_g1_i1_4	3.239157	0	3.340611	0	0	3.34063	9.061989	23.833767	5.862704	8.620169	17.270369	5.907828
TRINITY_DN10659_c0_g1_i1_2	18.391683	39.521402	12.989202	0	0	0.877427	0	1.691705	0	0.872181	0	0
TRINITY_DN10661_c0_g1_i1_4	6.301671	8.756042	14.661932	0	0	0	19.954505	10.234026	0	11.066831	8.746936	16.672212
TRINITY_DN10666_c0_g1_i1_3	6.463682	0	30.237521	9.726369	12.941716	0	6.982855	3.381224	0	17.051875	24.042082	10.251712
TRINITY_DN10667_c0_g1_i1_1	13.171403	22.672986	4.542147	23.639852	9.351255	45.963546	4.157503	8.254547	0	0	0	0
TRINITY_DN10669_c0_g1_i1_3	0	0	0	0	0	0	0	0	0	7.340249	4.462568	1.519015
TRINITY_DN1066_c0_g1_i1_3	0	5.973181	0	0	3.71159	5.493945	6.616778	8.201216	9.778251	25.147125	13.475583	11.740105
TRINITY_DN10671_c0_g1_i1_4	3.117498	6.388285	29.397933	3.290253	3.223578	0	0	0	0	0	0	0
TRINITY_DN10672_c0_g1_i1_3	6.617829	0	0	4.669119	6.88945	16.103306	8.278305	8.251887	8.026964	11.776904	3.927861	1.987945
TRINITY_DN10672_c0_g1_i1_4	24.249445	13.63371	5.529582	35.206468	17.95636	34.624441	18.946643	26.782173	26.403395	55.553831	29.734739	40.173585
TRINITY_DN10673_c0_g1_i1_4	7.654038	3.949735	0	7.672909	0	0	14.987526	11.083798	15.077605	0	32.475951	31.826107
TRINITY_DN10676_c0_g1_i1_3	0	0	0	0	0	0	1.447322	1.431968	5.917865	42.024727	50.408553	33.998165
TRINITY_DN10677_c0_g1_i1_3	0	0	0	2.340083	0	0	50.113429	60.528842	50.842346	99.865747	82.472325	83.595708
TRINITY_DN10678_c0_g1_i1_2	25.24262	9.214259	18.393551	17.128601	6.838838	13.674499	18.219957	18.320417	21.459725	20.11449	25.243148	11.646363
TRINITY_DN10679_c0_g1_i1_1	4.066943	16.870411	4.376438	8.886745	6.738593	4.399015	0	8.793139	8.774377	10.871232	1.842289	5.520999
TRINITY_DN10679_c0_g1_i1_2	0	0	0	0	1.277765	0	79.909901	76.472246	74.075159	1.224082	4.926679	3.683135
TRINITY_DN10679_c0_g2_i1_2	0	0	0	0	0	0	8.734904	4.426602	7.963334	7.645494	1.297471	0
TRINITY_DN10680_c0_g1_i1_2	22.027205	19.628963	4.569369	0	0	1.508192	0	0	0	0	0	0
TRINITY_DN10681_c0_g1_i1_3	0	0	0	0	0	0	0	0	2.889394	1.629396	17.032867	8.416975
TRINITY_DN10682_c0_g1_i1_1	23.989196	20.706877	14.959091	30.173385	43.372394	31.798914	14.002569	10.379918	20.591845	11.893691	0	10.190466
TRINITY_DN10685_c0_g1_i1_1	10.037857	0	5.192126	12.960454	7.715316	2.577681	4.949428	4.797178	2.43344	4.95438	0	12.532786
TRINITY_DN10685_c0_g1_i1_3	4.448079	0	1.520614	0	0	2.889554	2.885771	4.309381	2.94374	25.168178	16.373877	8.925848
TRINITY_DN10687_c0_g1_i1_3	21.586496	12.892949	19.321069	6.758005	8.969981	6.686837	18.85295	14.950081	16.838985	19.147021	27.69974	14.795474
TRINITY_DN10690_c0_g1_i1_2	0	0	0	3.062903	0	0	23.830194	20.510902	23.571133	14.237473	2.903837	2.889408
TRINITY_DN10693_c0_g1_i1_2	0	0	0	0	0	0	45.418831	43.089443	24.650389	2.02294	16.436663	4.094198
TRINITY_DN10693_c0_g1_i1_4	3.316539	0	0	0	0	0	19.060861	21.848128	3.214962	12.382081	9.571552	6.363098
TRINITY_DN10695_c0_g1_i1_2	17.353693	24.349327	19.907409	0	0	0	0	0	0	0	0	0
TRINITY_DN10696_c0_g1_i1_2	12.74438	24.837929	7.808673	0	0	0	0	1.63726	0	0	0	0
TRINITY_DN10697_c0_g1_i1_1	29.805409	19.155541	12.084246	24.112151	14.098068	23.549514	8.793495	4.41175	6.444845	6.228901	2.083967	4.259703
TRINITY_DN10697_c0_g1_i1_2	1.932346	7.679944	3.987002	0	1.676368	0	0	4.339366	7.9e-05	0	0	7.357659
TRINITY_DN10697_c0_g1_i1_3	0	0	0	0	0	0	2.428607	0	1.183357	7.48919	12.847377	5.15274
TRINITY_DN10697_c0_g1_i2_4	1.257582	2.557653	0	1.243972	0	0	335.305503	345.775326	335.731403	21.419319	42.477496	40.981254
TRINITY_DN1069_c0_g1_i1_2	0	1.791142	3.667373	0	0	0	15.156726	11.721752	3.281868	8.772319	8.858494	5.359197
TRINITY_DN10700_c0_g1_i1_2	6.223457	2.119336	0	0	0	2.176517	70.701971	53.377601	66.001135	8.614119	0	0
TRINITY_DN10700_c0_g1_i1_4	107.415113	85.736943	92.307987	0	0	0	0	0.897799	0	0	0	0
TRINITY_DN10701_c0_g1_i1_3	8.790983	4.547075	18.076497	32.254193	70.44179	27.581571	8.439571	8.347324	0	0	0	3.821751
TRINITY_DN10704_c0_g1_i1_2	0	0	0	0	0	0	19.893485	12.47288	9.415152	1.938888	2.005039	7.894328
TRINITY_DN10704_c0_g1_i1_4	9.043537	24.039692	12.895358	9.201739	3.703979	12.72307	19.827857	32.730056	22.863356	6.297703	12.671498	4.795471
TRINITY_DN10705_c0_g1_i1_4	0	0	0	0	0	0	11.677319	8.602011	1.723994	26.430674	22.730314	30.02279
TRINITY_DN10706_c0_g1_i1_1	46.147593	40.777534	60.919335	6.74459	3.4e-05	1.680947	0	2.825399	0	0	0	0
TRINITY_DN10708_c0_g1_i1_1	22.408597	38.005952	54.380906	26.505024	8.147168	60.469226	32.271085	22.856438	23.256021	9.49116	4.765096	32.979218
TRINITY_DN10708_c0_g1_i1_4	0	0	0	0	3.417728	0	6.968701	13.57364	10.279607	10.23148	3.489339	17.387207
TRINITY_DN10709_c0_g1_i1_1	2.74001	2.874867	7.15878	12.107861	10.464041	9.060026	4.031668	0.993535	3.868753	5.487669	3.280312	1.196989
TRINITY_DN10710_c0_g1_i1_1	75.419781	93.596475	111.150643	1.345551	0	1.326817	1.330929	0	0	0	0	0
TRINITY_DN10710_c0_g1_i1_4	25.578743	16.012657	38.55938	7.221633	9.750539	4.77344	2.303694	0	0	0	2.257504	4.538265
TRINITY_DN10711_c0_g1_i1_3	4.994441	7.662674	5.351917	29.939615	8.202419	8.29847	9.320966	9.23026	32.23751	12.433147	32.993307	27.936385
TRINITY_DN10711_c0_g1_i1_4	9.813158	8.767523	10.635984	0	0	0	0	2.111846	1.050427	0	0	0
TRINITY_DN10712_c0_g1_i1_4	18.114633	21.314817	2.572404	2.751984	0	5.460939	14.587597	19.558675	26.591857	107.242455	101.994146	125.484894
TRINITY_DN10714_c0_g1_i1_1	38.545987	48.520648	38.848105	0	0	0	0	0	0.877523	0.877805	0	0
TRINITY_DN10716_c0_g1_i1_3	0	0	0	0	0	0	0	0	0	12.813619	15.455044	7.19279
TRINITY_DN10717_c0_g1_i1_1	47.83265	9.62723	52.153925	3.276073	9.742065	9.557807	0	3.187364	9.667185	0	0	3.187414
TRINITY_DN10717_c0_g1_i1_2	0	13.974851	1.767884	0	1.767413	1.771722	1.577225	0	0	0	0	0
TRINITY_DN10718_c0_g1_i1_1	3.118599	0	0	24.629233	13.266625	19.755112	1.374028	0	6.771793	5.685837	14.454451	8.641614
TRINITY_DN10718_c0_g1_i1_3	2.185414	2.199228	0	4.305642	2.137317	0	9.078803	6.801746	0	12.896185	19.639189	4.364986
TRINITY_DN10718_c0_g1_i2_2	2.756649	0	2.788617	2.83373	0	0	21.875822	13.482606	32.707712	16.958876	11.618711	8.640166
TRINITY_DN10718_c1_g1_i1_2	0	3.98998	0	4.092753	3.982215	4.016215	7.317601	3.664469	14.877189	4.130379	8.431682	8.250596
TRINITY_DN1071_c0_g1_i1_2	119.622283	138.242439	142.529981	0	0	0	1.171481	2.337978	0	0	0	0
TRINITY_DN1071_c0_g1_i1_4	6.456414	3.330997	3.242593	11.305519	3.242903	6.36785	28.984268	19.650746	25.385681	8.724538	8.715233	28.94892
TRINITY_DN10720_c0_g1_i1_2	14.012398	9.638117	18.642176	12.090972	13.223967	16.360613	14.575046	16.262304	16.133881	8.487446	9.481691	17.495236
TRINITY_DN10722_c0_g1_i2_4	22.158326	24.891863	48.845882	1.944772	0.967108	0	0.296309	0	0	0	0	0
TRINITY_DN10725_c0_g1_i1_3	0	0	0	0	0	0	4.738026	3.764932	5.377262	14.434056	20.602165	15.870399
TRINITY_DN10725_c0_g1_i1_4	261.888822	95.406808	236.652296	1.788102	1.796622	0	6.124776	6.885125	8.55769	0	0	0.855825
TRINITY_DN10727_c0_g1_i1_3	4.787429	0	2.478895	2.43802	2.38565	2.440894	2.284306	4.557951	2.343537	31.339861	16.938543	22.141839
TRINITY_DN10727_c0_g1_i1_4	1.175967	7.587139	3.747389	7.537747	3.898822	1.900802	20.901324	17.480945	11.4013	4.91008	8.332853	21.432478
TRINITY_DN1072_c0_g1_i1_1	92.174322	24.295427	67.646424	0	0	0	0	0.913877	0	0	0	0
TRINITY_DN1072_c0_g1_i1_4	58.360904	42.540221	62.576451	8.595751	1.20962	2.441421	0	1.177563	1.177409	0	0	0
TRINITY_DN10731_c0_g1_i1_4	4.514208	3.386951	2.270812	13.381017	5.714465	3.402893	11.431808	21.361476	21.028301	16.202277	7.613393	12.102442
TRINITY_DN10732_c0_g1_i2_3	0	0	0	0	0	0	51.965238	36.63122	36.956316	129.633099	133.880465	151.261001
TRINITY_DN10733_c0_g1_i1_4	40.169665	15.40937	41.327971	0	0	0	0	0	0	0	0	0
TRINITY_DN10739_c0_g1_i1_4	0	19.445727	0	4.12411	0	0	0	0.000169	0	18.060238	3.756144	25.752781
TRINITY_DN10740_c0_g1_i1_2	0	0	0	0	0	0	36.330489	27.017557	15.674269	5.035859	21.959775	10.149151
TRINITY_DN10741_c0_g1_i1_4	14.456241	20.815411	43.02296	0	0	0	0	0	0	0	0	0
TRINITY_DN10742_c0_g1_i1_3	0	0	0	0	0	0	0.854492	0.83789	0.844813	10.531825	14.867294	12.869748
TRINITY_DN10744_c0_g1_i1_1	14.007483	10.419555	5.227052	11.398908	2.553523	8.712315	0	3.265079	0	0	0	0
TRINITY_DN10745_c0_g1_i1_2	26.930894	40.14752	27.838238	0	0	0	0	0	0	0	0	0
TRINITY_DN10745_c0_g1_i2_4	24.60843	18.74121	5.544672	22.622775	12.529713	26.554456	33.141383	31.617865	44.09028	17.978331	19.692324	17.178218
TRINITY_DN10747_c0_g1_i1_2	0	0.86668	0	0.818906	0	0	87.226284	73.603321	78.468158	7.190391	3.643335	5.431674
TRINITY_DN1074_c0_g1_i1_1	21.686396	16.031751	13.70231	14.906172	13.665037	21.300564	9.577565	4.20946	6.389739	5.841306	7.026815	1.180736
TRINITY_DN1074_c0_g1_i1_3	2.530888	0	0	2.530295	10.141162	0	2.117873	4.163616	16.689043	15.674008	25.065142	11.246375
TRINITY_DN1074_c0_g1_i1_4	20.779599	18.626053	20.92434	4.503681	13.604827	17.923218	22.036933	24.070215	26.511965	43.04823	12.988886	49.216655
TRINITY_DN10750_c0_g1_i1_2	4.749461	2.476228	4.890224	2.506347	0	2.540766	10.636587	10.543932	8.520519	8.723317	4.470679	8.999816
TRINITY_DN10750_c0_g1_i1_4	0	0	0	0	0	0	12.076571	21.990323	15.830284	54.34286	54.873768	61.56525
TRINITY_DN10751_c0_g1_i1_1	32.89411	45.704954	27.221096	5.843473	2.978061	5.949941	0	1.13772	5.717353	0	0	0
TRINITY_DN10752_c0_g1_i1_1	18.902051	3.914044	7.905094	8.081069	19.896788	19.975821	6.443494	3.108875	19.144287	7.422355	3.838641	5.243954
TRINITY_DN10752_c0_g1_i1_2	3.535515	0	11.019966	3.459955	0	3.448616	13.318734	0	6.745213	3.720417	3.718167	3.735715
TRINITY_DN10752_c0_g1_i1_3	0	0	0	0	0	0	0	0	0	18.01786	12.542569	4.174742
TRINITY_DN10757_c0_g1_i1_3	15.994352	4.001079	21.363786	15.397066	11.502382	16.838185	6.176034	12.133142	18.415228	6.114085	10.292526	2.046311
TRINITY_DN10758_c0_g2_i1_4	0	0	0	1.074199	0	0	30.686222	39.875916	25.638505	55.281193	26.012901	34.480259
TRINITY_DN10759_c0_g1_i1_1	100.707847	89.059283	102.673728	0	2.917343	4.478038	1.294542	1.270534	1.319069	0	0	0
TRINITY_DN1075_c0_g1_i1_1	38.287364	21.844747	20.986049	4.103853	0	1.37347	0	0	0	0	0	0
TRINITY_DN10760_c0_g1_i1_1	27.009915	13.181077	36.203059	28.691933	4.727206	28.13018	14.362403	37.674633	4.691416	12.49847	4.125328	8.364564
TRINITY_DN10760_c0_g1_i1_2	3.11507	44.016247	14.61327	0	0	0	0	0	0	0	0	0
TRINITY_DN10763_c0_g1_i1_2	2.969144	0	3.101236	2.758982	0	1.404057	7.85928	3.310544	1.165626	0	0	0
TRINITY_DN10764_c0_g1_i1_4	13.613708	8.795292	28.269464	3.46023	8.601697	11.861547	7.920333	7.813768	10.891531	9.087132	6.059084	7.609415
TRINITY_DN10765_c0_g1_i1_1	18.656004	16.446122	16.340552	0	6.7043	3.294581	0	0	0	2.759144	13.933746	5.552735
TRINITY_DN10766_c0_g1_i1_2	28.296395	86.175458	40.31606	1.572039	0	1.578825	0	0	0	0	0	0
TRINITY_DN10766_c0_g1_i1_3	2.218757	4.519382	0	2.282293	0	2.256323	9.991784	3.990063	6.000196	23.213212	17.359003	21.967189
TRINITY_DN10769_c0_g1_i1_4	8.127799	8.604778	5.684602	10.296984	2.572862	10.160531	18.339683	7.690811	23.695678	22.31185	25.222285	30.518008
TRINITY_DN10769_c0_g2_i1_3	4.455806	11.410057	14.925437	7.181583	12.790229	36.19892	0.000385	0	0	0	1.448621	2.903322
TRINITY_DN1076_c0_g1_i1_1	2.091009	4.281491	0	6.471944	2.171045	10.786605	0	0	0	0	0	0
TRINITY_DN1076_c0_g1_i1_4	0	0	0	0	0	0	18.410797	11.714525	22.395136	0	3.626896	0
TRINITY_DN10770_c0_g1_i1_1	49.13646	45.404998	38.494989	0	0	1.940172	0.861279	0.861625	0	0	0	0
TRINITY_DN10770_c0_g1_i1_2	9.657808	25.206842	13.902664	0	1.888817	0	0	0	0	0	0	0
TRINITY_DN10770_c0_g1_i1_3	4.329844	13.262364	4.460538	4.264827	4.223469	8.370612	9.204636	14.364712	8.76717	9.326949	13.304572	22.834764
TRINITY_DN10772_c0_g1_i1_1	6.340885	3.163707	3.227648	28.444223	9.476527	12.630752	3.012314	0	6.018231	1.533638	1.552925	1.551673
TRINITY_DN10774_c0_g1_i1_2	0	1.772323	0	0	0	0	48.494487	52.829591	46.897969	2.417631	0.813478	0.813725
TRINITY_DN10774_c0_g1_i1_3	1.757355	10.278866	3.559343	3.462628	5.123156	3.374523	27.013797	25.11673	23.317073	20.602885	12.258668	13.993274
TRINITY_DN10776_c0_g1_i1_3	0	0	0	0	0	0	1.237403	0	1.213348	9.395404	9.524006	6.843393
TRINITY_DN10777_c0_g1_i1_1	17.013213	5.794381	0	14.553036	11.632234	14.395255	0	0	2.532345	0	2.590141	0
TRINITY_DN10778_c0_g1_i1_2	3.729693	0	0	3.932992	0	0	7.588497	3.75977	10.968918	0	0	0
TRINITY_DN10778_c0_g1_i1_4	15.972434	0.112636	15.936412	5.882503	10.879712	6.24523	10.400249	2.973774	25.440742	11.6538	9.110312	19.604006
TRINITY_DN10780_c0_g1_i1_1	21.565479	5.081994	15.261137	6.998665	3.554759	16.082731	0	0	0	1.477597	0	0
TRINITY_DN10780_c0_g1_i1_2	0	8.489732	1.728989	0.488917	0	0	0	0	0	0	0	0
TRINITY_DN10780_c0_g1_i1_4	19.531609	7.522493	5.582898	1.752048	5.271651	8.79022	8.996806	10.487585	3.067414	3.267525	1.679136	18.499403
TRINITY_DN10781_c0_g1_i1_2	10.393823	17.109376	19.084017	0	0	0	1.336771	2.59083	0	1.481627	3.08192	0
TRINITY_DN10782_c0_g1_i1_3	1.793618	5.365266	18.042474	1.915288	11.44777	9.452334	11.241074	6.28483	1.559182	21.708251	38.397542	25.34882
TRINITY_DN10783_c0_g1_i1_2	17.815063	19.983104	9.3012	0	0	0	10.890131	2.689435	5.503474	0	0	0
TRINITY_DN10784_c0_g1_i1_4	34.709929	12.565101	20.061259	0	0	0	0	0	0	0	0	0
TRINITY_DN10785_c0_g1_i1_4	0	0	0	0	0	0	0	27.894651	0.000868	2.759351	21.49578	9.86988
TRINITY_DN10788_c0_g1_i1_3	0	0	0	0	0	0	1.551042	0	1.506209	13.331538	6.884148	12.10674
TRINITY_DN10788_c0_g2_i1_3	0	0	0	0	0	0	3.075056	4.132893	2.049833	16.754629	14.613465	12.361783
TRINITY_DN10789_c0_g1_i1_3	0	0	0	0	0	0	1.245391	1.224257	7.518484	19.252605	33.672346	22.176822
TRINITY_DN10789_c0_g1_i1_4	0	0	0	0	0	0	12.322887	2.443947	2.491256	0	2.717857	13.515764
TRINITY_DN1078_c0_g1_i1_2	28.371832	42.521281	22.295225	0	1.078942	0	0	0.967688	0	0	0	0
TRINITY_DN1078_c0_g1_i1_4	1.180305	3.559071	0	1.177167	2.365854	0	19.194271	21.187787	14.904207	12.256318	7.910531	18.985088
TRINITY_DN10790_c0_g1_i1_1	13.442498	2.975237	7.418157	19.701961	5.973956	20.994373	2.660416	6.542693	1.32905	6.749851	2.738987	5.461982
TRINITY_DN10790_c0_g1_i1_3	0	0.989629	0	0	0	0	81.091661	88.333379	71.314025	275.3233	198.679812	294.610115
TRINITY_DN10793_c0_g2_i1_3	1.019932	0	0	0	0	0	26.556284	24.149152	23.526796	125.182732	153.003348	166.629129
TRINITY_DN10794_c0_g1_i1_1	43.223322	70.989593	59.682924	40.158862	62.835866	23.891413	0	0	0	0	0	0
TRINITY_DN10794_c0_g1_i1_4	0	0	0	0	0	0	14.950684	1.259371	0	8.437319	8.749075	12.668927
TRINITY_DN10798_c0_g1_i1_1	12.50055	12.197804	15.227814	17.391835	12.844912	21.516217	18.271832	23.339852	24.966644	13.92193	0	7.123485
TRINITY_DN10799_c0_g1_i1_1	37.132001	11.979136	15.086777	10.02106	2.440031	12.114754	5.436756	8.071554	5.35689	5.21418	7.801439	7.769812
TRINITY_DN10799_c0_g1_i1_4	38.192818	17.649142	46.611124	0	0	0	0	0.732247	0.735962	0.852715	0	0
TRINITY_DN1079_c0_g1_i1_1	20.013363	3.207303	19.482294	0	0	0	0	0	1.250806	0	0	0
TRINITY_DN107_c0_g1_i1_1	22.653236	23.417525	15.910846	0	0	0	2.327097	2.278886	2.25393	0	0	0
TRINITY_DN107_c0_g2_i1_1	24.563437	18.430592	13.956595	0	0	0	0	1.781501	0	0	0	0
TRINITY_DN10800_c0_g1_i1_1	0	6.543263	0	3.380697	10.261094	20.046157	0	0	0	0	0	0
TRINITY_DN10803_c0_g1_i1_1	32.390969	17.800171	8.425518	0	0	0	0	0	0	0	0	0
TRINITY_DN10804_c0_g1_i1_2	0	0	0	0	0	0	25.398028	28.07384	11.039141	5.846593	1.483729	7.294668
TRINITY_DN10805_c0_g1_i1_3	6.426724	17.299647	23.707585	12.75961	16.701869	8.230443	64.994953	99.305982	60.849728	119.466919	111.597971	109.208274
TRINITY_DN10805_c0_g1_i1_4	29.636853	27.717554	38.354901	0	0	1.547647	3.599913	12.089853	4.985805	2.715601	6.874546	1.17791
TRINITY_DN10806_c0_g1_i1_1	27.550349	3.934285	17.579742	11.569028	15.656967	13.46882	1.947869	3.852219	0	0	1.907752	0
TRINITY_DN10806_c0_g1_i1_2	0	0	0	0	0	0	14.833788	14.784989	23.973592	2.195905	3.300474	1.122611
TRINITY_DN10807_c0_g1_i1_4	5.376852	8.062304	0	8.334141	5.449866	8.148852	13.062913	7.566279	7.418682	10.852737	11.039604	16.542362
TRINITY_DN10808_c0_g1_i1_1	34.582921	14.420141	20.027545	0	0	0	0	0	0	0	0	0
TRINITY_DN10808_c0_g1_i1_3	0	0	0	0	0	0	0.854157	0	2.576063	6.498261	9.390769	11.366287
TRINITY_DN10808_c0_g2_i1_3	0	0	0	0	0	0	4.379303	1.095029	6.655049	11.881318	19.308589	21.854656
TRINITY_DN10809_c0_g1_i1_2	63.029018	56.981685	19.262146	0	0	0	6.016712	1.011983	10.161128	0	0	0
TRINITY_DN1080_c0_g1_i1_2	0	1.27198	0	2.468838	2.383003	0	6.983654	3.971624	17.668292	19.646042	7.895297	17.187499
TRINITY_DN1080_c0_g1_i1_3	0	0	0	0	0	0	2.730882	5.477494	3.580185	16.849763	18.965357	20.274597
TRINITY_DN10810_c0_g1_i1_1	29.017753	12.270963	21.309061	24.130898	25.009265	18.731683	0	2.195855	1.086326	2.213099	2.23997	1.117793
TRINITY_DN10811_c0_g1_i1_2	5.002441	12.504197	12.632573	16.067958	5.381303	15.824757	20.004157	19.804536	34.398602	35.519326	36.023195	36.345256
TRINITY_DN10812_c0_g1_i1_2	9.633573	22.016304	9.958732	0	0	3.729861	3.377554	3.260405	1.64104	3.439183	1.752539	0
TRINITY_DN10812_c0_g1_i1_3	0	0	0	0	0	0	1.051036	1.057014	0	17.436584	7.077916	5.959764
TRINITY_DN10813_c0_g1_i1_1	23.144572	9.660232	8.665056	13.781463	11.288428	21.283265	2.399299	8.42324	10.543883	4.762717	6.00596	7.191118
TRINITY_DN10813_c0_g1_i1_3	0	3.175668	9.411651	13.071133	0	9.459591	8.523775	2.80171	19.773685	8.005735	38.173026	18.72715
TRINITY_DN10813_c0_g1_i1_4	41.751434	33.302156	29.950887	4.486224	10.485463	2.970786	12.966638	4.348741	4.244192	8.438499	5.623747	14.06362
TRINITY_DN10814_c0_g1_i1_4	3.742769	0	1.894152	0	0	5.598725	5.203485	5.10093	5.115775	8.575046	17.469825	24.049314
TRINITY_DN10815_c0_g1_i1_4	38.048611	21.683638	31.939292	11.139871	6.702942	6.583523	20.081323	20.022526	20.14563	24.452588	16.962592	35.906789
TRINITY_DN10816_c0_g1_i1_2	5.521218	5.608385	5.719912	13.695057	11.117245	5.431833	23.891629	18.457595	26.087932	10.676318	10.710765	18.828701
TRINITY_DN10816_c0_g1_i1_4	12.399445	17.564743	32.03535	2.627188	2.552537	12.946412	2.422864	9.741265	9.562619	10.913948	14.56483	17.076535
TRINITY_DN10818_c0_g1_i2_3	0	0	0	0	0	0	0	4.985413	3.331833	21.72379	24.258385	11.298719
TRINITY_DN10820_c0_g1_i1_2	15.515951	29.425144	11.374314	0	0	0	0	0	0	0	0	0
TRINITY_DN10820_c0_g1_i2_1	88.895027	42.324835	87.310328	0.435778	0.880937	0.441839	0	0	0	0	0	0
TRINITY_DN10821_c0_g1_i1_1	5.397225	1.349856	2.71959	18.760102	18.34499	13.006969	3.847531	2.599564	1.269676	0	2.592568	3.92949
TRINITY_DN10821_c0_g1_i1_2	333.098762	344.178291	319.74669	3.965478	0	2.97013	1.867711	3.7156	0	0	0	0
TRINITY_DN10821_c0_g1_i1_3	0	0	0	0	0	0	0	0	0	10.078448	12.183552	3.431407
TRINITY_DN10823_c0_g1_i1_4	83.339602	18.412258	79.612772	0	0	0	0	0	0	0	0	0
TRINITY_DN10825_c0_g1_i1_4	34.862638	34.1941	48.724626	0	0	0	0.984084	0.982486	0	0	0	0
TRINITY_DN10827_c0_g1_i1_1	18.6477	10.023002	19.430193	14.250884	2.347661	11.672532	0	0	0	0	0	0
TRINITY_DN10827_c0_g1_i1_2	9.367018	5.871582	3.783299	22.576216	5.69136	5.616862	25.086347	9.078273	23.542225	23.165205	14.85635	23.63608
TRINITY_DN10828_c0_g1_i1_1	7.338554	16.465474	16.444849	6.522696	6.635746	17.87432	6.764968	2.784735	5.642958	1.437339	1.450026	1.476232
TRINITY_DN10829_c0_g1_i1_4	28.784213	32.226512	46.359461	12.411128	4.115336	7.320695	1.860498	0	0	0	0	0
TRINITY_DN1082_c0_g1_i1_2	0.009156	0	0	0	5.923947	0	12.481122	12.323683	12.272481	2.541385	4.929728	10.40892
TRINITY_DN1082_c0_g1_i1_4	4.450806	9.378243	0	16.279623	32.1697	10.421856	8.148741	0	8.090896	10.944144	26.092117	56.780626
TRINITY_DN10831_c0_g1_i1_3	0	0	0	0	0	0	2.022483	3.028128	4.099174	23.834323	19.809475	21.17581
TRINITY_DN10832_c0_g1_i1_1	114.849992	58.044094	100.08108	1.24966	2.492955	0	2.240703	0	0	0	0	0
TRINITY_DN10832_c0_g1_i1_3	3.460661	3.427284	3.497593	7.265682	3.573041	12.472527	12.036665	20.322311	1.660028	17.590313	3.194056	3.235305
TRINITY_DN10833_c0_g1_i1_2	0	1.187335	0	2.418418	0	0	17.062095	13.563157	10.102343	10.75692	11.852877	15.813992
TRINITY_DN10834_c0_g1_i1_4	10.214924	10.480728	10.549513	3.407225	0	6.604809	35.201914	25.516336	6.258413	13.15323	13.381671	30.332542
TRINITY_DN10836_c0_g1_i1_1	92.003308	53.5906	100.147569	36.081666	31.932822	46.296915	2.031743	2.033563	9.947814	3.840416	7.630408	3.844779
TRINITY_DN10836_c0_g1_i1_4	35.149945	30.916677	30.753885	0	4.583431	4.542173	0	0	7.859558	0	0	4.072213
TRINITY_DN10837_c0_g1_i1_1	25.030645	19.266845	15.243225	1.51756	0	0	1.268258	2.485614	0	0	0	0
TRINITY_DN10837_c0_g1_i1_4	14.88933	0	5.269228	0	0	0	14.703179	28.847991	23.451517	71.652232	22.492472	81.181421
TRINITY_DN10838_c0_g1_i1_1	19.356696	3.325135	6.636543	0	3.215833	3.102832	0	0	0	0	0	0
TRINITY_DN10839_c0_g1_i1_1	24.984794	13.951795	16.673058	5.944503	11.855644	8.657841	0	0	2.388206	0	0	0
TRINITY_DN1083_c0_g1_i1_1	44.986436	37.600054	42.51147	65.858316	99.702368	84.195063	17.676161	10.131926	22.300383	26.091843	23.710032	21.151593
TRINITY_DN1083_c0_g1_i1_4	30.44325	27.333203	55.716078	0	0	0	5.372891	0	0	0	0	0
TRINITY_DN10840_c0_g1_i1_3	0	1.937807	0	0	0	5.847973	15.294268	27.157349	10.201448	26.073996	21.029155	26.251653
TRINITY_DN10844_c0_g1_i1_3	0	3.463887	0	1.704871	3.427028	0	1.750597	0	1.660105	3.639065	11.071803	1.816292
TRINITY_DN10846_c0_g1_i1_3	0	0	0	0	0	0	0	0	0	13.029144	9.90073	4.90883
TRINITY_DN10846_c0_g1_i1_4	0	0	0.000207	0	0	2.875687	12.540604	12.23517	6.903656	8.817868	13.38074	17.756954
TRINITY_DN10847_c0_g1_i1_3	3.190235	3.274815	0	0	0	0	3.126674	3.03033	18.449363	19.844976	20.40873	26.02071
TRINITY_DN10848_c0_g1_i1_1	48.362646	32.276649	41.232843	0	0	3.643982	1.792454	3.542335	0	0	0	0
TRINITY_DN10848_c0_g1_i1_2	0	0	0	0	0	0	55.703483	34.780986	54.371969	3.131592	6.302681	9.447518
TRINITY_DN10848_c0_g1_i1_3	0	0	0	0	5.826587	4.873397	0	0	0	0	2.481943	2.483245
TRINITY_DN10848_c0_g1_i1_4	0	8.544801	0	3.239577	6.467814	3.209693	29.840897	27.678622	19.343507	44.054279	36.933772	32.169824
TRINITY_DN10848_c0_g2_i1_3	5.446103	8.288018	0	5.614288	11.12021	16.590918	2.391576	0	2.397802	3.390716	2.478318	2.487498
TRINITY_DN1084_c0_g1_i1_4	11.888437	30.44905	38.852091	0	0	0	0	0	0	0	0	0
TRINITY_DN10852_c0_g1_i1_3	10.777712	1.848784	1.854607	10.311359	15.598845	3.476238	21.084664	10.520131	10.524698	24.227421	28.659253	17.169545
TRINITY_DN10854_c0_g1_i1_1	6.370493	3.346733	9.845113	18.904165	15.848579	21.866964	2.924554	2.978663	8.65377	5.579665	2.820274	0
TRINITY_DN10856_c0_g1_i1_1	29.747218	58.442305	46.834433	21.26882	23.837376	18.059654	16.518055	5.477211	2.787028	5.654768	0	8.621695
TRINITY_DN10856_c0_g1_i1_3	0	0	0	0	0	0	0	0	0	10.695685	18.682638	15.749231
TRINITY_DN10858_c0_g1_i1_2	26.940844	20.508642	33.180155	0	0	0	0	0	0	0	0	0
TRINITY_DN10859_c0_g1_i1_3	25.648022	37.419655	36.583657	0	2.28348	1.149514	20.597695	18.878609	20.14721	43.400616	31.390229	26.826374
TRINITY_DN10859_c0_g2_i1_3	0	0	0	0	0	0	2.237952	2.228218	1.149422	2.521125	16.822809	3.850439
TRINITY_DN1085_c0_g1_i1_4	23.609702	23.096672	18.14083	0	0	0	4.051223	7.117054	1.02428	0	0	1.100119
TRINITY_DN10860_c0_g1_i1_1	9.601464	33.207704	6.757373	12.97332	16.500515	15.934528	13.975401	25.230239	8.263952	8.781136	0	2.934254
TRINITY_DN10862_c0_g1_i1_1	25.670024	19.603645	19.947283	13.947288	21.776544	4.64755	31.808349	4.541866	7.969913	3.242222	1.621826	3.653346
TRINITY_DN10864_c0_g1_i1_1	14.649777	7.373747	14.637238	13.242538	20.821789	26.385847	0	0	0	0	0	0
TRINITY_DN10866_c0_g1_i2_2	27.045773	30.032927	36.666651	58.969999	46.133282	38.949612	34.4199	20.81064	34.942805	21.6919	20.072931	11.661126
TRINITY_DN10869_c0_g1_i1_4	0	0	10.124974	0	0	3.208148	6.372228	6.24745	6.145007	5.783826	0	5.90098
TRINITY_DN1086_c0_g1_i1_1	11.858425	0	0	1.503547	6.040906	2.978719	0	1.134381	2.301902	0	0	1.377362
TRINITY_DN1086_c0_g1_i1_3	0	0	0	0	0	0	61.742933	41.417283	71.932436	35.251145	29.354887	16.727155
TRINITY_DN1086_c0_g1_i1_4	34.560791	10.845222	40.3544	0	0	0	0	0	0	0	0	0
TRINITY_DN10871_c0_g1_i1_3	0	0	0	0	0	0	3.517858	10.554191	0	17.405243	28.949191	32.752186
TRINITY_DN10876_c0_g1_i1_1	126.583295	85.888843	120.555153	0	0	0	0	0.662568	0	0	0	0
TRINITY_DN10876_c0_g1_i1_3	0	0	0	0	0	0	5.239651	2.595473	4.379163	11.6378	15.474736	13.467073
TRINITY_DN10877_c0_g1_i1_2	4.701359	7.728148	6.282947	18.931896	10.890745	17.22789	22.350886	32.795787	47.321315	36.802446	26.494175	33.757954
TRINITY_DN10879_c0_g1_i1_4	0.085399	2.912259	8.567992	0	12.549876	15.108593	2.730711	13.169339	5.509651	0	0	8.461236
TRINITY_DN1087_c0_g1_i1_2	0	0	0	0	0	0	7.009887	3.410371	1.71096	0	4.08985	0
TRINITY_DN10881_c0_g1_i1_1	9.106483	2.337377	14.241618	9.305131	2.342086	11.513515	0	6.21359	2.127124	4.007977	4.068919	4.046602
TRINITY_DN10882_c0_g1_i1_1	57.354702	13.863474	66.043805	16.663215	5.510148	35.327828	76.741162	45.062458	42.25966	34.648019	18.614282	74.141782
TRINITY_DN10887_c0_g1_i1_1	12.446295	10.172411	5.168004	21.27383	10.620237	7.861425	5.114495	0	0	2.34717	11.917533	0
TRINITY_DN10887_c0_g1_i1_2	0	0	0	0	0	0	7.712575	7.605903	9.002513	2.817004	0	0
TRINITY_DN10887_c0_g1_i1_3	0	6.960536	2.384769	0	0	0	6.400833	0	0	9.433147	9.530863	12.042682
TRINITY_DN10887_c0_g2_i1_3	7.640972	1.568118	1.552805	1.56315	3.080904	1.571766	4.163243	8.105117	1.385896	7.698386	9.192425	7.673768
TRINITY_DN10888_c0_g1_i1_2	1.782672	1.820547	0	9.445069	1.85992	0	16.830141	21.577195	23.176396	18.891616	22.563505	27.448614
TRINITY_DN10889_c0_g2_i1_3	17.139559	10.654674	6.492436	4.399991	4.526738	2.134553	32.459075	19.863308	11.499821	23.118829	19.46427	13.682
TRINITY_DN10890_c0_g1_i1_2	1.682402	0	1.745999	0	6.719914	0	3.347171	1.67815	6.652637	3.427556	5.303254	3.549418
TRINITY_DN10890_c0_g1_i1_4	618.047428	503.124604	578.559682	5.99221	4.068823	4.084003	79.369174	69.361607	45.258976	16.003428	10.998258	20.836764
TRINITY_DN10893_c0_g1_i1_1	0	0	0	10.03031	14.72652	34.506726	0	0	2.365288	0	0	0
TRINITY_DN10898_c0_g1_i1_1	6.519964	10.128071	16.699365	26.151887	12.911434	25.511042	0	0	0	0	0	0
TRINITY_DN10898_c0_g1_i1_2	11.528478	25.333741	21.733891	14.985158	19.033142	15.071572	16.476733	18.297649	21.367305	5.106428	8.550911	13.654332
TRINITY_DN10899_c0_g1_i1_3	0	0	0	0	0	0	1.177933	0	0	17.868957	9.170764	10.537296
TRINITY_DN1089_c0_g1_i1_2	42.529508	38.867686	36.430218	0	0	0	0	0	0	0	0	0
TRINITY_DN108_c0_g1_i1_4	6.163362	2.044859	6.280018	4.251462	2.124441	6.20246	7.846909	17.504697	11.140015	3.688788	1.869239	7.583558
TRINITY_DN10900_c0_g1_i1_3	0	0	0	0	0	0	0	4.144676	4.178996	21.361706	22.224378	17.220639
TRINITY_DN10900_c0_g1_i1_4	7.587255	4.531907	13.535213	7.499977	6.026657	12.043423	6.007807	10.397552	5.912476	16.171502	8.803432	21.95203
TRINITY_DN10901_c0_g1_i1_1	8.336908	0	2.157444	16.157827	16.289575	18.156477	6.0376	6.033532	1.975819	1.922477	0	5.881401
TRINITY_DN10901_c0_g1_i1_4	11.817798	6.185993	20.174106	10.441587	9.703281	12.499297	22.09737	10.797592	11.510589	30.929603	18.755616	29.38952
TRINITY_DN10902_c0_g1_i1_1	4.428157	2.211664	2.178102	6.505009	27.027606	15.126644	4.120178	0	2.204239	21.484287	12.523255	14.681579
TRINITY_DN10905_c0_g1_i2_3	20.626874	4.022213	29.385156	17.182595	16.937294	8.158608	4.159568	20.269348	9.12523	7.887127	23.997845	3.930783
TRINITY_DN10907_c0_g1_i1_1	22.172222	19.954394	12.61173	0	0	0	0	0	0	0	0	0
TRINITY_DN10909_c0_g1_i1_3	11.213224	11.495589	0	2.89287	2.907734	8.528028	2.450832	0	0	27.085526	34.515747	34.569996
TRINITY_DN10911_c0_g1_i1_1	24.444593	7.721662	8.142355	0	0	0	1.828449	0	0	0	0	0
TRINITY_DN10915_c0_g2_i1_4	16.389069	15.394072	20.25398	1.535152	1.558758	0	0	1.107724	0	0	0	0
TRINITY_DN10916_c0_g1_i1_1	40.749532	34.777326	23.023379	29.305334	13.668289	22.613305	2.175221	2.225664	2.175694	4.267164	4.263778	0
TRINITY_DN1091_c0_g1_i1_2	33.163652	55.27065	39.506652	0	1.180781	0	0	0	0	0	0	0
TRINITY_DN10922_c0_g1_i1_1	26.264459	10.739446	12.570269	13.004096	7.556562	11.601293	3.246874	3.205069	0	8.826284	3.680817	5.66843
TRINITY_DN10925_c0_g1_i1_2	1.906187	7.9013	1.952029	0	0	0	3.471294	1.710097	3.937505	1.699701	0	0
TRINITY_DN10925_c0_g1_i1_3	0	0	0	0	0	0	2.87149	0	8.815276	18.349104	9.522628	6.317835
TRINITY_DN10925_c0_g1_i1_4	15.060831	15.673909	24.904447	0	0	2.538471	1.122042	1.130635	1.141588	11.533214	3.528729	7.110061
TRINITY_DN10926_c0_g1_i1_3	12.29993	4.933365	0	5.173735	5.162744	7.621346	12.883024	15.353557	10.014343	7.230411	9.671969	2.402469
TRINITY_DN10926_c0_g1_i1_4	6.786531	9.039368	9.351898	11.734105	11.855524	2.305605	2.039562	6.060356	2.035701	8.042766	0	6.111997
TRINITY_DN10927_c0_g1_i1_1	45.828487	15.155685	23.335394	0	0	0	0	0	0	0	0	0
TRINITY_DN10927_c0_g1_i1_2	27.964827	25.706969	19.29511	0	0	0	5.259814	2.121164	7.436728	6.42158	5.451576	6.52032
TRINITY_DN10928_c0_g1_i1_3	0	0	0	0	0	4.301555	3.650434	32.351014	10.958154	32.760152	21.914295	43.877852
TRINITY_DN10928_c0_g1_i1_4	0	3.489306	1.73839	11.088558	11.109242	1.54861	3.201236	11.167658	6.608561	6.29704	8.004763	11.037473
TRINITY_DN10929_c0_g1_i1_3	0	0	0	0	0	0	0	0	0	9.801444	5.967569	6.099688
TRINITY_DN10930_c0_g1_i1_1	64.958502	52.839514	81.499774	0.769358	1.548891	1.556772	2.769068	2.726616	0.700519	0	1.494176	0
TRINITY_DN10930_c0_g1_i1_3	0	0	0	0	0	4.644383	0	0	2.148221	12.437303	10.432945	4.141035
TRINITY_DN10932_c0_g1_i1_3	2.335309	9.344705	11.960499	2.457622	0	2.396019	6.466954	6.453343	12.859515	44.105146	24.600164	22.331673
TRINITY_DN10937_c0_g1_i1_3	0	0	0	0	0	0	0	0	0	24.141962	20.413509	17.614396
TRINITY_DN10938_c0_g1_i1_1	48.585442	13.38518	12.488434	0	1.085152	0.552019	0.00015	0.472659	0	0	0	0
TRINITY_DN10938_c0_g1_i1_4	4.561168	0	9.442773	14.15546	0.002904	0	8.674218	8.63764	8.634836	18.465178	18.829432	32.486386
TRINITY_DN10939_c0_g1_i1_3	0	0	0	0	0	0	7.609188	6.341531	5.058174	24.762611	26.56846	20.84038
TRINITY_DN1093_c0_g1_i1_3	6.297332	8.630805	0	2.036378	6.060504	3.989334	19.97927	11.74122	27.130623	21.296778	27.46432	9.828506
TRINITY_DN1093_c0_g1_i1_4	3.349396	1.096034	0	4.377064	4.33272	7.590697	17.737084	23.961953	23.832386	22.133661	23.318272	30.975286
TRINITY_DN10940_c0_g1_i1_2	12.127417	15.257373	9.081072	0	1.148518	1.135125	0.869084	0	0.850934	0.89484	0.926023	0
TRINITY_DN10940_c0_g1_i1_4	34.394255	24.784371	40.647597	0	0	0	0	3.874757	0	0	0	0
TRINITY_DN10941_c0_g1_i1_4	29.716005	13.680781	52.82985	0	0	0	0	0	0	0	0	0
TRINITY_DN10943_c0_g1_i1_1	13.729248	10.380096	27.948598	21.478401	10.563302	21.088198	0	6.420916	3.205828	0	3.198631	3.195012
TRINITY_DN10945_c0_g1_i1_1	18.295614	17.590093	20.1187	10.163334	17.304246	24.109891	5.246638	13.230661	11.984537	13.031722	16.849621	9.264596
TRINITY_DN10946_c0_g1_i1_3	0	0	0	0	0	0	0	4.463439	0	14.499242	12.952411	11.455466
TRINITY_DN10947_c0_g1_i1_1	34.60361	8.686845	0	19.506791	8.244056	19.272171	0	2.758869	2.832358	0	0	2.815374
TRINITY_DN10948_c0_g1_i1_1	22.54809	9.970779	12.929207	2.807839	4.209741	6.952914	2.873316	0	0	0	4.307445	0
TRINITY_DN10948_c0_g1_i1_2	0	0	0	0	0	0	13.886579	8.328009	14.946746	1.415203	0	0
TRINITY_DN10948_c0_g1_i1_4	0	0	2.083949	2.070424	6.219081	2.038218	5.51293	12.663507	6.003506	9.055714	16.410748	23.919247
TRINITY_DN1094_c0_g1_i1_4	16.875355	7.294146	30.876932	0	0	0	0	0	1.113301	0	0	0
TRINITY_DN10950_c0_g1_i1_1	79.796884	75.489575	56.339839	0	0	0	0	0	0	0	0	0
TRINITY_DN10952_c0_g1_i1_1	31.276105	5.634245	19.079578	21.882529	16.05331	1.950732	0	0	0	3.390345	0	0
TRINITY_DN10954_c0_g1_i1_4	19.248444	20.329848	26.601609	0	0	0	0	1.452338	0	0	0	0
TRINITY_DN10955_c0_g1_i2_3	7.660329	5.744123	3.872289	0	11.121048	7.451769	14.918333	9.779367	11.659055	28.898198	44.762852	46.186158
TRINITY_DN10956_c0_g1_i1_4	48.361521	36.584303	52.398947	59.434944	54.990787	54.199746	18.642967	6.974134	19.67113	16.673369	19.318869	26.556273
TRINITY_DN1095_c0_g1_i1_4	8.299904	0	0	2.721987	8.079665	0	19.635876	24.850249	27.888499	21.171554	29.428342	21.478737
TRINITY_DN10965_c0_g1_i1_1	13.440527	20.857712	16.242179	17.290828	14.068056	17.54815	0	0.690592	0	0	0	0
TRINITY_DN10965_c0_g1_i1_3	17.387275	8.725631	10.492635	24.913516	23.491031	14.22994	24.689469	12.236712	19.096391	21.405921	13.25502	16.626499
TRINITY_DN10966_c0_g1_i1_1	61.916953	36.85871	28.011112	33.697557	51.542112	56.317659	0	0	0	0	0	2.363202
TRINITY_DN10966_c0_g1_i1_4	6.040201	9.182976	24.893094	0	3.195054	12.69299	7.652836	5.081487	0	10.412525	7.940372	10.511467
TRINITY_DN10967_c0_g1_i1_1	14.95294	6.109984	11.371054	0	0	0	0	0	0	0	0	0
TRINITY_DN10967_c0_g1_i1_2	0	1.10834	0	0	0	0	46.342218	43.893433	52.795731	33.341149	37.816941	38.621871
TRINITY_DN10967_c0_g2_i1_1	17.643728	11.070586	6.82905	0	0	0	0	0	0	0	0	0
TRINITY_DN10968_c0_g1_i1_3	9.126248	18.282748	2.295884	2.333316	9.275808	13.786559	2.344015	13.990474	4.650107	15.170811	21.808467	17.406809
TRINITY_DN1096_c0_g1_i1_1	0	0	1.414577	6.885201	9.747907	14.892224	0	0	0	0	0	0
TRINITY_DN10970_c0_g1_i1_1	40.220158	21.493788	50.849872	0	1.812552	0	0	0	0	0	0	0
TRINITY_DN10971_c0_g1_i1_1	11.19204	2.216613	4.541888	4.595835	6.828631	9.045535	2.199006	0	0	4.576909	2.341323	0
TRINITY_DN10971_c0_g1_i1_2	0	0	0	0	0	0	21.458366	21.414882	15.718528	0	0	0
TRINITY_DN10972_c0_g1_i1_1	13.455358	16.797731	19.915136	8.897404	8.963928	25.136461	2.780816	1.403133	0	0	0	0
TRINITY_DN10973_c0_g1_i1_4	6.755621	1.692661	3.489308	1.673087	1.65173	1.680466	3.17189	6.433455	0	3.369061	3.418867	0
TRINITY_DN10973_c1_g1_i1_3	7.999146	23.024615	0	10.01201	6.577412	27.640789	10.78952	17.862217	24.850609	15.291933	6.643905	9.903609
TRINITY_DN10976_c0_g1_i1_3	0	0	0	0	0	0	1.918778	3.707815	3.664737	9.865078	4.066967	8.015384
TRINITY_DN10976_c0_g1_i1_4	5.408775	0	0	0	5.515062	0	12.877226	15.449859	14.92983	10.283747	7.76485	13.386662
TRINITY_DN1097_c0_g1_i2_2	16.228788	23.381781	26.460463	0	0	0	2.916251	0	0	0	0	0
TRINITY_DN10980_c0_g1_i1_1	43.054778	6.399636	6.509676	0	0	0	0	0	0	0	0	0
TRINITY_DN10980_c0_g1_i1_3	1.599056	1.607527	3.189584	1.566133	1.553784	1.555128	5.841094	5.777351	4.312131	40.231933	27.547617	37.75668
TRINITY_DN10981_c0_g1_i2_4	3.402592	0	0	7.427403	0	7.476956	18.171758	29.841669	26.952998	9.491031	12.99622	6.483508
TRINITY_DN10982_c0_g1_i1_1	51.399162	19.100182	43.410718	4.875331	4.894739	24.090919	13.305469	0	4.478065	0	0	0
TRINITY_DN10983_c0_g1_i1_3	2.559357	2.526439	2.589803	8.000211	3.934708	2.611723	3.723531	14.875077	20.470838	12.141808	6.142091	11.134312
TRINITY_DN10983_c0_g1_i1_4	3.585333	1.180241	1.20287	2.250556	2.265798	1.119303	3.039724	3.035341	7.979353	12.528765	3.248922	18.34155
TRINITY_DN10985_c0_g1_i1_1	19.694699	6.902472	3.526216	0	0	1.698169	0	0	0	0	0	0
TRINITY_DN10986_c0_g1_i1_2	8.724387	6.658314	4.399917	11.357412	15.775225	11.068627	33.616588	44.366477	28.78878	2.01301	0	4.086834
TRINITY_DN10990_c0_g1_i1_1	23.88085	19.600645	33.800353	7.353558	9.691027	7.163139	2.197098	0	0	2.092577	0	0
TRINITY_DN10990_c0_g1_i1_3	2.612989	0	0	0	0	0	14.450483	7.174279	28.261491	33.729524	31.040302	40.757888
TRINITY_DN10990_c0_g1_i1_4	0	0	6.501541	0	3.208135	9.673571	9.331923	6.083162	0	6.300955	0	16.037902
TRINITY_DN10991_c0_g1_i1_4	21.886773	16.628032	17.447878	0	0	0	2.701598	5.309512	0	0	0	0
TRINITY_DN10992_c0_g1_i1_4	0	0	0	0	0	0	1.187539	2.345074	1.202734	6.811582	2.788551	2.765696
TRINITY_DN10996_c0_g1_i1_1	13.868282	5.523715	11.13618	0	1.821816	0	1.416176	0	0	0	0	0
TRINITY_DN10996_c0_g1_i1_2	4.042473	24.41795	12.532586	0	0	0	0	0	0	0	0	0
TRINITY_DN1099_c0_g1_i1_2	17.131926	15.384201	2.503796	12.024144	12.037492	4.780689	21.40264	4.678412	11.844633	20.143972	20.096554	10.190252
TRINITY_DN1099_c0_g1_i1_4	3.282871	3.330411	31.389588	0	0	0	0.712238	0	0	0	0	0
TRINITY_DN109_c0_g1_i1_2	2.992992	9.16182	0	0	0	0	24.383203	18.919432	18.344496	5.376246	8.187179	8.210483
TRINITY_DN10_c0_g1_i1_1	22.295431	18.013143	20.62117	0	0	0	0	0	0	0	0	0
TRINITY_DN10_c0_g1_i1_3	0	0	0	0	0	0	14.640884	8.880239	0	37.446824	26.166006	41.589911
TRINITY_DN10_c0_g2_i1_3	0	0	0	0	0	0	6.113735	7.331529	4.831713	12.584606	26.658277	23.007311
TRINITY_DN11002_c0_g1_i1_1	21.839747	12.284489	4.070803	4.039262	4.05834	11.927234	1.79088	1.777524	0	0	0	0
TRINITY_DN11005_c0_g1_i2_4	245.802216	296.105479	218.67464	1.213179	1.209772	0	7.27774	15.728679	8.262819	5.62215	2.287262	1.130234
TRINITY_DN11006_c0_g1_i1_3	12.448016	0	4.329727	8.349135	0	0	3.838301	3.81025	11.366795	7.736381	15.7477	7.811849
TRINITY_DN11006_c1_g1_i1_1	0	0	0	4.009342	2.000278	7.920442	0	0	0	0	0	0
TRINITY_DN1100_c0_g1_i1_3	0	0	0	0	0	0	1.625011	0	1.613556	12.535563	11.01787	3.612572
TRINITY_DN1100_c0_g1_i1_4	5.275256	0	7.977013	11.432381	14.167035	2.781559	0	4.364603	2.146889	2.206317	6.604537	9.666551
TRINITY_DN11010_c0_g1_i1_3	0	0	0	0	0	0	0	1.839719	1.905306	22.690401	10.550857	6.43082
TRINITY_DN11018_c0_g1_i1_3	0	0	0	0	0	0	0	1.510239	0	11.291242	11.657917	8.177313
TRINITY_DN11023_c0_g1_i1_3	3.036954	0	3.112374	5.887803	0	0	6.078095	9.071382	2.934393	14.712951	9.030483	2.952601
TRINITY_DN11025_c0_g1_i1_2	4.711972	6.449102	13.025578	1.545938	0	0	6.775424	6.654155	5.366857	0	1.392271	0
TRINITY_DN11025_c0_g2_i1_2	4.399557	4.518827	4.681918	0	0	0	6.955726	0	12.799472	0	0	0
TRINITY_DN11026_c0_g1_i1_3	6.559231	0.000176	0	11.407206	0	4.476183	4.513181	8.786392	15.172369	10.559305	25.015496	6.231483
TRINITY_DN11026_c0_g1_i1_4	4.377477	8.94004	40.886953	0	18.661231	27.499759	39.131237	22.057395	12.897373	12.297646	20.387012	24.876077
TRINITY_DN11027_c0_g2_i1_4	1.621358	0	4.909704	4.984752	9.98072	6.500943	18.423701	11.425142	7.55015	5.849443	4.380353	7.263501
TRINITY_DN11029_c0_g1_i2_3	0	0	0	4.113861	0	2.01431	0	1.94176	0	24.977754	8.46883	6.255687
TRINITY_DN11031_c0_g1_i1_4	54.005299	34.930402	66.433378	53.115517	60.988289	47.645438	9.749189	14.432326	12.40912	12.755846	9.715902	11.437381
TRINITY_DN11038_c0_g1_i1_2	3.277344	0	0	1.724174	0	0	15.129025	13.401152	36.503789	7.419207	8.953886	2.996055
TRINITY_DN11039_c0_g1_i1_2	25.555752	52.282581	11.416886	14.777487	55.053802	18.169635	10.395291	3.398614	0	3.171349	6.439029	3.169228
TRINITY_DN11039_c0_g1_i1_3	0	0	0	0	0	0	1.442393	1.430092	2.842117	34.916555	30.896678	24.68688
TRINITY_DN11041_c0_g1_i1_4	4.204036	5.847188	17.586832	0	0	0	0	0	0	0	0	0
TRINITY_DN11044_c0_g1_i1_2	0	0	0	0	0	0	19.088223	5.868294	9.873607	7.782906	6.210939	4.740601
TRINITY_DN11046_c0_g1_i1_4	5.6533	5.7186	8.671191	3.143954	0	3.003551	4.91226	0	6.89446	0	2.387929	9.737468
TRINITY_DN11047_c0_g1_i1_4	2.037579	2.103121	6.486466	1.887163	3.804926	3.804118	7.351959	1.829719	0	1.828094	3.630786	1.815815
TRINITY_DN11049_c0_g1_i1_4	14.770756	34.450657	24.638326	0	0	0	0	0	0	0	0	0
TRINITY_DN1104_c0_g1_i1_1	2.246367	2.330038	2.315862	9.616446	21.327178	9.52538	0	1.94313	0	1.9165	0	0
TRINITY_DN11050_c0_g1_i1_4	220.888471	215.666227	231.470164	5.265201	1.3246	2.646326	91.266352	90.885495	94.12076	172.628951	142.759819	165.072148
TRINITY_DN11051_c0_g1_i1_2	0	0	0	1.76155	0	0	34.397336	42.470271	59.182706	14.190917	9.442465	14.235461
TRINITY_DN11054_c0_g1_i1_4	48.623678	33.640601	40.330557	1.485193	0	0	12.086802	16.987349	16.770643	0	0	1.403639
TRINITY_DN11054_c0_g1_i2_3	0	0	0	0	0	0	5.336448	2.656505	2.582098	5.154323	18.598924	7.781603
TRINITY_DN11057_c0_g1_i1_3	11.737353	0	9.787165	2.332975	16.274	6.932639	25.75499	18.197313	6.918294	10.875185	6.677597	2.610218
TRINITY_DN11059_c0_g1_i1_3	8.419109	6.433442	4.278169	15.478879	17.665612	10.967138	16.98479	11.278248	9.219826	7.888356	11.906923	12.017108
TRINITY_DN1105_c0_g1_i1_3	0	0	0	2.988068	2.980402	1.48089	5.366687	9.270311	16.164686	19.995543	14.487309	11.579808
TRINITY_DN11062_c0_g1_i1_3	0	0	0	1.780633	7.125575	14.092932	0	0	1.545874	9.21863	18.799564	3.130062
TRINITY_DN11063_c0_g1_i1_1	16.656012	5.670031	19.760272	1.919499	0	5.840183	0	0	0	0	0	0
TRINITY_DN11064_c0_g1_i1_4	27.151228	34.099348	33.724404	18.300468	26.611777	26.14953	22.422311	12.240206	17.016814	3.706535	4.885247	7.285088
TRINITY_DN11066_c0_g1_i1_2	0	0	0	0	0	0	94.586899	60.552644	49.172024	0	0	0
TRINITY_DN11068_c0_g1_i1_2	23.366724	29.596126	15.170341	0	1.750732	0	0	0	0	0	0	0
TRINITY_DN11068_c0_g1_i1_3	2.964568	9.261311	3.107158	6.273259	6.351808	0	2.657491	5.231592	2.581336	5.116865	0	2.587852
TRINITY_DN11069_c0_g1_i1_2	0	0	0	0	0	0	13.504643	13.104938	48.607834	0	0	2.579777
TRINITY_DN11072_c0_g1_i1_1	25.343196	1.37452	7.036435	0	0	0	0	0	0	0	0	0
TRINITY_DN11072_c0_g1_i1_2	35.167001	57.064417	21.311277	0	11.260065	10.987108	0	0	0	0	3.238944	0
TRINITY_DN11073_c0_g1_i1_4	1.576514	4.883267	6.050626	0	0	1.560857	7.36094	0	1.673701	5.756524	10.326178	1.6e-05
TRINITY_DN11076_c0_g1_i1_2	50.216734	98.160954	51.527481	0.847711	0.851499	0.858606	0	0.801912	0	0	0.887885	0
TRINITY_DN11078_c0_g1_i1_2	40.0421	24.994711	29.950749	5.528966	11.078529	11.021587	36.173235	28.112987	28.183581	12.299366	17.507815	22.077472
TRINITY_DN11078_c0_g1_i1_4	0	0	0	2.165409	0	0	9.796838	13.555438	5.721197	0	0	1.904264
TRINITY_DN11082_c0_g1_i1_1	18.445721	12.484701	6.298276	23.43516	9.914797	26.232663	6.08594	6.085017	3.021166	3.149708	3.181531	3.19287
TRINITY_DN11082_c0_g1_i1_2	6.860216	2.372007	4.724609	0	0	6.748035	8.679817	2.112641	8.536925	2.033275	2.10892	2.085899
TRINITY_DN11085_c0_g1_i2_2	0	0	0	0	0	0	25.363743	32.933186	32.588293	3.272272	1.109741	3.306975
TRINITY_DN11086_c0_g1_i1_3	0	0	0	0	0	0	10.313463	0.138318	9.556831	38.38704	28.363701	6.795664
TRINITY_DN11086_c0_g1_i1_4	37.458546	27.186411	68.872999	3.85213	18.958987	11.300508	3.755796	18.724893	7.45007	0	0	11.311096
TRINITY_DN11087_c0_g1_i1_2	28.150756	12.392422	20.692163	12.290529	16.26489	4.108648	37.250986	10.972398	11.199242	3.496502	7.075136	14.061617
TRINITY_DN1108_c0_g1_i1_3	0	0	0	0	0	0	0	4.427472	0	23.120112	14.34799	21.336003
TRINITY_DN11092_c0_g1_i1_2	26.966832	51.233242	44.131511	2.981361	2.945871	5.773478	0	0	0	0	0	0
TRINITY_DN11094_c0_g1_i1_2	34.67423	60.247837	51.209154	10.723174	0	0	29.153848	14.807466	4.722471	8.940257	13.499968	0
TRINITY_DN11094_c0_g1_i1_4	5.80806	6.011588	16.188657	0	0	1.923977	0	1.584006	0	0	0	0
TRINITY_DN11095_c0_g1_i1_4	12.278822	6.459761	19.045034	3.220053	0	6.387833	14.18005	22.372719	14.135098	40.361486	18.76961	43.287848
TRINITY_DN1109_c0_g1_i1_3	4.507533	9.210705	4.585921	0	4.331127	0	28.269477	19.579154	17.532497	29.202767	24.818031	33.825964
TRINITY_DN11100_c0_g1_i1_2	19.102158	1e-06	25.899621	6.581696	4e-06	6.413396	19.365985	1.755408	18.873288	9.119849	18.67497	6.272612
TRINITY_DN11103_c0_g1_i1_1	9.462336	6.360845	9.677548	6.480599	25.639735	19.646691	87.021636	230.154399	120.014895	16.9288	3.3884	19.505623
TRINITY_DN11108_c0_g1_i1_3	6.077231	6.191301	0	0	0	6.17033	26.771821	11.806316	26.104205	27.971837	19.413855	19.632662
TRINITY_DN11108_c0_g1_i1_4	2.819281	5.881631	14.584272	13.846482	2.787334	2.774669	18.795631	23.687596	26.564805	2.606282	5.222673	16.751258
TRINITY_DN11109_c0_g1_i1_4	5.064171	1.756972	7.229716	16.823894	5.077912	5.011801	19.20704	7.075595	7.534574	10.886781	11.247894	20.968752
TRINITY_DN1110_c0_g1_i1_3	0	0	0	0	0	0	0	0	0	11.901519	7.705162	4.567163
TRINITY_DN11111_c0_g1_i1_1	0	2.850707	0	17.065825	8.491884	22.160402	0	2.588455	2.600962	0	0	0
TRINITY_DN11111_c0_g1_i1_4	0	0	3.266644	0	2.910307	0	26.118956	45.023659	45.304571	13.059644	33.549034	33.558764
TRINITY_DN11120_c0_g1_i1_4	3.831184	9.65287	18.168456	0	0	0	0	0	0	0	0	0
TRINITY_DN11123_c0_g1_i1_3	0	0	0	0	0	0	1.938448	0	0	10.061019	12.283906	4.134451
TRINITY_DN11123_c0_g1_i1_4	13.979048	3.014703	6.827241	1.341108	9.741275	21.077083	13.696332	1.255723	1.226163	8.605777	16.423463	11.406219
TRINITY_DN11123_c0_g2_i1_3	0	0	0	0	0	0	1.980293	0	0	14.448795	12.652657	8.506193
TRINITY_DN11124_c0_g1_i1_1	0	0	0	0	2.595608	21.073053	0	0	0	0	0	0
TRINITY_DN11124_c0_g1_i1_4	4.03568	4.089199	20.238218	8.230894	8.0814	0	11.550154	30.286682	14.924311	21.650577	7.261766	32.461787
TRINITY_DN11126_c0_g1_i1_1	162.030115	159.99429	153.476441	2.822925	1.906899	0	0.877002	1.776352	2.704223	0	0	0
TRINITY_DN11126_c0_g1_i1_2	0	0	3.74861	4.492447	1.92791	1.890737	22.410584	30.90185	30.332383	3.152995	6.320124	3.171866
TRINITY_DN11127_c0_g1_i1_3	9.778461	3.981544	2.037591	3.810315	13.450958	3.741133	7.236734	16.272583	5.267995	12.946554	3.744924	3.778484
TRINITY_DN11128_c0_g1_i1_2	0	0	0	0	0	0	8.613866	8.655221	14.40213	6.401704	10.118281	9.19957
TRINITY_DN11129_c0_g1_i1_2	12.402858	32.382604	18.229958	0	0	0	0	0	4.642141	1.346907	0	0
TRINITY_DN1112_c0_g1_i1_1	28.282537	19.641818	14.799888	0	0	0	0	3.500376	0	0	0	0
TRINITY_DN1112_c0_g1_i1_3	0	0	7.31761	0.003496	1.217478	0	8.828588	7.896166	7.877405	11.79822	12.351801	4.09117
TRINITY_DN11131_c0_g1_i1_1	0	0	0	19.285777	8.803141	6.745048	2e-05	0.001042	5.47233	0	0	6.081051
TRINITY_DN11131_c0_g1_i2_3	14.508363	6.636161	21.239119	6.446386	16.341743	9.562511	11.213915	5.590261	15.110956	15.047913	9.665617	6.862992
TRINITY_DN11132_c0_g1_i1_3	0	0	0	0	0	0	1.762402	0	0	21.2351	31.969267	17.771872
TRINITY_DN11136_c0_g1_i1_3	2.840489	0	0	2.732256	0	2.732527	43.519097	21.76539	35.293373	61.629644	45.211357	42.354718
TRINITY_DN1113_c0_g1_i1_1	20.635926	20.425737	19.731721	0	0	1.481814	0	1.39162	0	0	0	0
TRINITY_DN1113_c0_g1_i1_3	0	3.260339	9.782111	3.176418	3.911221	0	22.693192	30.918539	31.219591	22.117848	41.429193	38.180514
TRINITY_DN11145_c0_g1_i1_1	14.809236	9.915882	6.044379	0	0	0.966662	0	0	0	0	0	0
TRINITY_DN11150_c0_g1_i1_4	36.870099	46.926999	25.521803	26.683352	24.084696	23.845842	6.366144	2.089063	2.097534	16.741171	22.159703	16.975065
TRINITY_DN11151_c0_g1_i1_3	41.922836	38.089762	36.637112	22.302516	40.242574	41.660788	0	1.853498	5.591807	7.437491	0	3.74892
TRINITY_DN11152_c0_g1_i1_4	15.702431	14.421001	36.947941	0	0	0	0	0	2.720013	0	0	0
TRINITY_DN11156_c0_g1_i1_3	4.342828	0	0	2.119931	4.265598	0	1.891614	0	0	12.131318	12.287841	4.137541
TRINITY_DN1115_c0_g1_i1_4	0	0	0	0	0	0	16.595453	21.601046	17.839578	413.374408	355.5237	441.989945
TRINITY_DN11160_c0_g1_i1_1	49.537111	45.865301	55.40551	2.451531	0	1.282388	5.401333	5.431924	3.498955	0	1.318815	2.664199
TRINITY_DN11162_c0_g1_i1_3	0	0	0	0	0	0	0	0	0	19.291792	34.208274	14.514377
TRINITY_DN11163_c0_g1_i1_1	11.799408	14.267173	19.352998	13.581742	18.829342	11.871643	4.551773	3.009498	4.509443	5.867153	8.875529	11.580517
TRINITY_DN11167_c0_g1_i1_2	14.187937	5.78192	5.871081	8.609115	5.73506	5.521929	44.032332	24.663904	26.87898	4.730703	21.182748	9.547861
TRINITY_DN11169_c0_g1_i1_2	18.838885	14.381377	8.490289	2.681998	0	7.987248	19.738207	8.690949	11.110917	2.349624	4.800019	14.566049
TRINITY_DN11169_c0_g1_i1_3	0	0	0	1.812537	0	0	17.789118	12.923882	21.344609	63.468388	77.472016	63.2658
TRINITY_DN11169_c0_g1_i1_4	25.256076	22.537913	47.924233	0	3.32962	0	8.5963	8.457033	2.824975	2.740605	5.49999	0
TRINITY_DN1116_c0_g1_i1_2	45.329969	44.781151	27.889125	1.01511	3.648147	9.150151	1.521878	0	1.578948	0	0	0
TRINITY_DN1116_c0_g1_i1_4	7.347093	7.293913	14.910866	3.866322	7.518875	11.085489	7.441686	15.045526	3.72385	10.392517	7.042436	0
TRINITY_DN11170_c0_g1_i1_4	11.551227	2.895175	23.653861	0	0	0	0	0	0	0	0	0
TRINITY_DN11175_c0_g1_i1_3	10.201371	0	5.378322	2.716248	5.516748	8.017999	6.9055	11.457441	9.109999	18.529972	14.083367	18.7354
TRINITY_DN11176_c0_g1_i1_2	2.63729	5.460356	0	0	2.683851	2.646705	14.439866	6.999476	4.660773	2.313389	4.779427	2.364005
TRINITY_DN11178_c0_g1_i1_2	0.431748	9.587149	0	0	1.5e-05	0	6.111633	4.054977	2.020791	6.518977	0	2.18385
TRINITY_DN1117_c0_g1_i1_1	222.329416	123.228286	193.864002	0	0	0.709681	0.653897	0	0	0	0	0
TRINITY_DN1117_c0_g1_i1_3	0	0	0	0	0	0	0	0	0	14.797411	15.316483	13.60391
TRINITY_DN11180_c0_g1_i1_4	4.95345	0	0	4.680219	4.681042	0	25.630726	32.193642	18.78273	4.616792	7.051295	16.364432
TRINITY_DN11181_c0_g1_i1_3	0	0	0	0	0	0	0	1.683028	3.433279	10.963465	11.17939	9.283412
TRINITY_DN11182_c0_g1_i1_4	17.138625	5.035111	31.97076	0	0	0	0	1.649488	1.686472	0	0	0
TRINITY_DN11183_c0_g1_i1_3	27.780658	9.487668	6.550778	12.42041	12.410221	12.34393	14.464635	0	8.836215	23.657787	36.309881	12.190528
TRINITY_DN11184_c0_g1_i1_3	0	0	0	0	0	0	0	4.333302	1.458101	20.834666	14.587623	14.669628
TRINITY_DN11185_c0_g1_i1_4	50.101299	75.537066	72.791132	8.92292	0	4.571891	0	0	0	0	0	0
TRINITY_DN11186_c0_g1_i1_4	0	1.884929	0	1.788872	14.42405	5.380745	16.472916	19.839791	27.446069	18.438917	10.94782	27.094125
TRINITY_DN11187_c0_g1_i1_2	2.570648	10.080375	7.765458	2.61858	5.136884	7.748773	31.724144	28.900731	28.386356	10.149107	0	7.616947
TRINITY_DN1118_c0_g1_i1_3	0	0	0	0	0	0	0	1.543165	0	11.079002	14.490269	3.270347
TRINITY_DN11190_c0_g1_i1_3	0	0	0	0	0	0	0	0	0	22.347559	10.482169	13.552346
TRINITY_DN11192_c0_g1_i1_4	3.296783	3.412758	0	0	3.393699	0	23.804489	0	6.618937	28.795164	39.376273	38.893107
TRINITY_DN11193_c0_g1_i1_4	20.554885	10.967048	48.464791	5.59796	27.836629	5.465192	0	0	10.145645	5.409288	5.460463	0
TRINITY_DN11194_c0_g1_i1_1	20.174355	0	18.08862	8.078752	13.371928	18.089911	0	0	2.182959	0	2.260078	2.293433
TRINITY_DN11196_c0_g1_i1_1	11.234244	8.809074	17.397146	8.096018	11.009375	19.106877	0	0	0	0	0	0
TRINITY_DN11200_c0_g1_i1_3	0	0	0	0	0	0	1.155731	0	1.173565	15.50861	18.2135	14.284679
TRINITY_DN11203_c0_g1_i1_1	14.092308	14.951676	2.416994	6.835588	4.435726	15.891047	6.505214	4.34411	0	0	2.327397	9.503271
TRINITY_DN11205_c0_g1_i1_1	16.83679	11.453716	14.489399	16.300853	19.164317	10.900971	5.369306	0	0	0	0	0
TRINITY_DN11205_c0_g1_i1_2	8.168764	2.339642	0	2.225519	9.030209	0	2e-06	3.773811	5.624287	0	0	2.095443
TRINITY_DN11207_c0_g1_i1_4	3.906788	0	7.980432	8.03716	7.977157	7.967012	30.226245	15.241864	7.56664	10.932772	14.62847	32.943241
TRINITY_DN11208_c0_g1_i1_2	0	11.634729	3.007805	2.874028	0	14.474491	12.626136	17.566612	17.630481	18.410014	8.096865	5.357752
TRINITY_DN11208_c0_g1_i1_3	22.359929	18.480415	10.789791	17.854034	14.978654	25.689051	4.205452	11.162551	1.411076	8.602857	11.509878	11.688419
TRINITY_DN11209_c0_g1_i1_2	3.141378	12.835555	4.858532	4.834837	4.808651	8.112122	0	3.744731	3.895537	0	1.688857	3.51524
TRINITY_DN11209_c0_g1_i1_3	6.459516	6.611014	9.183004	11.189737	13.234407	17.968247	14.59068	24.885046	31.268464	16.142282	22.914749	6.278341
TRINITY_DN1120_c0_g1_i1_3	0	0	4.049439	7.929896	39.504563	19.367945	0	7.770472	0	0	3.554777	7.179792
TRINITY_DN11210_c0_g1_i1_3	0	0	0	0	0	0	5.40703	8.558314	8.475669	94.982318	122.676707	93.354431
TRINITY_DN11211_c0_g1_i1_4	8.368856	0	2.962966	2.910133	5.707226	8.666948	10.945869	19.355785	4.323369	14.790286	2.559235	7.599489
TRINITY_DN11211_c0_g1_i2_1	12.856319	2.660802	24.264583	10.648547	10.644137	7.886069	10.009997	7.381585	0	7.294475	4.945143	2.526355
TRINITY_DN11212_c0_g1_i1_3	8.084607	6.329968	4.569022	0	0	0	3.831388	3.813073	3.841049	54.073203	49.014273	58.143295
TRINITY_DN11214_c0_g1_i1_4	0	0	0	0	0	0	3.056301	12.165351	6.005993	0	5.158666	5.23483
TRINITY_DN11215_c0_g1_i1_3	0	0	0	0	0	0	0	1.002863	0	25.406465	18.419361	14.832857
TRINITY_DN11217_c0_g1_i1_3	6.747329	5.196465	2.54191	7.411333	3.749794	9.934181	2.410671	4.826407	0	12.28996	11.731094	4.702361
TRINITY_DN11218_c0_g1_i1_1	44.227704	41.110929	31.738255	41.801937	15.853002	15.805735	6.418315	16.063054	28.634181	20.86031	48.214169	17.974621
TRINITY_DN11218_c0_g1_i1_4	7.002194	0	12.762582	0	0	0	0	0	0	0	0	0
TRINITY_DN1121_c0_g1_i1_3	0	0	0	0	0	0	2.360997	0	2.336886	10.625561	23.978678	13.296652
TRINITY_DN11220_c0_g1_i1_2	19.396034	14.770375	7.627909	0	0	1.513094	7.824382	3.918767	6.830744	1.456751	0	0
TRINITY_DN11221_c0_g1_i1_3	0	0	0	0	0	0	0	0	0	12.752081	20.998952	8.066798
TRINITY_DN11222_c0_g1_i1_1	0	0	10.555102	5.018836	12.432172	5.014683	0	0	0	2.313591	0	0
TRINITY_DN11222_c0_g1_i1_2	12.900586	30.152023	8.796268	0	8.724871	4.311303	0	0	0	4.116576	8.387973	25.037666
TRINITY_DN11228_c0_g1_i1_3	0	0	0	0	0	0	0	0	1.914949	14.538191	14.593976	15.669656
TRINITY_DN11229_c0_g1_i1_1	39.116384	18.704212	52.738578	0	0	0	0	0	0	0	0	0
TRINITY_DN11229_c0_g1_i1_3	30.436605	6.125761	37.297045	9.664254	9.494242	9.362476	2.677696	7.867708	8.456272	5.091776	2.626599	2.597328
TRINITY_DN1122_c0_g1_i1_2	0	1.711273	1.73852	0	3.345839	0	29.196544	25.826704	13.761829	10.148127	10.195424	8.556327
TRINITY_DN11230_c0_g1_i1_4	14.0482	4.763588	14.816723	0	0	0	1.884866	0	0	0	0	0
TRINITY_DN11230_c0_g1_i2_2	5.274149	18.028208	13.943198	15.83704	8.239193	12.051252	22.914545	20.79263	19.765015	7.15974	16.930193	19.996735
TRINITY_DN11232_c0_g1_i1_1	41.645002	24.441413	36.489876	1.991813	1.01458	2.059923	1.550513	0.770027	4.52509	0	1.793762	1.796035
TRINITY_DN11233_c0_g2_i1_1	32.176346	5.165007	17.792679	0	0	0	0	0	0	0	0	0
TRINITY_DN11234_c0_g1_i1_3	0	1.424697	0	0	0	0	20.357173	10.275952	16.674478	42.033083	58.379504	41.71847
TRINITY_DN11236_c0_g1_i1_3	0	0	0	0	0	0	0	1.133074	2.240225	14.049606	28.512586	9.608333
TRINITY_DN11238_c0_g1_i1_2	2.925432	0.954801	3.919925	8.380795	4.183342	6.274748	2.722437	2.516746	1.661714	0.874896	1.776657	11.305726
TRINITY_DN11239_c0_g1_i1_3	0	8.852562	8.745651	2.170576	2.164054	2.141106	10.097374	16.086895	9.952511	50.312995	36.478549	30.186375
TRINITY_DN11243_c0_g1_i1_1	14.608569	11.480356	26.389323	1.119501	0	0	0	3.370076	0.849084	0	0	0
TRINITY_DN11244_c0_g1_i1_4	251.075072	184.442244	263.117485	1.373407	0	1.413614	1.140071	0	0	0	0	0
TRINITY_DN11246_c0_g1_i1_3	4.726283	0	12.305673	2.43211	9.666324	0	7.850865	3.942036	7.938886	11.048192	15.52205	11.15228
TRINITY_DN11247_c0_g1_i1_3	1.643596	1.691497	3.321801	3.223785	12.969433	1.623921	34.446535	25.226351	24.908077	22.811144	21.15673	27.088112
TRINITY_DN11248_c0_g1_i1_1	30.516993	25.629802	23.4336	42.959788	41.044889	29.521613	0	0	0	0	0	2.345358
TRINITY_DN11248_c0_g1_i1_4	5.555368	1.856316	7.543566	5.345513	3.579652	3.659174	7.993916	3.138257	6.308017	3.358069	8.582522	11.97184
TRINITY_DN11252_c0_g1_i4_3	0	0	0	0	0	0	3.88128	2.589067	2.691514	81.424584	83.264409	67.050196
TRINITY_DN11256_c0_g1_i1_3	0	2.495095	0	0	2.509215	4.958666	8.992822	11.163661	4.810475	6.498313	19.87291	22.344363
TRINITY_DN11257_c0_g1_i1_2	0	16.855077	5.176546	8.401509	2.528677	4.892439	15.772169	4.184178	8.336651	2.009907	0	0
TRINITY_DN11258_c0_g1_i1_4	16.718266	0	37.731982	4.065708	0	0.000239	0	0	0	0	4.446768	0
TRINITY_DN1125_c0_g1_i1_3	0	0	0	0	0	0	0	0	0	9.994129	23.976404	3.344531
TRINITY_DN11260_c0_g1_i1_1	16.79732	17.641992	15.412611	6.386202	4.305329	4.362304	8.293691	2.010946	2.121015	0	6.732802	4.501464
TRINITY_DN11260_c0_g1_i1_3	2.004201	0	3.928321	0	15.675963	10.702665	26.287871	21.646007	2.573209	10.321631	7.395073	12.645127
TRINITY_DN11261_c0_g1_i1_1	9.491396	3.813371	19.683608	17.832432	15.832051	23.424375	5.571862	5.519578	5.435843	7.407504	5.615875	7.380733
TRINITY_DN11261_c0_g1_i1_4	3.655218	5.682255	5.701433	0	0	0	0	0	0	0	0	0
TRINITY_DN11262_c0_g1_i1_3	0	3.761998	0	1.86582	1.87299	5.600531	9.012543	1.809645	7.315807	22.903948	37.216316	45.816471
TRINITY_DN11262_c0_g1_i1_4	5.357328	1.224889	15.84898	2.401149	7.963214	1.20216	1.038266	1.349782	4.1926	1.525618	1.068734	10.556421
TRINITY_DN11263_c0_g1_i1_3	9.64325	13.113885	9.932263	4.846463	3.165744	6.385939	8.905141	10.478703	13.466839	27.994169	28.086063	48.449086
TRINITY_DN11264_c0_g1_i1_2	9.811397	0	8.087361	7.511435	0	1.921513	7.236906	1.410807	8.675978	4.902339	3.367587	0
TRINITY_DN11264_c0_g1_i1_4	40.782965	37.297354	44.754789	0	0.977382	0	0	0.832219	0	0	0	0
TRINITY_DN11265_c0_g1_i1_1	22.211081	1.762837	10.834845	0	0	1.697886	0	0	0	0	0	0
TRINITY_DN11265_c0_g1_i1_3	11.3188	6.43479	16.378992	10.584654	24.628521	18.077209	15.746081	10.061818	5.840666	2.439525	8.830254	7.601757
TRINITY_DN1126_c0_g1_i1_3	3.993911	0	4.111339	8.728119	0	4.249903	6.953481	10.275021	10.387887	16.525226	26.432444	19.921447
TRINITY_DN11276_c0_g1_i1_3	15.193337	11.392964	11.75758	13.308475	7.529811	9.356834	6.989394	1.729196	5.184602	12.31305	8.721712	10.417516
TRINITY_DN11277_c0_g1_i1_3	0	0	0	0	0	0	1.92611	0	3.765863	8.621374	19.647162	0
TRINITY_DN11277_c0_g1_i1_4	7.350501	14.733046	17.355581	5.088036	7.723726	4.960746	2.370778	4.764307	2.300623	4.55176	2.319219	11.480853
TRINITY_DN11278_c0_g1_i1_2	10.015579	2.510691	0.008807	8.705266	0	1.242396	23.023756	6.917923	20.855174	18.62296	15.32194	11.631747
TRINITY_DN11278_c0_g1_i1_4	6.362825	0	6.514445	12.7028	0	10.41197	3.572572	14.141035	3.594604	5.58251	1.896385	5.812282
TRINITY_DN1127_c0_g1_i1_1	16.682392	7.409943	19.227836	0	0	0	0	0	0	0	0	0
TRINITY_DN11280_c0_g1_i1_2	80.720294	76.399937	47.190787	1.398673	1.423551	1.426798	0.963499	0	1.975475	0	1.236336	1.262485
TRINITY_DN11282_c0_g1_i1_3	0	0	0	0	0	0	3.508828	8.655823	3.423807	17.476254	5.393856	5.285299
TRINITY_DN11283_c0_g1_i1_2	14.292465	25.430627	11.857149	5.712013	0	17.104051	5.442879	5.387016	15.85931	14.116377	17.134804	16.915045
TRINITY_DN11284_c0_g1_i1_3	24.661008	3.207235	6.238262	6.264372	9.346655	6.256627	33.129234	11.882597	20.551378	54.084782	39.214664	28.106667
TRINITY_DN11285_c0_g1_i1_3	0	0	3.964144	4.133279	16.430293	15.916088	6.913152	0	6.749749	30.362755	34.198136	34.108051
TRINITY_DN11289_c0_g1_i1_1	4.051109	4.360977	45.1383	10.686108	11.724383	38.437789	20.168023	5.037593	15.289667	1.788475	33.871979	5.437971
TRINITY_DN11292_c0_g1_i1_1	0	0	0	15.489783	13.298024	18.718649	0	0.95049	0	0	0	0
TRINITY_DN11292_c0_g1_i1_2	0	0	0	0	0	0	20.945157	18.121339	43.978456	8.79046	2.968484	10.474072
TRINITY_DN11292_c0_g1_i1_3	14.035327	23.77789	22.770214	16.355655	21.102768	34.321639	17.820271	23.191889	17.367219	15.113729	17.897178	24.841183
TRINITY_DN11292_c0_g1_i1_4	0	2.10705	0	2.12907	2.109635	0	1.850805	3.610416	3.541329	3.8177	5.802731	5.75344
TRINITY_DN11294_c0_g1_i1_1	12.681461	3.288083	3.384419	9.713125	9.591023	16.011276	6.194378	6.121462	6.089785	3.076674	0	3.162273
TRINITY_DN11296_c0_g1_i1_1	32.38945	3.54712	23.024164	1.723999	3.43093	10.02894	9.443128	0	1.550006	1.477767	4.413593	1.498443
TRINITY_DN11298_c0_g1_i1_1	18.600913	3.843735	12.630297	1.182203	0	0	0	0	3.199703	0	0	0
TRINITY_DN11298_c0_g1_i1_3	1.712643	1.744467	0	0	1.739231	1.751743	148.800177	131.066675	158.708275	177.86996	219.591432	212.065108
TRINITY_DN11299_c0_g1_i1_3	5.43259	0	10.883507	8.25529	2.747369	10.820467	18.201037	18.083315	7.464838	30.493915	25.269402	25.260449
TRINITY_DN112_c0_g1_i1_1	7.338348	0	4.93675	12.507707	9.945463	19.826671	0	0	0	0	0	0
TRINITY_DN112_c0_g1_i1_3	0	0	0	0	0	0	1.111528	0	2.18194	16.014213	8.089462	6.949416
TRINITY_DN112_c0_g2_i1_1	9.049771	9.155803	10.881213	49.752048	32.756789	51.525832	0	0	0	1.732969	1.72802	0
TRINITY_DN11300_c0_g1_i1_1	10.915409	0	0	26.563029	15.572951	34.420536	0	0	0	0	0	0
TRINITY_DN11301_c0_g1_i1_3	15.963135	9.456219	12.945801	3.825734	17.05392	9.402555	18.126471	10.65291	15.684215	10.3664	37.840489	35.866795
TRINITY_DN11302_c0_g1_i1_1	7.392979	11.388532	3.807838	19.293829	5.758882	9.412652	20.306238	0	20.453667	10.966714	22.171346	14.76763
TRINITY_DN11302_c0_g1_i1_3	13.34036	3.628265	7.367854	2.382041	5.904747	9.261267	3.23706	3.15502	2.060246	10.459814	8.517291	6.409604
TRINITY_DN11304_c0_g1_i1_4	2.121029	2.169577	0	0	0	0	17.272344	23.69498	17.159155	20.82166	8.336022	14.868571
TRINITY_DN11308_c0_g1_i1_1	28.968322	3.36917	10.312649	6.254856	16.194245	21.833011	0	2.759832	5.548022	2.787046	0	2.821741
TRINITY_DN11308_c0_g1_i1_3	5.766719	0.051012	2.876547	17.717874	62.733656	29.046354	0	0	2.687848	5.023672	8.951644	3.145517
TRINITY_DN11308_c0_g1_i3_2	0	1.977942	0	2.075185	4.16246	0	63.102809	55.17835	82.213379	11.964522	7.937429	9.883401
TRINITY_DN1130_c0_g1_i1_2	37.923413	33.401559	53.575142	8.667383	0	0	2.614454	2.624376	0	2.615282	7.963385	0
TRINITY_DN11312_c0_g1_i2_3	1.388034	1.381815	0	2.767573	1.364493	1.357565	6.592867	5.297969	9.061678	49.569449	40.048323	35.68653
TRINITY_DN11314_c0_g1_i1_2	2.23141	0	0	5.402139	4.465308	2.202019	4.403884	6.421177	12.951814	6.509464	3.103958	5.369806
TRINITY_DN11315_c0_g1_i1_2	15.248781	7.719384	7.755755	17.929055	28.576345	16.573047	12.82477	6.891661	15.664445	2.891304	1.43912	4.35167
TRINITY_DN11316_c0_g1_i1_3	1.508689	9.118413	4.592731	3.14066	6.297648	9.323948	0	0	4.404945	26.005774	18.697496	17.267292
TRINITY_DN11317_c0_g1_i1_3	0	0	0	0	0	0	2.476117	9.865191	9.131926	37.21692	34.177169	41.42207
TRINITY_DN1131_c0_g1_i1_3	0	0	0	0	0	0	0	0	2.270357	7.202035	17.120995	7.232151
TRINITY_DN11322_c0_g1_i1_1	15.585776	7.851343	7.861455	10.74836	6.029407	1.5063	14.034618	6.228319	4.512899	10.669669	12.094198	6.094826
TRINITY_DN11322_c0_g2_i1_1	11.985517	8.062654	14.201343	13.906868	10.153774	29.781714	9.039736	10.860583	14.104861	9.466817	10.565506	12.464975
TRINITY_DN11323_c0_g1_i1_3	1.216157	3.639149	1.21715	0	1.206001	4.813042	15.10738	16.078924	15.914729	26.411333	18.908767	14.485
TRINITY_DN11324_c0_g1_i1_3	0	0	0	0	0	0	0	0	0	12.615452	8.420886	8.450203
TRINITY_DN11324_c0_g1_i1_4	3.239738	16.588778	26.46147	3.359919	3.350361	0	0	0	0	0	0	3.079339
TRINITY_DN11325_c0_g1_i1_3	0	1.331619	0	0	0	0	5.919407	2.365184	4.805615	27.955536	28.373569	33.636939
TRINITY_DN11328_c0_g1_i1_1	10.912157	5.716813	11.657666	7.065976	7.087608	7.181567	0	1.533481	0	0	0	0
TRINITY_DN1132_c0_g1_i1_4	225.824501	313.75925	244.194955	2.2956	3.472609	2.304178	0.879983	4.400726	3.497029	0	0.000523	2.031199
TRINITY_DN11330_c0_g1_i1_4	11.116653	10.662363	22.595399	2.803434	0	0	22.003541	24.99242	8.104737	0	2.601005	2.612602
TRINITY_DN11330_c0_g1_i4_3	4.418804	6.046333	10.801957	5.796063	10.569661	10.601806	7.692478	8.626183	9.829888	21.460225	17.7769	24.444266
TRINITY_DN11331_c0_g1_i1_4	21.374912	8.440138	38.934495	21.450502	0	4.182357	4.556777	9.069012	0	0	0	14.585164
TRINITY_DN11332_c0_g1_i1_3	13.701959	12.193596	2.038311	1.998863	11.822187	0	14.016246	11.696484	7.955381	30.588235	46.78736	35.023663
TRINITY_DN11332_c0_g1_i1_4	0	0	1.682273	3.339767	0	1.624097	13.886954	25.945409	10.769506	8.044241	14.572619	22.800061
TRINITY_DN11333_c0_g1_i1_1	14.316418	10.888251	17.873504	25.334625	18.028757	28.815934	0	3.192186	7.847817	1.631657	1.632964	9.831242
TRINITY_DN11333_c0_g1_i1_2	6.026944	8.552169	1.222049	4.817172	13.38065	7.132287	5.935377	3.509431	9.331014	7.951567	7.129182	6.797435
TRINITY_DN11335_c0_g1_i1_1	11.561286	15.85807	18.224507	13.100577	7.472244	9.384871	8.031582	9.822265	9.617852	6.710121	6.763674	3.438856
TRINITY_DN11337_c0_g1_i1_3	0	0	0	0	0	0	2.050873	0	0	19.386723	16.153093	27.101981
TRINITY_DN11338_c0_g1_i1_1	6.701315	6.818168	11.60939	6.775471	4.512364	13.124962	0	2.026159	0	2.036333	2.045912	6.172514
TRINITY_DN11338_c0_g1_i1_4	120.214792	131.749078	118.820019	0	0	2.354748	5.125799	12.28598	3.090115	3.37159	1.131526	0
TRINITY_DN11339_c0_g1_i1_3	0	2.921229	0	0	0	3.02704	17.713484	2.850768	5.537902	22.870348	28.053496	18.059341
TRINITY_DN11339_c0_g1_i1_4	21.477023	29.754082	29.751366	2.859992	1.420993	0	0	0	2.271517	0	0	0
TRINITY_DN1133_c0_g1_i1_2	12.937513	10.935889	8.786634	13.391892	6.718458	24.551909	5.849697	17.459895	21.248842	12.065857	8.162718	9.964552
TRINITY_DN11342_c0_g1_i1_4	8.957676	6.728222	11.67254	0	1.051832	0	5.15689	2.042591	6.268382	0	0	0
TRINITY_DN11343_c0_g1_i1_1	0	29.538531	14.791979	14.111221	9.254252	18.611293	0	14.130028	0	0	4.735694	4.672611
TRINITY_DN11343_c0_g1_i1_2	54.844764	57.533778	48.747983	1.009903	0	1.040296	0	0	0	0	0	0
TRINITY_DN11343_c0_g1_i1_3	0	0	0	0	0	0	2.448766	2.457089	0	13.385606	13.64152	10.884362
TRINITY_DN11344_c0_g1_i1_3	7.26238	0	2.981652	0	4.330122	4.211116	1.375938	1.354005	8.04135	24.960738	22.27326	22.32566
TRINITY_DN11345_c0_g1_i1_3	0	0	0	0	0	0	2.194412	0	0	16.470391	9.643954	12.026626
TRINITY_DN11347_c0_g1_i1_1	2.218454	9.035056	9.394626	6.531463	4.263962	12.833754	6.006704	1.969928	0	2.044417	4.22333	8.301327
TRINITY_DN11347_c0_g1_i1_3	0	0	0	0	0	0	0	2.872825	1.432595	13.240684	20.255328	11.9137
TRINITY_DN11347_c0_g2_i1_3	0	0	0	0	0	0	1.542129	1.525674	0	24.98375	31.121533	17.427968
TRINITY_DN1134_c0_g1_i1_3	0	0	0	1.41718	0	1.399375	18.813585	2.692498	5.339056	27.670083	19.514473	5.539287
TRINITY_DN11350_c0_g1_i3_3	0	0	0	0	0	0	4.368402	3.275451	5.515314	37.506454	39.184296	35.379601
TRINITY_DN11351_c0_g1_i1_1	15.255581	13.272728	13.241183	24.769759	17.657807	17.534764	0	13.766446	0	2.655177	5.394867	0
TRINITY_DN11353_c0_g1_i1_3	0	0	0	0	0	0	0	1.080714	0	11.211078	6.894956	5.750067
TRINITY_DN11354_c0_g2_i1_3	22.471928	46.791832	33.768069	0.919106	0	0.924168	30.57391	36.250734	31.531629	65.517196	51.901891	59.054054
TRINITY_DN11356_c0_g1_i1_3	0	0	0	0	0	0	1.318399	2.663582	1.359384	27.307181	21.167383	48.233535
TRINITY_DN11359_c0_g1_i1_3	5.145134	0	10.718626	0	5.504108	5.602851	4.656225	9.183954	22.797772	13.90109	24.119801	9.374539
TRINITY_DN11359_c0_g1_i1_4	17.955094	14.630865	21.29524	10.894329	25.580617	10.784255	6.336183	22.231826	9.330569	21.913248	6.124379	15.710983
TRINITY_DN11359_c0_g2_i1_2	24.562454	28.345303	34.132547	0	0	0	4.053675	5.993011	7.167479	0	0	0
TRINITY_DN1135_c0_g1_i1_4	14.793844	4.23746	15.819081	0	0	0	1.879027	0	0	0	0	0
TRINITY_DN11360_c0_g1_i1_3	0	0	0	0	0	0	0	1.796876	0	13.062612	9.439827	14.301958
TRINITY_DN11362_c0_g1_i1_2	11.288567	14.936427	0	3.940933	3.921515	3.837711	11.435175	11.294963	18.554059	7.397095	3.767219	0
TRINITY_DN11363_c0_g1_i1_1	6.803298	2.297732	18.985668	2.317676	0	0	0	0	0	0	0	0
TRINITY_DN11363_c0_g1_i1_3	0	0	0	0	0	0	0	0	2.284881	10.489034	19.053836	10.906323
TRINITY_DN11364_c0_g1_i1_3	0	0	0	0	0	0	138.495897	122.046285	133.457403	95.520236	86.408511	95.242236
TRINITY_DN11366_c0_g1_i1_1	21.870244	6.257173	16.796371	0	0	0	0	0	1.85226	0	0	0
TRINITY_DN11366_c0_g1_i1_2	0	0	0	0	0	0	32.493454	22.683025	17.703472	0	1.838746	0
TRINITY_DN11366_c0_g2_i1_1	19.463474	8.444389	14.598256	0	0	0	0.97509	1.932456	0	0	0	0
TRINITY_DN11368_c0_g1_i1_1	11.872457	2.374525	12.246505	3.674857	2.436866	2.396356	1.037273	0	0	0	0	0
TRINITY_DN11369_c0_g1_i1_3	0	2.450972	0	0	0	0	4.342673	6.324723	0	19.168777	21.505662	6.613523
TRINITY_DN1136_c0_g1_i1_1	27.005439	34.423082	35.886755	0	0	0	0	0	1.347489	0	0	0
TRINITY_DN11375_c0_g1_i1_1	27.097248	26.381518	29.86811	0	0	0	0	1.311523	0	0	0	0
TRINITY_DN11378_c0_g1_i1_1	27.804673	22.166314	18.878694	0	0	0	1.016711	3.023292	2.042694	1.052562	0	3.226037
TRINITY_DN11378_c0_g1_i1_4	0	1.076063	0	0	0	1.091447	23.26941	28.940359	24.658468	51.697719	43.204776	51.5989
TRINITY_DN11378_c0_g2_i1_3	0	0	2.816147	0	0	0	22.694355	16.09219	10.741668	23.442733	30.3591	22.785078
TRINITY_DN1137_c0_g1_i1_1	2.257971	11.314404	5.725799	10.88206	12.762701	11.892396	144.925719	211.05531	136.247366	652.340509	495.186756	508.372194
TRINITY_DN1137_c0_g1_i1_2	0	15.335222	12.449494	12.826771	5.808538	15.689316	7.498946	13.246152	7.7838	0	7.869434	5.320296
TRINITY_DN11380_c0_g1_i1_4	3.219158	6.545124	19.921549	13.072217	3.049485	23.929093	32.557862	9.696826	13.033438	15.280282	20.762371	22.082599
TRINITY_DN11383_c0_g1_i1_3	0	0	0	0	0	0	3.932603	1.970599	0	23.226634	37.907449	16.717273
TRINITY_DN11384_c0_g1_i1_3	16.343416	29.115962	33.454182	23.708059	9.957372	29.510327	34.247281	44.867855	29.821056	36.613739	30.331698	36.176032
TRINITY_DN11386_c0_g1_i1_1	0	0	0	31.79788	26.824452	15.388485	0	0	0	0	0	0
TRINITY_DN11387_c0_g1_i1_3	0	0	0	0	0	0	0	0	1.554398	8.099628	8.570934	5.060727
TRINITY_DN11388_c0_g1_i1_3	0	2.33415	7.203898	40.685661	87.190712	49.775131	0	0	0	0	0	0
TRINITY_DN11389_c0_g1_i1_3	5.046499	5.040402	0	10.096569	5.071653	5.024688	4.553039	4.442935	0	9.545986	9.689369	9.62328
TRINITY_DN11390_c0_g1_i1_3	0	0	0	0	0	0	1.78037	0	1.79989	13.009848	20.806432	9.431638
TRINITY_DN11392_c0_g1_i1_3	0	0	0	0	0	0	4.409942	3.475951	0.889229	37.688251	47.529118	37.567152
TRINITY_DN11393_c0_g1_i1_2	44.702607	31.087067	36.797264	0	0	0	0	0	0	0	0	0
TRINITY_DN11393_c0_g1_i1_4	64.677426	42.39796	90.661588	0.754559	0	1.518687	4.064773	5.407185	4.063213	0	0	0
TRINITY_DN11396_c0_g2_i1_4	3.804188	1.906183	9.445771	5.850468	1.912539	9.456141	7.226747	16.540401	10.723809	12.473731	13.33636	21.182152
TRINITY_DN11398_c0_g1_i1_3	193.071096	184.301036	174.150292	231.679569	151.04415	244.551418	3718.467439	3943.116078	3742.539335	253.608848	238.6913	223.398641
TRINITY_DN1139_c0_g1_i1_1	27.506557	30.926996	19.655348	10.585061	6.379166	12.805397	0	1.815487	5.437662	0	0	0
TRINITY_DN113_c0_g1_i1_4	8.176963	3.611488	11.11211	0	2.430167	0	0	0	0.93154	0	0	0
TRINITY_DN11400_c0_g1_i1_2	0	0	0	0	0	0	21.0034	11.093228	9.331035	1.170292	0	0
TRINITY_DN11401_c0_g1_i1_1	44.188298	57.210681	11.123376	0	0	0	2.636962	0	0	0	0	0
TRINITY_DN11402_c0_g1_i1_4	0	0	0	0	0.84729	0	28.427844	27.927444	22.188276	0	0	0
TRINITY_DN11403_c0_g1_i1_3	8.557078	0	4.49273	8.493608	8.237617	8.239785	4.126062	24.746447	50.385994	13.20178	21.837306	13.056291
TRINITY_DN11403_c0_g1_i1_4	31.250426	38.881414	55.304822	0	0	0	0	0	1.38093	0	0	0
TRINITY_DN11404_c0_g1_i1_1	11.273152	0	0	3.900136	1.961651	5.731311	0	1.715483	1.693166	1.663561	0	1.683373
TRINITY_DN11404_c0_g1_i1_4	0	0	0	0	0	0	3.409624	3.42723	4.082857	19.614913	25.42579	28.738231
TRINITY_DN11405_c0_g1_i1_3	0	0	0	0	0	0	0	0	0	14.180621	17.691703	12.167607
TRINITY_DN11407_c0_g1_i1_1	0.918025	0	1.855584	17.82365	16.859978	16.246298	0	0	0	0	0	0
TRINITY_DN11408_c0_g1_i1_1	47.612213	23.326734	33.440873	0	0	0	0	0	0	0	0	0
TRINITY_DN11409_c0_g1_i1_1	0	0	0	32.489613	39.309592	36.34419	0	0	0	0	0	0
TRINITY_DN11409_c0_g1_i1_4	11.27881	7.522104	5.017279	3.671739	6.074451	9.784486	15.489799	11.658596	11.439267	19.236059	21.972148	23.546818
TRINITY_DN1140_c0_g1_i1_3	0	0	0	0	0	0	3.392846	1.677727	5.015137	0	0	0
TRINITY_DN11412_c0_g1_i1_3	5.918448	3.607683	3.590944	12.821088	13.782235	8.198704	17.094947	22.549996	14.013518	22.314968	33.080778	15.562902
TRINITY_DN11413_c0_g1_i1_3	29.966064	15.940594	24.01282	49.368898	45.585979	43.462676	58.651321	111.677085	58.529773	37.478259	58.413322	54.608882
TRINITY_DN1141_c0_g1_i1_3	4.047197	25.683694	8.292455	4.021582	8.049491	16.103829	7.508049	7.538969	11.257351	7.407614	25.380121	7.297708
TRINITY_DN11420_c0_g1_i1_3	0	0	0	0	0	0	0	1.283637	0	14.246398	5.854875	5.872957
TRINITY_DN11420_c0_g1_i1_4	16.826492	3.382827	10.197297	39.122154	10.485805	10.51263	6.222264	33.955621	9.229678	20.25824	16.89791	16.699919
TRINITY_DN11420_c0_g2_i2_4	2.974192	2.951701	2.984367	14.746349	20.478539	8.818951	26.228326	23.091869	3.095641	5.546587	24.908658	25.372106
TRINITY_DN11422_c0_g1_i1_3	0	0	0	0	0	0	1.208644	0	0	15.213154	19.331421	16.772747
TRINITY_DN11424_c0_g1_i1_4	4.166073	0	2.105924	6.470955	4.523248	8.725482	5.391312	19.150513	3.535156	1.838768	3.702865	1.811171
TRINITY_DN11427_c0_g1_i1_2	8.29939	5.674425	0	0	0	0	8.302201	15.319374	24.931487	1.252421	0	1.283554
TRINITY_DN11427_c0_g1_i1_3	0	0	0	0	0	0	0	4.203037	4.219785	16.473508	17.064262	12.776542
TRINITY_DN11427_c0_g1_i1_4	0	0	0.097692	0	0	9.666623	2.643048	23.701416	10.321398	2.503889	10.426358	30.750339
TRINITY_DN11428_c0_g1_i1_2	3923.774965	3706.163996	3761.76294	14.824241	10.637875	10.785965	31.694864	24.44747	12.429373	3.214274	1.082447	1.07746
TRINITY_DN11428_c0_g1_i1_4	0	0	0	0	0	0	15.754056	15.559826	18.011675	51.384035	33.974061	53.230454
TRINITY_DN11429_c0_g1_i1_3	0	0	0	0	0	0	3.593576	0	3.435319	14.271117	15.843546	10.859719
TRINITY_DN1142_c0_g1_i1_3	7.417545	11.109109	22.249723	11.517034	15.328163	0	26.464191	7.479745	29.082509	10.829992	21.352852	21.816375
TRINITY_DN1142_c0_g2_i1_3	6.143801	0	6.473637	12.038117	8.848021	0	5.239466	0	13.254702	14.778103	9.661979	2.956332
TRINITY_DN11430_c0_g1_i1_4	38.165384	3.625754	43.476452	24.907093	21.027588	42.165411	6.676783	3.319286	10.084737	9.746322	13.184072	3.298327
TRINITY_DN11433_c0_g1_i1_4	1.969501	9.292406	3.100947	6.289423	7.917055	6.120023	8.8e-05	2.525536	0	0.000527	3.106358	14.364968
TRINITY_DN11433_c0_g3_i1_4	11.875994	17.455818	10.829734	18.723292	24.002351	9.406785	20.350664	17.780809	10.85401	11.089786	12.291065	3.638182
TRINITY_DN11436_c0_g1_i1_3	0	7.418177	0	7.322222	3.634442	7.212789	10.002301	6.669832	6.644153	43.695406	44.092627	49.997401
TRINITY_DN11439_c0_g1_i1_4	0	1.797115	0	0	0.854801	0	71.652783	101.797022	69.503256	529.992131	498.429244	656.252289
TRINITY_DN1143_c0_g1_i1_3	0	0	0	0	8.39689	0	0	0	0	39.776172	28.137158	32.644011
TRINITY_DN11440_c0_g1_i1_1	5.81175	0	0	34.34094	20.052448	22.720216	0	0	0	0	0	0
TRINITY_DN11442_c0_g1_i1_2	9.025693	2.2923	2.321578	9.234972	2.261943	4.491672	10.990855	2.125065	8.703988	0	0	0
TRINITY_DN11442_c0_g1_i1_3	5.535521	3.707602	5.5476	9.218971	5.643693	9.307965	15.330327	15.166867	32.186146	13.411566	31.792366	13.492645
TRINITY_DN11443_c0_g1_i1_3	0	4.085053	6.928356	9.449461	9.492029	1.322567	12.379414	8.016518	2.655494	16.1713	17.560527	24.335956
TRINITY_DN11443_c0_g1_i1_4	0	0	0	0	0	0	0	5.769558	7.553982	26.923721	26.731735	59.371372
TRINITY_DN11443_c0_g1_i2_2	1.352829	5.69964	1.374895	1.293329	2.618145	1.343815	4.5227	8.958854	5.194138	1.258415	8.88554	5.202626
TRINITY_DN11447_c0_g1_i1_1	3.744727	1.866533	1.948715	11.374681	13.191256	14.816295	6.922359	1.679167	3.200398	0	0	1.712811
TRINITY_DN11448_c0_g1_i1_4	24.434593	25.316306	95.00285	27.003306	0	17.48011	15.390156	0	7.665151	13.936163	14.102372	0
TRINITY_DN11449_c0_g1_i1_3	1.80399	1.898573	0	9.337348	3.800804	5.683476	4.664901	4.490456	4.668996	17.100011	11.790662	5.922788
TRINITY_DN11449_c0_g1_i1_4	8.483597	0	23.759695	0	0	0	0	0	0	0	0	0
TRINITY_DN1144_c0_g1_i1_1	30.910307	10.567362	4.280286	0	0	0	0	0	0	0	0	0
TRINITY_DN11450_c0_g1_i1_3	1.789335	1.794697	1.78282	0	1.80402	3.610587	4.971294	16.629953	1.606426	27.913507	52.112132	20.893351
TRINITY_DN11453_c0_g1_i1_2	14.27669	4.346338	15.584859	4.377568	13.229142	12.961558	45.70801	56.190474	36.329273	4.944341	6.215801	3.795736
TRINITY_DN11456_c0_g1_i1_3	16.201326	16.534143	0	0	3.247667	0	49.640473	39.507579	46.401779	348.949434	354.64647	426.114269
TRINITY_DN11457_c0_g1_i1_4	20.759866	8.526202	17.010467	8.416678	12.310456	28.235556	0	11.552806	7.778359	19.528604	16.127149	24.015512
TRINITY_DN11458_c0_g1_i1_4	33.810896	3.139187	28.363108	9.128253	9.105034	18.319593	12.123483	39.013944	12.483198	12.088126	9.316205	27.646217
TRINITY_DN11459_c0_g1_i1_3	0	0	0	0	0	0	0.926714	0	0	12.63775	15.87215	10.149623
TRINITY_DN1145_c0_g1_i1_2	27.071677	25.921777	19.323647	0	0	0	0	0	1.017785	0	0	0
TRINITY_DN11460_c0_g1_i1_2	4.58643	0	4.636015	4.548365	4.561788	8.805401	36.08046	27.448424	26.81926	33.148161	24.631381	34.255326
TRINITY_DN11460_c0_g2_i1_3	3.373238	6.948257	6.977664	10.453754	3.455126	17.402756	7.076062	16.263528	9.798484	18.505122	33.887576	12.470624
TRINITY_DN11463_c0_g1_i1_3	0	0	0	0	0	0	3.087667	1.581954	1.553774	25.646114	20.20417	18.541
TRINITY_DN11465_c0_g1_i1_3	0	0	0	0	0	0	1.527879	0	3.007799	19.270603	27.691573	16.76787
TRINITY_DN11465_c0_g1_i1_4	0	5.052589	4.984828	2.594284	2.508661	5.044599	2.458263	9.826945	0	21.046507	11.866604	33.334147
TRINITY_DN11468_c0_g1_i1_3	10.680926	5.354941	2.714875	2.667973	0	0	10.936437	8.298117	30.692256	34.195987	23.808712	2.861165
TRINITY_DN11469_c0_g1_i1_1	9.12557	7.623165	23.370092	9.451407	3.108351	9.192376	4.712085	6.186634	9.182449	0	0	0
TRINITY_DN11469_c0_g1_i1_4	34.513009	11.774548	25.137976	10.625761	14.540505	5.292273	9.549915	13.666727	17.503829	19.299696	15.199007	22.321402
TRINITY_DN1146_c0_g1_i1_2	14.591131	39.597093	26.220778	0	0	0	0	0	0	0	0	0
TRINITY_DN1146_c0_g1_i1_3	0	0	0	0	0	0	0.923338	1.861699	0	21.919266	27.480296	21.089001
TRINITY_DN11470_c0_g1_i1_1	10.31158	5.335582	8.036612	8.07498	8.174063	13.703106	16.234261	11.646913	13.982749	11.7313	2.422815	9.547635
TRINITY_DN11470_c0_g1_i1_3	2.340001	0	4.791262	0	0	0	6.959295	2.263696	11.263788	19.50252	24.128376	10.789523
TRINITY_DN11471_c0_g1_i1_1	9.038329	3.648252	1.853003	8.91271	9.342761	5.286241	13.930124	10.824195	1.74458	3.291066	1.667311	4.992502
TRINITY_DN11471_c0_g1_i1_2	18.337991	7.825231	13.412285	13.786408	5.475766	2.679509	26.764816	10.771943	24.679562	5.794908	8.849787	17.798448
TRINITY_DN11474_c0_g1_i1_4	126.362172	181.520303	156.525265	66.022247	54.473095	124.570771	0	14.38671	4.700027	0	4.469515	0
TRINITY_DN11475_c0_g1_i1_2	11.436934	27.485163	13.816122	0	0	0	0	0	2.55974	0	0	0
TRINITY_DN11475_c0_g1_i1_4	9.341921	1.372855	13.720744	0	0	0	0	1.063611	0	0	0	0
TRINITY_DN11476_c0_g1_i1_1	4.601381	1.533746	1.54592	16.214545	9.603952	22.075881	1.412723	0	1.37042	1.344127	0	0
TRINITY_DN11476_c0_g1_i1_2	39.669463	58.497395	35.719521	0	0	4.5e-05	0	3.583187	0	0	0	0
TRINITY_DN11477_c0_g1_i1_4	1.109437	7.871081	12.724658	0	0	0	0	0	0	0	0	0
TRINITY_DN11479_c0_g1_i1_2	3.144442	25.296019	12.805946	0	6.163087	6.214316	17.304929	32.088014	17.885519	2.96223	8.936677	0
TRINITY_DN11479_c0_g1_i1_3	0	0	0	0	0	0	1.171969	4.624021	5.866625	33.074074	36.832803	19.983199
TRINITY_DN11479_c0_g1_i1_4	35.201664	40.50163	61.062371	34.398937	29.048475	19.755289	8.944818	2.958057	0	11.12849	10.83951	13.715267
TRINITY_DN11480_c0_g1_i1_2	0	0	0	0	0	0	15.79381	10.48741	17.169545	0	1.494895	0
TRINITY_DN11480_c0_g1_i1_3	0	0	0	0	3.699049	0	0	0	0	16.039178	10.127461	6.110309
TRINITY_DN11481_c0_g1_i1_4	17.100671	0	35.389465	3.46301	0	3.389293	17.598585	10.441265	6.88281	6.157293	0	3.105034
TRINITY_DN11483_c0_g1_i1_2	6.448557	1.61454	4.873899	1.590455	9.402794	9.464994	4.589761	1.523486	10.635749	0	1.6032	9.697116
TRINITY_DN11484_c0_g1_i1_1	3.147017	3.156432	0	6.51121	0	7.258965	8.102732	2.646202	2.699021	0	0	0
TRINITY_DN11486_c0_g1_i1_1	17.239343	7.572497	7.653912	0	0	0	0	0	0	0	0	0
TRINITY_DN11489_c0_g1_i1_1	11.990952	8.301285	10.337054	17.95698	14.085922	26.125895	1.642159	0	1.684973	1.725101	0	7.00773
TRINITY_DN11489_c0_g1_i1_3	10.928192	2.829083	0	5.546841	0	24.511817	54.037325	81.985761	81.892631	45.726796	41.251085	56.639932
TRINITY_DN11490_c0_g1_i1_3	2.354999	2.399501	14.647719	15.863895	19.740432	14.177072	12.343098	4.147083	2.344436	0.176219	18.396926	2.883725
TRINITY_DN11492_c0_g1_i1_1	26.596593	2.631065	2.694259	8.925	1.280332	8.829694	1.262364	0	0	0	0	0
TRINITY_DN11492_c0_g1_i1_4	21.003437	22.684994	25.685335	5.547162	5.5572	0	23.642952	11.863106	13.85078	13.464394	21.382004	16.719981
TRINITY_DN11494_c0_g1_i1_3	0	0	0	0	0	0	0	0	0	9.949385	6.072189	4.124374
TRINITY_DN11494_c0_g1_i1_4	278.477388	95.354879	259.144061	2.761201	0.92749	1.874924	0	0	0	0	0	0
TRINITY_DN11495_c0_g1_i1_2	15.796183	23.803439	15.823437	10.422021	7.802752	7.704231	33.525017	18.004418	17.958059	0	0	0
TRINITY_DN11496_c0_g1_i1_4	35.175099	27.197142	47.541908	0	0	0	1.988894	0	0	0	0	0
TRINITY_DN1149_c0_g1_i1_3	0	0	0	0	0	0	1.108832	3.321718	5.508519	21.339102	12.229763	20.872096
TRINITY_DN114_c0_g1_i1_1	31.314809	7.95929	17.796259	24.899473	23.054664	7.682139	7.743465	1.925364	7.737631	1.952862	3.909236	5.960316
TRINITY_DN114_c0_g1_i1_2	7.673688	21.623641	8.109496	12.718885	22.730849	7.379621	8.025875	10.108835	5.90363	0	6.364861	4.214944
TRINITY_DN114_c0_g1_i1_4	6.029084	9.273722	3.155173	0	3.154801	3.225028	16.957716	19.384952	25.092708	8.73054	11.855587	11.825521
TRINITY_DN11500_c0_g1_i1_1	30.040764	8.921191	25.931036	0	0	0	0	0	0	0	0	0
TRINITY_DN11500_c0_g1_i1_2	96.334841	136.310163	125.323514	2.147222	1.090979	0	2.755027	10.922869	3.653754	2.081014	3.177481	0
TRINITY_DN11500_c0_g1_i1_4	0.265796	3.79861	0	7.043311	5.578336	7.427715	14.717463	31.273359	6.409523	4.827587	8.140856	6.462132
TRINITY_DN11501_c0_g1_i1_2	11.059609	0	5.639739	13.470455	8.739001	8.639509	19.558062	7.057802	15.698694	7.326491	2.430244	0
TRINITY_DN11501_c0_g1_i1_3	2.095985	0	2.124238	0	2.089794	0	52.59563	50.059255	63.087251	42.073279	47.929851	51.089408
TRINITY_DN11502_c0_g1_i1_1	2.504413	21.190729	7.844332	5.148162	5.129357	7.707298	0	4.445261	0	0	0	0
TRINITY_DN11505_c0_g1_i1_1	5.837152	3.595006	2.399312	5.655281	7.829883	7.801073	0	0	0	0	0	1.192649
TRINITY_DN11506_c0_g1_i1_1	19.927893	4.691136	19.124602	0	0	0	0	0	0	1.233001	0	0
TRINITY_DN11507_c0_g1_i1_1	23.069052	6.367758	18.829778	27.877637	15.234136	10.771622	1.884651	9.449012	5.646559	3.945569	1.935539	3.887103
TRINITY_DN11508_c1_g1_i1_4	3.859227	1.263383	5.074222	0	2.557783	2.519083	10.753682	11.712532	7.996732	38.192149	52.25872	55.789914
TRINITY_DN11509_c0_g1_i1_4	9.097844	0	4.662556	9.377948	0	4.531489	22.229894	26.237674	0	21.500147	17.321484	13.040628
TRINITY_DN1150_c0_g1_i1_2	3.047338	0	0	0	0	0	10.577416	2.639756	13.334882	11.788523	2.96064	2.972433
TRINITY_DN1150_c0_g1_i1_3	13.950114	14.896071	5.485098	28.084648	31.82291	21.764343	19.099976	18.721507	20.218297	17.702424	19.768248	11.898608
TRINITY_DN11512_c0_g1_i1_4	0	11.737043	47.470062	0	12.089227	5.910621	6.63019	0	6.550758	30.465096	24.611345	12.24033
TRINITY_DN11514_c0_g1_i1_1	0.096589	1.184941	3.689895	4.808851	4.83318	1.174472	0	0	1.885531	1.087607	3.279215	0
TRINITY_DN11514_c0_g1_i1_2	178.676532	138.365711	212.091354	4.066665	0	1.028893	2.858488	4.762304	0.961864	0	0	0
TRINITY_DN11515_c0_g1_i1_4	0	0	0	0	0	0	0	0	0	0	0	33.165081
TRINITY_DN11516_c0_g1_i1_4	40.007795	6.559086	43.296359	6.726285	0	0	9.910458	3.376579	13.172689	16.854331	9.946684	26.806234
TRINITY_DN11517_c0_g1_i1_2	14.526876	3.709216	22.034404	3.761607	11.243568	0	86.742005	67.736589	74.383978	10.58157	3.584621	7.16876
TRINITY_DN11518_c0_g1_i1_2	8.963823	27.132586	10.976044	0	0	0	2.11695	0	2.104259	0	0	0.563897
TRINITY_DN11518_c0_g1_i1_3	0	0	0	0	1.782463	0	3.369012	9.965575	3.363842	50.784837	27.355419	33.866383
TRINITY_DN11518_c1_g1_i1_2	5.211795	6.649994	1.361328	0	0	0	10.00412	0.987309	1.975447	6.277985	5.379103	2.170726
TRINITY_DN11520_c0_g1_i1_4	6.721694	0	0	0	7.028621	0	14.712577	12.685676	6.183616	4.056474	6.102931	12.373605
TRINITY_DN11524_c0_g1_i1_2	0	0	0	8.82311	2.958876	2.920476	72.415225	51.327269	94.944478	77.305142	67.187814	72.324584
TRINITY_DN11525_c0_g1_i1_4	7.005499	1.407038	12.808153	23.437545	12.368307	20.450334	14.200375	15.459778	16.247502	5.298117	4.009908	8.023492
TRINITY_DN11526_c0_g1_i1_1	1934.063267	1835.108357	1804.53407	10.451303	8.401053	6.393564	15.280956	12.408576	3.829953	1.00575	0	0
TRINITY_DN11526_c0_g1_i1_3	0	1e-06	3.565034	1.320639	0	0	7.277152	4.847857	3.715403	20.818549	23.674111	17.104889
TRINITY_DN11528_c0_g1_i1_2	0	0	0	0	0	1.671132	79.650833	53.83205	75.660536	1.543069	3.86013	6.247516
TRINITY_DN11528_c0_g1_i1_4	50.877279	39.508966	63.515204	18.898379	14.192425	4.619995	3.97181	3.940124	0	7.495968	3.844734	23.362514
TRINITY_DN11529_c0_g1_i1_2	204.985845	211.509891	207.608004	0.98148	4.937276	5.936381	8.069673	1.787914	0	0	0	0.958468
TRINITY_DN11532_c0_g1_i1_4	35.58017	27.048597	37.817274	1.332095	0.664871	1.341396	1.240621	5.541263	4.376957	0	0	0
TRINITY_DN11534_c0_g1_i1_1	41.95069	20.329122	33.156605	0	0	0	1.269042	0	0	0	0	0
TRINITY_DN11535_c0_g1_i1_1	15.263197	7.832494	3.975059	11.643135	3.827275	7.581893	0	3.27176	0	7.201009	3.697252	18.273305
TRINITY_DN11535_c0_g1_i1_3	0	13.682239	20.664132	11.197499	20.019159	15.807368	9.223753	15.960347	11.899792	22.48005	20.294742	13.68691
TRINITY_DN11536_c0_g1_i1_2	6.474912	4.797129	11.172707	9.87387	8.190429	4.854865	33.300448	13.526988	8.890943	26.283285	16.84869	10.816462
TRINITY_DN11537_c0_g1_i1_4	0	0	0	0	0	4.310351	23.985498	29.684393	14.555849	3.795868	19.476268	15.50267
TRINITY_DN11538_c0_g1_i1_1	18.954775	9.702169	9.985921	9.700366	6.621803	19.456856	2.949833	2.918831	2.866605	2.908833	0	0
TRINITY_DN11538_c0_g1_i1_2	0	2.552957	13.272245	0	2.475875	5.038199	15.879549	29.087907	37.142356	16.400936	16.440051	16.656482
TRINITY_DN11539_c0_g1_i1_1	4.510045	3.377336	3.425465	18.694821	9.289971	13.927145	1.086778	1.084831	0	0	0	0
TRINITY_DN11539_c0_g1_i1_3	41.871949	48.095702	43.204515	23.415614	23.067073	0	4.645464	4.613797	0	8.892213	13.444238	0
TRINITY_DN11541_c0_g1_i1_4	159.62283	93.209291	163.627437	0	0	0.401955	0.626197	0	0	0	0	0
TRINITY_DN11542_c0_g1_i1_2	5.818905	4.247149	1.495035	5.891623	10.517962	4.321611	15.550061	10.322758	10.677064	4.201135	5.639893	1.400253
TRINITY_DN11542_c0_g1_i1_3	0	0	0	3.380157	1.696665	1.679609	11.964061	10.529537	17.997537	50.738731	45.306107	80.471833
TRINITY_DN11542_c1_g2_i1_3	6.96656	23.580334	2.442254	11.980962	9.62632	18.781501	8.052548	1.981128	1.979922	2.028908	12.600433	4.219319
TRINITY_DN11544_c0_g1_i1_1	14.425338	3.942927	8.653749	0	0	0	0	0	0	0	0	0
TRINITY_DN11544_c0_g1_i1_2	42.607709	34.036841	32.031473	1.163746	0	0	0	0.971236	0	0	0	0
TRINITY_DN11544_c0_g1_i1_4	0	2.604388	0	0	0	0	7.920357	7.690431	7.603254	2.570474	7.716495	5.252404
TRINITY_DN11545_c0_g1_i1_1	19.300291	8.857209	13.224441	5.769907	1.421625	19.807595	1.491716	5.870723	2.908567	1.39651	1.403188	2.806957
TRINITY_DN11545_c0_g1_i1_2	0	0	0	15.206696	2.986706	3.010567	50.172788	17.7345	24.347106	27.6003	19.063017	12.516635
TRINITY_DN11545_c0_g1_i1_4	0	0	17.110802	0	4.471814	0	0	7.334471	0	7.662062	0	7.61416
TRINITY_DN1154_c0_g1_i1_2	0	1.436587	0	0	0	1.420755	13.871941	15.168056	15.617995	0	1.504956	0
TRINITY_DN11550_c0_g1_i1_2	16.480578	21.838666	22.083767	1.441033	0	0	9.293764	7.96939	5.735907	0	0	2.311387
TRINITY_DN11551_c0_g1_i1_4	12.300947	3.26576	3.222673	0	3.214729	3.102999	24.837108	22.002443	2.76911	16.425092	13.744724	16.514522
TRINITY_DN11552_c0_g1_i1_1	83.96188	80.131795	60.946432	1.319985	0	0	0	0	0	0	0	0
TRINITY_DN11553_c0_g1_i1_2	253.024245	197.782233	235.476613	21.215954	15.546055	22.091531	16.74695	11.610307	11.497976	0.770352	0	0
TRINITY_DN11554_c0_g1_i1_2	476.425061	581.200802	561.037891	13.056429	20.319387	34.117802	0	0.911184	0	0	0	0
TRINITY_DN11555_c0_g1_i1_3	8.599196	17.197885	14.672086	11.607001	14.252565	14.370048	42.884083	67.8053	47.998458	32.947858	59.172075	58.413863
TRINITY_DN11555_c0_g1_i1_4	16.46199	9.146877	28.777169	0	0	0	0	0	0	0	0	0
TRINITY_DN11557_c0_g1_i1_1	50.827148	25.606398	37.758445	2.955191	3.051869	3.084922	0	1.800159	0	0	0	0
TRINITY_DN11557_c0_g1_i1_4	0	0	0	0	0	0	0	0	1.4339	9.068961	13.693601	23.23357
TRINITY_DN11558_c0_g1_i1_1	15.736328	7.338968	7.441902	14.885144	14.765338	11.890866	2.637557	9.197209	2.650032	9.708894	9.826162	5.658973
TRINITY_DN11558_c0_g1_i1_3	16.37099	5.462752	13.729308	7.753538	7.707652	10.252574	15.252263	27.414405	7.517993	32.503163	11.102116	2.718485
TRINITY_DN11559_c0_g1_i1_3	0	0	0	0	0	0	0	0	0	15.760804	13.920929	6.558068
TRINITY_DN11560_c0_g1_i1_2	0	0	0	0	0	0	10.459282	14.623301	0	0	0	0
TRINITY_DN11561_c0_g1_i1_3	0	1.915863	3.873973	0	3.789429	0	14.755119	5.607639	18.853533	24.51462	20.799789	30.412602
TRINITY_DN11562_c0_g1_i1_1	11.278017	2.307812	0	6.902471	6.824259	6.74822	0	0	0	2.200085	0	2.222676
TRINITY_DN11563_c0_g1_i1_3	0	0	0	0	0	0	9.981588	12.042397	28.442188	111.696978	84.85103	90.735338
TRINITY_DN11567_c0_g1_i1_1	34.224759	31.399236	19.664733	0	0	0	0	0	0	0	0	0
TRINITY_DN11567_c0_g1_i1_2	34.961546	12.845253	28.434573	6.524292	19.645877	3.256676	48.912634	21.185808	42.832541	25.88918	34.39475	31.260151
TRINITY_DN11567_c0_g1_i1_4	40.906252	41.339003	44.662531	6.312617	9.367369	9.203485	9.512195	21.945125	9.372657	0	12.163398	3.028668
TRINITY_DN11568_c0_g1_i1_1	25.426912	12.990659	12.838478	14.785118	16.8897	6.277633	11.977759	0	0	0	2.026135	2.01795
TRINITY_DN11568_c0_g1_i1_3	4.0203	13.898322	9.617857	10.583869	13.358283	23.643515	29.577151	24.643722	31.066993	36.830977	47.409326	59.756828
TRINITY_DN1156_c0_g1_i1_3	0	2.545619	0	0	0	0	0	0	0	8.696603	8.882133	4.369728
TRINITY_DN1156_c0_g2_i1_3	0	0	0	0	0	0	1.948537	0	0	12.997807	16.832827	18.807357
TRINITY_DN11570_c0_g1_i1_1	52.33961	24.68559	30.182807	5.547746	4.414558	2.235577	1.012224	1.006196	0	0	0	1.11785
TRINITY_DN11570_c0_g1_i1_3	0	0	0	0	0	0	0	0	0	8.849921	9.079474	5.559592
TRINITY_DN11570_c0_g2_i1_3	0	0	0	0	0	0	0	0	1.372124	10.376661	3.0825	3.088929
TRINITY_DN11572_c0_g1_i1_3	0	0	2.883587	0	0	0	8.057953	2.692824	10.837724	44.706904	25.267804	23.014991
TRINITY_DN11572_c0_g1_i1_4	16.510939	17.021085	17.312853	0	0	3.241037	5.806132	8.808385	0	2.741989	2.806367	8.396895
TRINITY_DN11573_c0_g1_i1_3	8.133413	5.582558	19.96249	8.62542	11.373999	17.031466	6.486606	8.899463	13.209699	40.620647	23.875798	21.879034
TRINITY_DN11573_c0_g2_i1_2	0	10.180788	5.173267	10.380811	7.710297	5.146953	20.49006	15.929575	6.796753	0	11.755246	7.048241
TRINITY_DN11574_c0_g1_i1_2	275.364719	234.713215	195.412967	2.10688	4.256097	6.424772	10.643003	5.814833	11.743834	13.87317	7.543368	11.763547
TRINITY_DN11574_c0_g1_i2_1	14.443014	9.92266	23.485055	6.287071	9.249966	13.776519	6.81384	4.948497	4.915125	12.77299	1.592994	1.61063
TRINITY_DN11576_c0_g1_i1_1	11.23268	2.941597	11.508009	2.733737	2.715735	11.044582	2.509166	5.002476	7.54085	4.976274	2.490158	2.441728
TRINITY_DN11576_c0_g1_i1_4	31.335445	7.166225	26.338563	0	0	1.171266	0	0	0	0	0	0
TRINITY_DN11577_c0_g1_i1_1	137.366712	107.533431	125.49005	1.104413	1.088871	0	1.95079	0.968735	0	0	1.081302	0
TRINITY_DN11579_c0_g1_i1_4	0	7.00181	0	20.069593	32.484241	7.015682	10.652783	44.482946	13.745021	34.097083	22.765279	39.066046
TRINITY_DN1157_c0_g1_i2_3	0	0	0	0	0	0	5.084827	10.404035	6.816436	24.234126	15.707473	23.278624
TRINITY_DN11580_c0_g1_i1_1	12.230387	5.297643	9.475719	16.816451	3.533285	10.548038	0.0797	0.483516	0.028433	3.328914	8.323852	11.572123
TRINITY_DN11580_c0_g1_i1_2	5.725405	5.860588	7.844297	1.92004	9.510123	5.651641	14.58396	19.340211	19.259004	8.599926	5.222436	5.132632
TRINITY_DN11580_c0_g1_i1_4	3.196579	0	6.484438	0	0	3.238868	27.157034	24.512144	21.271967	15.115688	21.560767	18.238897
TRINITY_DN11581_c0_g1_i1_1	5.931626	3.007642	6.148241	8.562729	8.845046	8.811266	0	0	0	0	0	0
TRINITY_DN11581_c0_g1_i1_2	2.219732	0	0	0	0	2.359453	23.435287	36.894396	34.895772	0	0	0
TRINITY_DN11581_c0_g1_i1_4	322.01266	423.361113	363.355016	2.164492	1.076844	3.246218	13.557836	5.845934	1.968263	0	0	0
TRINITY_DN11582_c1_g1_i1_2	23.413469	42.18229	40.03799	0	0	0	0	0	0	0	0	0
TRINITY_DN11583_c0_g1_i1_2	18.619979	42.23017	21.494668	0	0	0	0	0	0	0	1.117087	0
TRINITY_DN11583_c0_g1_i1_3	5.535586	11.317492	3.722384	0	0.000795	12.115755	9.559716	18.915358	9.30744	56.659728	52.609339	52.747408
TRINITY_DN11584_c0_g1_i1_4	44.60379	32.667381	57.4681	14.711223	11.730491	8.450252	0	5.551762	19.368878	2.772277	22.415809	8.423847
TRINITY_DN11586_c0_g1_i1_2	53.612908	37.725892	27.624665	15.297112	19.9871	15.117059	25.107992	20.663542	24.47405	23.274591	19.490392	19.562118
TRINITY_DN11586_c0_g1_i1_4	0	0	0	0	0	0	6.928631	4.083626	0	0	4.764398	9.555231
TRINITY_DN11587_c0_g1_i1_1	12.275785	0	17.135317	16.256213	0	8.044059	0	0	0	4.074994	4.123118	0
TRINITY_DN11587_c0_g1_i1_4	12.483708	0	42.70259	0	0	16.512964	0	7.202239	10.529239	3.52475	3.617719	7.144136
TRINITY_DN11588_c0_g1_i1_3	0	0	0	0	0	0	0	1.772835	0	11.797959	12.221812	6.05429
TRINITY_DN11589_c0_g1_i1_2	2.295446	7.057732	7.169283	6.765555	15.873269	6.6901	23.033439	20.445963	11.590005	9.414285	7.090943	11.633691
TRINITY_DN11590_c0_g1_i1_2	0	0	0	0	0	0	20.529496	17.734301	15.243152	13.065246	6.672395	4.412991
TRINITY_DN11591_c0_g1_i1_1	0	0	3.359648	25.646147	9.6397	11.534479	3.312096	3.265274	0	0	0	1.790777
TRINITY_DN11591_c0_g1_i1_2	5.945876	17.450332	9.807674	8.056793	23.540076	5.738343	29.615602	25.019503	11.063013	14.612376	8.075176	18.115013
TRINITY_DN11591_c0_g1_i1_4	2.160884	0	0	0	2.202001	0	2.010863	5.928369	21.864747	20.018555	10.126836	20.106721
TRINITY_DN11591_c0_g2_i1_4	0	0	2.447104	5.6e-05	0	2.355282	2.459268	0	12.039185	4.833067	4.937822	21.969223
TRINITY_DN11592_c0_g1_i1_1	31.00983	3.447037	11.070016	0	0	0	0	0	0	0	0	0
TRINITY_DN11592_c0_g1_i1_2	17.338478	27.810612	38.97576	3.672706	3.776784	7.330222	15.181688	22.428357	3.591406	17.353242	6.830718	13.734259
TRINITY_DN11593_c0_g1_i1_4	11.859616	7.712809	20.188096	1.003892	1.035871	0	0	0	0	0	0	0
TRINITY_DN11594_c0_g1_i1_1	8.202953	0	1.650876	21.678849	43.031579	29.645283	0	0	0	5.569279	1.401202	2.81593
TRINITY_DN11596_c0_g1_i1_3	2.175788	0	0	0	0	0	7.85947	5.745527	1.93954	68.320423	69.290692	58.184199
TRINITY_DN11598_c0_g1_i1_4	23.951027	39.217271	36.533899	1.366175	1.372499	0	3.153156	0	0	0	0	0
TRINITY_DN11599_c0_g1_i1_1	41.183212	39.451483	25.099591	7.536494	6.24465	12.627007	1.15022	1.162678	4.498753	9.281755	6.99153	2.337644
TRINITY_DN11599_c0_g1_i1_2	0	0	0	0	0	0	79.816492	81.763402	91.871251	2.438041	6.127438	7.518823
TRINITY_DN115_c0_g1_i1_2	0	1.406467	8.375199	1.419342	5.571186	13.835645	61.978753	65.222028	44.827099	69.575732	35.695393	25.64344
TRINITY_DN11600_c0_g1_i1_4	15.55846	13.398195	10.692898	15.690411	10.365902	25.796278	16.853556	36.94178	9.80453	20.75704	31.436461	36.197754
TRINITY_DN11601_c0_g1_i1_1	8.81091	6.694034	13.497597	19.156592	8.39951	10.222448	0	0	0	0	0	0
TRINITY_DN11601_c0_g1_i1_3	1.394867	0	4e-06	12.577655	8.167981	15.196326	7.410713	7.901265	9.117437	11.092511	13.567826	3.845466
TRINITY_DN11601_c0_g2_i1_1	30.308422	6.103114	23.087097	17.352313	10.951211	15.44532	0	0	0	0	0	0
TRINITY_DN11604_c0_g1_i1_1	37.219804	18.949815	22.698986	24.073256	44.26453	11.06132	4.2874	11.127179	18.371477	1.056938	0	15.853265
TRINITY_DN11605_c0_g1_i1_2	12.016359	10.468582	0.005527	0.024039	15.832772	6.226719	2.153918	9.645209	0.641476	2.073331	18.807988	6.28314
TRINITY_DN11606_c0_g1_i1_4	2.132454	4.388205	15.555338	0	0	0	2.060739	0	0	0	0	2.122414
TRINITY_DN11608_c0_g1_i2_1	28.839212	28.531115	27.283303	0	0	0	0	0	0	0	0	0
TRINITY_DN1160_c0_g1_i1_4	0	0	0	0	0	0	9.529918	12.35295	9.865388	5.931881	10.585978	20.294719
TRINITY_DN11611_c0_g1_i1_1	15.725457	9.340981	13.244408	5.01058	8.745232	13.830374	0	1.232899	0	0	0	2.495076
TRINITY_DN11613_c0_g1_i1_2	2.645329	5.472029	2.761343	2.630211	2.603065	0	0	2.079476	4.115905	0	0	2.54864
TRINITY_DN11613_c0_g1_i1_3	2.661549	0	19.11641	13.974982	8.268923	0.019751	5.091417	2.520786	5.023335	4.977331	0	0
TRINITY_DN11615_c0_g1_i1_3	1.356251	1.368715	0	0	0	0	3.704012	4.969222	5.956009	10.915287	15.970602	11.043981
TRINITY_DN11615_c0_g2_i1_3	0	0	0	0	0	0	1.434204	5.67332	4.183108	11.714771	18.014126	6.025398
TRINITY_DN11617_c0_g1_i1_1	16.051849	2.863	13.095613	4.474607	6.023023	8.909969	1.303483	0	2.541418	0	0	2.548788
TRINITY_DN1161_c0_g1_i1_1	37.512711	25.725057	33.535002	0	0	0	0	0	0	0	0	0
TRINITY_DN1161_c0_g1_i1_3	2e-06	0	0	0	1.966857	3.924653	0	2.036179	2.054923	11.472559	5.811756	5.916728
TRINITY_DN11621_c0_g1_i1_4	20.699401	5.204581	13.336819	7.972311	7.8073	2.655048	9.967548	4.85705	31.930967	20.753189	16.480783	27.81685
TRINITY_DN11621_c0_g2_i1_4	16.354711	9.805782	11.387332	6.622545	16.639557	12.8542	24.22945	19.313354	20.391903	14.290273	12.573343	21.931705
TRINITY_DN11625_c0_g1_i1_1	21.935676	7.051032	17.907146	13.530156	3.369395	1.731756	22.423698	8.99869	3.871177	15.792684	14.542428	14.357005
TRINITY_DN11627_c0_g1_i1_4	13.889007	3.133126	21.890804	25.452275	20.560733	11.161086	14.710435	26.226624	5.926781	4.461508	7.506891	19.61495
TRINITY_DN11628_c0_g1_i1_2	0	0	0	0	0	0	7.651026	4.755464	14.041182	0	0	0
TRINITY_DN11629_c0_g1_i2_3	0	2.772788	13.828625	0	5.372209	10.614476	2.402598	2.369489	0	15.001983	5.050361	5.054113
TRINITY_DN1162_c0_g1_i1_2	0	0	0	2.993927	0	2.961652	10.750953	5.301046	24.25256	29.459912	32.314914	45.836228
TRINITY_DN11630_c0_g1_i1_3	29.717623	9.417222	8.660594	18.098979	19.967653	12.445378	13.348319	13.314955	8.270482	23.174224	31.795085	18.254909
TRINITY_DN11631_c0_g1_i1_4	60.581405	53.873244	54.164349	66.475844	44.723372	51.548233	4.399083	1.092958	3.302021	1.14331	2.29099	3.450353
TRINITY_DN11632_c0_g1_i1_2	0	0	0	0	0	0	8.561174	2.41143	8.371768	1.384173	0	1.402154
TRINITY_DN11632_c0_g1_i1_3	0	0	0	0	0	0	0	0	1.397004	8.042624	9.877296	4.978834
TRINITY_DN11632_c0_g1_i1_4	11.015024	5.963412	22.148134	8.520429	12.121048	19.324282	0	0	1.181323	0	1.211674	3.679671
TRINITY_DN11634_c0_g1_i1_1	21.146201	3.357759	14.930907	17.094085	16.715606	8.428005	2.795084	7.007847	2.704318	4.439423	1.478082	1.49016
TRINITY_DN11637_c0_g1_i1_3	0	0	0	0	0	0	0	0	0	19.053358	31.068007	8.441114
TRINITY_DN11638_c0_g1_i1_3	30.71211	22.685893	17.05849	136.890488	159.622745	178.369826	0	0	0	0	0	0
TRINITY_DN11639_c0_g1_i1_1	37.354488	27.841573	32.093477	29.491862	51.597123	28.558367	41.966477	50.693752	31.668889	15.628172	15.807446	10.549596
TRINITY_DN1163_c0_g1_i1_1	157.238531	101.360535	136.426476	0.795549	0.795162	0	0.685411	0.687559	0	0	0	0
TRINITY_DN11640_c0_g1_i1_3	9.057842	2.282404	9.197875	13.601459	21.473805	15.785917	13.702059	2.145221	17.302975	8.421189	8.586673	4.253282
TRINITY_DN11644_c0_g1_i1_3	0	0	0	0	0	0	0	0	1.035961	41.167955	48.009977	44.663197
TRINITY_DN11644_c0_g1_i1_4	9.706443	4.074577	2.020033	0	1.98942	1.97363	24.105929	25.770942	11.05903	20.135356	20.508382	22.455436
TRINITY_DN11645_c0_g1_i1_2	11.82902	29.936236	26.759648	0	0	0	0	0	0	0	0	0
TRINITY_DN11646_c0_g1_i1_1	58.87948	44.322331	43.41527	16.096443	24.478908	20.21949	0	0	3.527786	0	0	0
TRINITY_DN11649_c0_g1_i1_3	0	0	0	0	0	0	0	0	1.157924	11.013627	22.151412	6.236492
TRINITY_DN11650_c0_g1_i1_3	9.689609	6.517187	4.882623	15.760188	18.875828	20.171255	17.329946	33.010614	17.03062	29.963401	25.714279	35.947398
TRINITY_DN11652_c0_g1_i1_3	13.118333	15.470801	9.573902	19.01944	13.289052	13.151346	37.285144	33.243535	19.861785	58.821987	54.18419	50.389964
TRINITY_DN11653_c0_g1_i1_2	2.567449	0	0	0	0	0	9.963415	0	4.989806	10.277726	2.55088	6.845435
TRINITY_DN11655_c0_g1_i1_1	100.12849	47.398141	67.514857	0	0	0	2.16383	2.164144	0	0	0	0
TRINITY_DN11655_c0_g1_i1_3	0	0	0	0	0	0	1.157647	1.131755	0	7.020636	10.618247	8.241529
TRINITY_DN11657_c0_g1_i1_2	0	0	0	0	0	0	16.39526	16.309719	24.848391	16.016777	5.442959	16.382125
TRINITY_DN11658_c0_g1_i1_3	0	0	0	0	0	0	0	0.812354	0.797546	12.547105	14.482191	8.202522
TRINITY_DN11659_c0_g1_i1_2	2.04641	0	7.147797	0	0	2.040304	31.496479	44.755359	43.197511	0.962619	0.965596	4.818472
TRINITY_DN11659_c0_g2_i1_4	73.834734	84.258402	59.467011	2.92905	0	0	37.761715	30.805285	33.0972	69.969543	76.281648	69.693238
TRINITY_DN1165_c0_g1_i1_3	0	0	0	0	0	0	0.833997	0	0	3.277962	9.825484	1.657605
TRINITY_DN11660_c0_g1_i1_3	0	0	1.904652	0	0	0	7.111108	3.567542	0	11.787797	7.853319	7.793569
TRINITY_DN11661_c0_g1_i1_3	913.543232	655.647237	889.083951	1269.207638	1324.209132	1596.351119	343.215991	341.397663	328.868026	295.0884	278.33581	353.034604
TRINITY_DN11662_c0_g1_i1_3	15.817144	6.03527	2.018495	10.221914	2.04242	9.986429	24.479023	22.600595	24.389138	22.646358	29.03408	11.32672
TRINITY_DN11663_c0_g1_i1_4	8.001719	2.70383	2.743882	5.626666	8.395583	2.733206	10.403241	7.79843	7.509791	2.437451	17.285804	12.405159
TRINITY_DN11664_c0_g1_i1_1	10.882124	14.523658	9.172254	13.079111	3.692108	11.005195	1.777284	0	1.763513	1.725184	0	1.745836
TRINITY_DN11664_c0_g1_i1_4	0	0	0	18.689929	9.153192	0	4.054325	20.413273	4.001913	0	19.413358	23.358656
TRINITY_DN11665_c0_g1_i1_1	4.99518	14.768724	11.452895	5.219967	5.20817	24.030781	11.332521	9.641335	3.128902	7.005432	0	1.565974
TRINITY_DN11665_c0_g1_i1_2	15.06932	19.28722	15.182226	6.549537	13.282262	4.38716	16.770645	16.780882	14.510085	12.801654	12.927815	8.579197
TRINITY_DN11665_c0_g1_i1_3	0	0	0	0	0	0	1.074468	3.238552	0	23.095205	24.53494	16.473593
TRINITY_DN11666_c0_g1_i1_3	5.385663	3.672513	0	10.831036	9.163151	5.393023	4.907009	1.626063	3.25115	21.837715	10.905012	18.789234
TRINITY_DN11668_c0_g1_i1_1	47.229741	4.007598	0.010104	16.324592	19.02144	11.856318	3.691595	0	0.042289	20.987583	0	7.09063
TRINITY_DN11668_c0_g1_i1_3	11.230172	28.267438	9.329908	5.969999	7.854529	0	17.044144	13.278582	15.349351	32.478024	35.19595	14.614496
TRINITY_DN11669_c0_g1_i1_1	470.268718	703.237283	541.566419	0	1.620285	6.426363	25.620915	20.402439	13.08039	2.659005	4.048474	5.430666
TRINITY_DN11669_c0_g1_i1_2	0	3.980688	0	0	0	3.932004	7.390784	7.575795	14.857517	11.62858	19.647159	7.846815
TRINITY_DN11670_c0_g1_i1_1	7.287594	5.041707	0	31.667583	10.44178	27.640618	4.202321	4.237295	6.075842	0	2.034404	0
TRINITY_DN11670_c0_g2_i1_4	4.0052	4.051914	3.939622	8.294536	12.378377	20.839411	19.790248	31.465109	19.420457	12.334119	16.634912	37.439162
TRINITY_DN11671_c0_g1_i1_1	5.084307	2.52267	5.254368	5.289779	5.319019	2.584383	2.353605	0	2.276294	0	2.332689	0
TRINITY_DN11673_c0_g1_i1_2	7.867596	6.178365	21.864807	1.624549	4.822159	4.863735	36.677733	36.85559	36.536803	18.031857	15.060786	19.598598
TRINITY_DN11673_c0_g1_i1_3	0	0	0	0	0	0	0.911908	4.565198	5.433142	39.79259	36.305411	34.196695
TRINITY_DN11674_c0_g1_i1_1	7.86404	13.095196	8.079538	4.000771	11.874627	13.389265	0	0	0	0	0	1.31425
TRINITY_DN11674_c0_g1_i1_3	0	0	0	0	0	0	0	0	0	20.306825	13.445843	11.813466
TRINITY_DN11676_c0_g1_i1_1	29.63359	11.541406	10.342366	0	0	0	0	0	0	0	0	0
TRINITY_DN11676_c0_g1_i1_4	24.978064	9.575856	22.169882	22.213223	15.680913	3.079305	9.229427	6.115842	12.181061	14.422805	14.413622	25.912498
TRINITY_DN11677_c0_g1_i1_1	57.389474	39.296994	33.874303	53.285729	46.235801	74.472046	1.95976	0	1.936839	5.831371	9.833884	1.95144
TRINITY_DN11677_c0_g1_i1_2	10.755129	23.537584	22.061909	14.080888	5.311803	10.506012	8.359936	3.360207	3.359936	13.49471	5.123119	5.058085
TRINITY_DN11678_c0_g1_i1_1	0	0	0	10.102234	10.119895	15.027273	0	0	0	0	0	0
TRINITY_DN11678_c0_g1_i1_3	9.0291	8.91076	2.24438	2.377854	16.516846	2.345162	6.610314	0	2.188307	16.934445	10.509539	18.999099
TRINITY_DN11679_c0_g1_i1_2	5.965665	1.969668	4.017574	8.171071	4.089475	10.087773	23.721907	21.527577	21.867394	3.530446	5.395	0
TRINITY_DN1167_c0_g1_i1_2	153.183939	157.6938	141.836807	1.000605	0	1.986969	0	0.956586	1.902232	0	0	0
TRINITY_DN1167_c0_g1_i1_4	41.856431	18.288008	36.539891	23.198466	26.870671	33.120572	30.506572	27.29617	37.277377	1.685593	11.743779	6.65906
TRINITY_DN11680_c0_g1_i1_1	19.848867	6.531981	15.850209	20.983652	35.152266	39.269267	0	0	2.252788	0	0	2.404364
TRINITY_DN11680_c0_g1_i1_4	10.050996	0	7.619183	0	0	0	2.527773	10.373314	2.528616	12.328027	12.477051	17.49006
TRINITY_DN11682_c0_g1_i1_4	0	0	0	0	0	0	3e-05	9.184788	1.010266	6.710898	3.77649	7.67164
TRINITY_DN11682_c0_g2_i1_2	0	11.57949	8.533906	2.604934	5.293907	0	15.770111	5.197588	13.143313	4.915341	9.93446	9.992416
TRINITY_DN11683_c0_g1_i1_3	0	0	0	0	0	0	0.995942	0	2.922852	10.666751	5.491058	4.34138
TRINITY_DN11684_c0_g1_i2_4	28.78173	28.582546	61.483619	0.452612	0	0	0.397249	0	0	0	0	0
TRINITY_DN11685_c0_g1_i1_2	14.874687	23.742567	26.001028	10.628669	6.388252	12.848183	12.724742	22.861339	29.407564	65.391195	46.04519	68.017896
TRINITY_DN11685_c0_g1_i1_3	8.826991	2.888659	14.787181	12.882132	12.918952	3.180352	2.924309	5.665972	0	15.277036	15.338679	15.144835
TRINITY_DN11689_c0_g1_i1_2	15.311451	3.953614	0	0	8.024913	7.766016	19.13326	3.72666	14.714572	3.611163	14.676914	3.686665
TRINITY_DN11689_c0_g1_i1_3	0	0	5.986733	0	0	0	18.417078	22.209057	18.674087	41.787918	53.497675	43.878443
TRINITY_DN11690_c0_g1_i1_1	7.529617	5.70718	9.689887	15.390735	9.472832	5.584079	10.839987	5.248285	3.540738	3.410551	0	3.436681
TRINITY_DN11691_c0_g1_i1_3	0	0	0	11.923348	11.582862	11.698104	0	0	1.413518	0	0	0
TRINITY_DN11692_c0_g1_i1_3	0	0	0	0	0	0	2.744458	5.520235	1.357074	17.772647	7.561569	18.364951
TRINITY_DN11692_c0_g1_i1_4	17.036483	19.401496	33.032885	0	0	0	0	2.000867	0	0	0	0
TRINITY_DN11693_c1_g1_i1_1	15.520157	13.892574	19.744623	15.607878	9.82377	17.617268	12.161384	12.286434	5.292023	21.327123	3.594633	12.550191
TRINITY_DN11694_c0_g1_i1_1	12.257093	11.528118	5.17364	4.825183	1.208804	4.80341	6.58757	12.171674	3.224317	5.85533	2.37714	4.770068
TRINITY_DN11695_c0_g1_i1_2	0.767209	0	0	0.731926	1.480105	0	137.752669	153.207227	152.989823	8.112786	7.409967	7.412179
TRINITY_DN11695_c1_g1_i1_2	0	0	0	0.743569	0	0	48.319883	28.276641	40.790687	4.640324	6.278584	1.572179
TRINITY_DN11696_c0_g1_i1_3	0	0	0	0	0	0	1.397806	0	1.360553	27.66131	16.465433	24.271234
TRINITY_DN11697_c0_g1_i1_1	20.57595	21.106636	8.960936	4.685447	9.259041	9.437897	1.275699	2.56337	3.901681	0	0	0
TRINITY_DN11697_c0_g1_i1_2	24.289001	46.754722	9.308204	0	0	0	0	0	0	0	0	0
TRINITY_DN11699_c0_g1_i1_1	24.026063	19.490928	31.327933	10.116788	34.974646	18.276985	3.474068	6.818794	3.397738	3.361044	1.693416	5.066097
TRINITY_DN1169_c0_g1_i1_2	17.312962	21.863817	11.077358	12.52434	8.141256	14.528311	21.101901	9.580989	5.852371	10.121882	10.143159	14.459492
TRINITY_DN11702_c0_g1_i1_1	2.981902	1.512154	1.556013	6.154986	3.098248	4.565861	0	1.178036	2.349182	0	0	0
TRINITY_DN11702_c0_g1_i2_2	12.850097	1.881165	3.759679	12.855418	1.932894	26.111036	3.537677	22.81612	17.521534	11.72017	7.088639	1.78658
TRINITY_DN11702_c0_g2_i1_1	2.129505	6.636595	2.258713	12.583763	4.225381	10.410243	0	0	1.779705	0	0	0
TRINITY_DN11703_c0_g1_i1_3	0	0	0	0	0	0	0	3.054203	1.51611	12.881274	9.872734	3.326225
TRINITY_DN11703_c0_g2_i1_3	0	0	0	0	0	0	3.547864	7.961364	1.767329	39.994757	33.063905	25.629989
TRINITY_DN11707_c0_g1_i1_4	39.139549	24.529453	46.503349	0	0	1.299526	6.910029	12.680843	11.807481	0	0	0
TRINITY_DN11708_c0_g1_i1_3	0	0	0	0	0	0	1.112005	1.10358	1.105871	23.618199	35.230565	23.112712
TRINITY_DN11708_c0_g1_i1_4	0	0	0	0	0	0	4.707077	10.459855	10.406692	84.37317	96.222655	81.357044
TRINITY_DN11709_c0_g1_i1_2	48.114523	26.726395	43.599711	36.346794	11.965399	14.216585	17.086975	14.643493	6.270367	16.663242	14.730651	18.790289
TRINITY_DN11709_c0_g1_i1_3	0	1.53097	6.121715	0	0	0	5.206024	1.295151	2.645713	31.51437	23.771647	33.254153
TRINITY_DN1170_c0_g1_i1_2	23.549475	54.78974	23.894803	23.907797	21.281962	18.479882	14.775087	12.2434	12.124136	0	4.976424	9.911526
TRINITY_DN1170_c0_g1_i1_3	11.104966	11.125984	11.254732	16.895018	17.01205	16.967964	0	4.825837	0	23.945817	13.857341	15.345198
TRINITY_DN1170_c0_g1_i1_4	4.299551	6.510521	21.875796	20.335227	9.99423	13.788856	9.110031	15.975284	15.83816	11.481347	16.349141	7.021493
TRINITY_DN11710_c0_g1_i2_1	54.904168	23.933895	65.509866	0	0	0	0	0	0	0	0	0.758313
TRINITY_DN11711_c0_g1_i1_1	1.760243	0	0	40.898329	44.277875	35.628842	1.605932	0	0	0	0	0
TRINITY_DN11713_c0_g1_i1_1	27.655066	13.906624	23.998417	7.876677	7.825171	9.779961	11.459584	0	1.861681	1.910432	3.938746	9.76801
TRINITY_DN11714_c0_g1_i1_3	10.820144	11.479977	4.036038	3.527618	12.572817	4.955926	5.236944	2.45519	0	3.756433	0	0
TRINITY_DN11716_c0_g1_i1_1	19.624561	5.100391	2.489264	15.055655	10.17101	10.008442	0	0	0	0	0	0
TRINITY_DN11716_c0_g1_i1_4	13.550105	21.989348	11.082639	17.03628	16.788368	13.853322	7.923695	15.762269	0	18.129283	10.444585	18.172592
TRINITY_DN11717_c0_g1_i1_3	4.480676	2.270076	11.449429	18.364739	22.817023	13.483471	19.392304	27.957381	13.075843	16.923135	23.675368	30.447021
TRINITY_DN11718_c0_g1_i1_2	0	7.37803	2.450464	0	0	0	0	0	0	0	0	1e-06
TRINITY_DN11718_c0_g1_i1_4	38.561254	9.329025	17.318432	15.439073	18.588457	26.321317	10.155546	14.357563	11.275481	2.952764	1.500149	10.574954
TRINITY_DN11719_c0_g1_i3_1	65.150559	53.305703	56.098498	0.765455	0	0	0	0	0	1.480141	1.473919	0
TRINITY_DN1171_c0_g1_i1_1	106.295332	150.56631	69.358229	0	2.836955	2.870856	1.261271	0	0	0	0	0
TRINITY_DN11721_c0_g1_i1_2	0	0	0	0	0	0	10.258791	12.300459	21.536074	12.205803	8.445503	6.232559
TRINITY_DN11721_c0_g1_i1_4	155.16509	105.071769	167.939509	0.802741	0.802819	0	0.711432	0	0	0	0	0
TRINITY_DN11725_c0_g1_i1_2	67.914758	88.672186	100.047844	0	0	0	0	0	0	0	0	0
TRINITY_DN11726_c0_g1_i1_2	0	0	0	0	0	0	27.098725	48.109884	49.140236	0	0	0
TRINITY_DN11726_c0_g1_i1_3	0	0	0	0	0	0	3.5358	0	9.331634	33.017618	22.453561	33.572499
TRINITY_DN11730_c0_g1_i1_2	0	0	0	0	0	0	11.4657	5.336155	8.996572	0	0.799336	0
TRINITY_DN11732_c0_g1_i1_1	29.319266	8.189085	18.297145	0	0	0	0	0	0	0	0	0
TRINITY_DN11732_c0_g1_i1_4	11.790198	11.819038	14.084434	4.541258	6.833361	2.242976	7.278612	11.751525	0	6.940681	11.56427	0.000174
TRINITY_DN11733_c0_g1_i1_4	77.351876	89.129507	90.500658	1.660775	0	0	1.407264	2.805188	4.238543	0	0	0
TRINITY_DN11734_c0_g1_i1_4	0	0	3.843487	3.542305	0	3.464144	6.530644	22.780071	6.54662	32.360542	14.620538	14.576414
TRINITY_DN11734_c0_g2_i1_4	2.748021	5.38076	2.775349	2.671442	5.316666	5.333722	20.277543	25.680697	33.251329	21.215216	21.461251	36.729256
TRINITY_DN11735_c0_g1_i1_3	4.603727	4.826251	4.747328	5.041685	4.956906	0	11.576927	7.661191	15.38451	48.963256	45.760381	28.221633
TRINITY_DN11735_c0_g1_i1_4	43.615358	36.041078	57.105169	0	0	0	2.052421	3.0981	4.080774	0	3.242563	5.429926
TRINITY_DN11736_c0_g1_i1_4	9.932884	2.916827	5.786775	2.848866	4.352461	2.803103	1.353488	1.322199	3.827442	0	1.22835	2.468598
TRINITY_DN11737_c0_g1_i1_3	0	3.143519	0	3.103006	2.992645	9.140308	32.035673	49.366956	22.361836	20.825913	39.116973	17.58507
TRINITY_DN11738_c0_g1_i2_3	0	0	0	0	0	0	8.726728	11.642699	15.545365	35.556574	42.552254	40.012974
TRINITY_DN11738_c0_g2_i1_3	0	0	0	0	0	0	0	1.727173	3.470939	7.561633	13.637087	15.856676
TRINITY_DN11739_c0_g1_i1_1	22.565187	34.233283	16.690652	0	0	0	0	0	0	0	0	0
TRINITY_DN11739_c0_g1_i1_3	0	0	0	0	0	0	0	0	0	14.858325	12.707808	7.516754
TRINITY_DN11739_c0_g2_i1_3	0	0	0	0	0	0	0	0	1.445471	14.069938	12.801927	7.817789
TRINITY_DN11740_c0_g1_i1_2	62.277897	70.737422	59.931659	0	0	2.484339	0	0	0	0	0	0
TRINITY_DN11740_c0_g1_i1_4	63.232647	92.358419	52.80435	0	0	0	0	1.191546	0	0	0	0
TRINITY_DN11742_c0_g1_i1_3	9.169116	3.099645	3.153785	3.060009	9.201251	6.076038	8.165582	23.608932	15.931216	5.621531	2.877526	14.413844
TRINITY_DN11743_c0_g1_i1_1	14.015221	0	4.788885	14.671729	0	0	0	4.849589	0	0	0	0
TRINITY_DN11744_c0_g1_i1_3	2.076746	6.255293	2.058697	24.363046	17.994751	26.599256	27.112266	11.577898	7.493214	35.263096	27.506474	31.263877
TRINITY_DN11745_c0_g1_i1_1	282.391059	96.431228	229.455548	0	0	2.049054	0	0	0	0	0	0
TRINITY_DN11745_c0_g1_i1_3	0	0	0	0	1.50572	1.497528	7.698213	12.796422	6.430452	13.313154	13.418105	8.087743
TRINITY_DN11746_c0_g1_i1_3	0	0	0	0	0	0	1.740387	0.874378	3.491239	20.025867	36.869711	18.418472
TRINITY_DN11747_c0_g1_i1_3	0	0	0	0	0	0	4.205677	0	0	10.536417	7.578254	3.074372
TRINITY_DN11747_c0_g2_i1_3	0	0	0	0	0	0	1.001284	0	0	11.062401	27.927084	21.41092
TRINITY_DN11748_c0_g1_i1_3	0	0	0	0	0	0	0	1.128055	1.136543	9.492911	12.141043	10.829511
TRINITY_DN11748_c0_g1_i1_4	23.854122	23.00723	37.314213	0	0	0	0	1.606719	0	0	0	0
TRINITY_DN11749_c0_g1_i1_1	23.460393	23.761123	23.991544	8.234305	8.1673	5.39049	7.286838	4.794159	4.787267	2.365713	4.710364	4.739751
TRINITY_DN1174_c0_g1_i1_3	14.087113	16.780115	19.078702	37.748269	28.29641	37.27474	24.402789	28.918981	26.718023	30.485751	49.366844	58.065716
TRINITY_DN11750_c0_g1_i1_1	18.000772	9.884234	25.816092	28.5244	23.568729	31.902349	8.684275	7.781802	12.115314	2.813068	3.744115	6.572298
TRINITY_DN11750_c0_g1_i1_4	47.139736	18.147822	33.892256	0	0	1.460947	6.7704	14.96703	12.750072	0	0	0
TRINITY_DN11752_c0_g1_i1_3	2.746652	2.747857	2.778347	8.346	11.322211	7.049068	11.192804	8.792521	14.740367	18.223958	23.326665	7.339015
TRINITY_DN11752_c0_g1_i1_4	0	8.287713	12.514622	2.165079	2.182988	7.852641	9.118189	13.405795	7.084066	3.689438	6.565522	1.854595
TRINITY_DN11753_c0_g1_i1_2	0	0	0	0	0	0	19.596616	15.842482	22.42318	0	4.349867	1.453968
TRINITY_DN11758_c0_g1_i1_2	0	4.658809	7.081326	4.783926	10.950688	4.743223	7.263524	12.301794	10.214294	8.207317	0	0
TRINITY_DN11758_c0_g1_i1_3	0	11.324108	33.429805	5.834517	11.516655	0	24.561779	29.48165	24.445867	18.867613	28.62509	29.001422
TRINITY_DN11759_c0_g1_i1_3	3.584397	0	3.683507	3.633814	7.181197	3.594647	14.017563	10.550529	14.316507	20.614923	28.166107	7.006062
TRINITY_DN11760_c0_g1_i1_1	3.535532	0	0	9.097475	5.431163	14.466648	7.449334	7.355486	5.948394	3.204785	1.648261	11.477456
TRINITY_DN11760_c0_g1_i1_3	10.463054	4.200032	0	6.352408	4.21354	4.683313	10.476677	8.688907	5.166112	8.961485	18.160475	12.625196
TRINITY_DN11762_c0_g1_i1_3	0	0	0	0	0	0	0	0	1.226444	37.866683	26.964086	17.041399
TRINITY_DN11762_c0_g1_i1_4	0	0	0	0	1.569635	0	10.302589	13.083256	5.828461	25.484447	13.765378	25.802387
TRINITY_DN11763_c0_g1_i1_3	0	3.872586	0	0	7.364214	0	26.41089	11.236412	30.671217	14.572028	41.253358	37.203684
TRINITY_DN11764_c0_g1_i1_3	0	0	0	0	0	0	0	14.528942	7.079224	19.50747	19.876038	6.723333
TRINITY_DN11766_c0_g1_i1_1	53.637675	89.929257	38.436776	0	5.176488	0	0	0	0	0	0	0
TRINITY_DN11766_c0_g1_i1_4	14.55786	20.072473	21.186577	14.640402	6.663933	13.265791	18.547221	23.089055	21.901875	13.788563	11.273711	8.613962
TRINITY_DN1176_c0_g1_i1_2	22.85713	13.851462	16.150873	0	0	3.426022	1.311635	0	2.618774	0	0	0
TRINITY_DN1176_c0_g1_i1_4	12.509185	25.222821	50.339984	0	0	0	0	0	0	0	0	0
TRINITY_DN11771_c0_g1_i1_4	5.038293	1.721367	5.248736	1.719376	6.313794	3.453757	5.821844	5.767223	2.891561	1.365142	4.318107	9.484827
TRINITY_DN11772_c0_g1_i1_4	78.502905	92.58123	119.064487	0	0.906989	0.904976	73.08023	74.745573	81.696463	38.911462	41.793566	55.251411
TRINITY_DN11775_c0_g1_i1_2	0	0	10.423627	20.763056	0	18.520018	5.229516	9.070912	3.858621	5.817458	1.269257	5.118568
TRINITY_DN11777_c0_g1_i1_1	4.305341	2.854714	2.91136	9.972448	7.115856	5.558725	1.169551	4.607624	2.198167	2.416986	3.646223	7.310843
TRINITY_DN11778_c0_g1_i1_3	0	0	0	0	0	0	1.134109	0	1.124734	18.454504	22.262909	19.027521
TRINITY_DN1177_c0_g1_i1_3	9.946264	0	0	9.97036	3.357138	9.753353	14.363974	5.864043	11.447897	15.103201	12.342661	18.230517
TRINITY_DN11781_c0_g1_i1_3	0	0	0	0	0	0	0	0	2.225016	9.364859	12.012108	9.518169
TRINITY_DN11782_c0_g1_i1_4	19.08933	9.558345	26.124087	0.760879	0	0	0	0	0	0	0	0
TRINITY_DN11782_c0_g2_i1_4	10.395505	10.527467	21.341917	0	0	0	0	0	0	0	0	0
TRINITY_DN11784_c0_g1_i1_2	30.450292	66.604568	19.502274	3.503231	0	0	0	0	0	0	0	0
TRINITY_DN11784_c0_g1_i1_4	0	0	0	2.018139	0	3.969762	28.584286	26.523962	18.375703	21.357952	19.74861	37.511038
TRINITY_DN11786_c0_g1_i1_3	0	0	7.210182	0	6.909837	2.301984	13.570139	8.01536	11.954506	63.762989	48.659008	29.248079
TRINITY_DN11788_c0_g1_i1_3	0	0	0	11.109688	11.031623	24.779368	27.476138	13.652166	38.548336	31.110432	30.976109	18.172177
TRINITY_DN11789_c0_g1_i2_2	80.253516	84.360817	56.843945	0	0	0	0	3.351174	0	0	0	0
TRINITY_DN1178_c0_g1_i1_2	2.176559	8.862116	2.199964	2.241467	6.686011	2.23608	6.230544	22.605251	23.058867	13.321659	4.280809	0
TRINITY_DN11790_c0_g1_i1_3	0	0	0	0	0	0	1.334718	1.319312	1.34892	27.555763	11.286092	16.704044
TRINITY_DN11792_c0_g1_i1_1	49.973886	56.098256	71.890033	3.836791	0	0	5.521448	3.266062	0	0	0	0
TRINITY_DN11796_c0_g1_i1_2	0	29.547847	16.984934	12.703486	12.788935	4.261631	11.595438	3.818963	22.861776	7.476009	0	7.492202
TRINITY_DN11797_c0_g1_i1_3	0	0	2.49803	0	0	1.249996	8.667107	8.742581	12.245992	31.090842	32.357141	32.323423
TRINITY_DN11798_c0_g1_i1_2	0	0.887614	0	0	0	0.90922	157.510351	138.844243	197.716016	157.476549	142.828901	137.055393
TRINITY_DN11798_c0_g1_i1_3	8.970309	27.357092	13.698299	18.34158	22.539861	13.753664	4.480381	4.375513	4.44657	8.504663	11.089546	8.804134
TRINITY_DN11799_c0_g1_i1_3	0	0	0	0	0	0	0	0	1.576015	19.349153	10.00433	11.662617
TRINITY_DN11799_c0_g1_i1_4	19.522422	30.890822	35.825418	0	0	0	0	0	0	0	0	0
TRINITY_DN1179_c0_g1_i1_4	213.805176	222.821413	175.674619	1.180445	0	2.368118	9.188159	16.137869	8.166095	2.150144	2.174876	2.17485
TRINITY_DN11801_c0_g1_i1_1	15.061469	15.584263	16.626013	34.482693	22.799497	19.827368	11.594724	8.998429	6.410169	8.903954	7.610606	15.398606
TRINITY_DN11802_c0_g1_i1_3	4.299656	4.376562	6.651807	4.550078	0	2.18966	6.063638	3.955309	5.958041	9.821418	9.78595	5.874002
TRINITY_DN11802_c0_g1_i1_4	3.781029	3.88078	3.859506	0	0	0	15.14545	14.76383	7.393353	7.246207	14.885956	26.050476
TRINITY_DN11803_c0_g1_i1_2	0	0	0	0	0	0	13.160692	30.292042	32.044154	13.039699	4.395695	6.589929
TRINITY_DN11805_c0_g1_i1_4	7.479184	23.013555	20.044158	14.992113	12.435901	12.466782	20.888941	23.130835	18.149932	11.417935	2.292138	11.495692
TRINITY_DN11807_c0_g1_i1_2	2.798747	1.445097	0	1.365303	2.736121	2.765791	9.14185	12.530956	21.698094	0	0	0
TRINITY_DN11808_c0_g1_i1_1	0	0	0	37.922739	20.421682	34.316191	0	0	0	0	0	0
TRINITY_DN1180_c0_g1_i1_4	42.450187	20.191442	44.096591	1.325807	0	0	0	0	0	0	0	0
TRINITY_DN11810_c0_g1_i1_1	5.253443	1.781599	0	19.981037	3.579809	7.17511	0	0	0	0	0	0
TRINITY_DN11810_c0_g2_i1_1	2.460108	5.025486	0	31.929483	14.989745	12.501493	0	0	0	0	2.461631	0
TRINITY_DN11811_c0_g1_i1_1	46.392089	26.193304	30.881806	7.332947	9.840498	7.254793	2.001255	0	0	0	0	0
TRINITY_DN11811_c0_g1_i1_4	81.797635	119.642198	71.826403	97.808633	57.708828	114.277084	75.758989	96.991947	113.932605	156.807301	155.770381	139.539954
TRINITY_DN11812_c0_g1_i1_1	18.932382	11.094165	19.498414	4.949446	13.042577	14.20657	4.870241	3.993784	0.805693	0.841109	0.84242	0
TRINITY_DN11813_c0_g1_i1_1	7.74703	7.156019	6.303445	0	0	0	0	0	0	0	0	0
TRINITY_DN11813_c0_g1_i1_3	11.290502	8.003063	15.71932	3.853407	15.304313	15.188435	3.206831	16.019125	3.115181	9.9915	10.028209	13.516523
TRINITY_DN11814_c0_g1_i1_1	234.679342	294.954404	239.002282	1.560613	0	0	7.926156	4.354268	5.636803	1.442519	0	0
TRINITY_DN11814_c0_g1_i1_3	0	0	0	0	0	0	0	2.667679	2.71244	31.116357	30.393967	22.674087
TRINITY_DN11815_c0_g1_i1_1	12.994076	4.809647	3.393164	0	0	0	0	0	0	0	0	0
TRINITY_DN11816_c0_g1_i1_1	28.133001	31.238247	5.932567	0	0	0	0.643303	0	0	0	0	0
TRINITY_DN11818_c0_g1_i1_3	0	0	1.441431	17.982834	8.502532	8.293653	4.5505	2.265056	2.194496	47.864733	45.604112	61.42439
TRINITY_DN11820_c0_g1_i1_2	25.060355	19.161502	17.984976	0	0	0	0	0	0	0	0	0
TRINITY_DN11820_c0_g2_i1_3	32.98917	26.586921	11.777269	32.793943	18.697	45.594049	17.389744	14.498563	19.667172	21.796081	30.28788	40.393237
TRINITY_DN11821_c0_g1_i1_4	0	0	0	1.161333	0	0	3.508947	5.90899	10.998342	31.502771	37.024776	48.94142
TRINITY_DN11822_c0_g1_i1_2	14.611596	27.438243	21.667693	0	0	0	1.863639	5.60395	1.881197	0	0	0
TRINITY_DN11822_c0_g1_i1_3	2.843687	1.416116	0	0	0	0	116.476032	125.211032	116.363685	1775.866785	1929.264117	1578.583741
TRINITY_DN11823_c0_g1_i1_3	0	0	0	0	0	0	2.042775	0	0	16.63081	27.149728	4.264291
TRINITY_DN11824_c0_g1_i1_4	6.773256	10.275771	13.877902	0	7.145181	3.523301	7.154751	13.761642	3.557079	0	0	13.364177
TRINITY_DN11825_c0_g1_i1_1	8.149296	8.247976	10.284238	60.205789	22.572036	42.764477	5.992688	5.978083	9.975009	1.867278	0	5.589281
TRINITY_DN11826_c0_g1_i1_2	0	0	0	0	2.798134	2.746771	33.101466	13.728468	18.206605	4.896561	5.030754	10.0816
TRINITY_DN11826_c0_g1_i1_4	2.552993	17.670421	18.116526	11.085301	2.731701	18.968156	9.651758	16.47441	11.505649	0	16.198102	16.235706
TRINITY_DN11827_c0_g1_i1_3	13.724681	9.345045	23.308561	4.733434	23.361424	0	17.804187	12.948974	16.918282	42.911891	7.851142	19.556388
TRINITY_DN11828_c0_g1_i1_2	12.152493	16.678808	4.177453	4.371038	0	4.2843	7.96766	3.980459	15.540571	17.709966	7.222272	10.772224
TRINITY_DN11829_c0_g1_i1_1	7.434606	4.316542	4.495366	8.825502	7.348501	5.896595	2.936608	2.852869	0	0	0	1.57626
TRINITY_DN11829_c0_g1_i1_3	0	0	0	0	0	0	11.617088	7.201576	12.846653	29.583798	19.389676	25.612737
TRINITY_DN11830_c0_g1_i1_2	6.674055	20.279133	17.318388	13.653596	10.144389	3.360507	8.322791	8.510017	14.222772	17.957321	12.70478	12.396448
TRINITY_DN11831_c0_g1_i1_1	100.381975	35.145084	72.552744	1.224699	0	0	0	0	0	0	0	0
TRINITY_DN11831_c0_g1_i1_3	19.77408	31.813315	11.334719	11.027456	5.544946	8.195248	21.393103	15.678942	23.434145	58.549813	37.464898	47.355324
TRINITY_DN11832_c0_g1_i1_1	35.056745	20.959552	29.44763	1.461276	0	0	1.277848	0	0	0	0	0
TRINITY_DN11832_c0_g1_i1_2	0	5.501608	16.585904	5.390554	3.588096	3.608836	34.796624	26.152025	29.923279	39.293506	27.634102	13.661146
TRINITY_DN11832_c0_g1_i1_3	0	0	0	0	0	0	3.381497	9.047223	3.375398	65.557613	69.276926	69.724774
TRINITY_DN11833_c0_g1_i1_2	0	0	0	0	0	0	12.930368	4.27942	14.536044	3.010551	0	0
TRINITY_DN11833_c0_g1_i1_3	0	0	0	0	0	0	37.516358	43.487506	20.337513	157.925026	314.198271	251.865664
TRINITY_DN11834_c0_g1_i2_3	0	0	0	0	0	0	2.548687	2.556766	0	26.621287	22.82839	28.55691
TRINITY_DN11836_c1_g1_i1_3	7.500985	1.530928	4.676953	3.255003	8.144154	7.941406	5.070692	4.935306	3.624616	2.478648	6.289757	2.520299
TRINITY_DN11839_c0_g2_i1_4	61.59051	24.96118	57.123463	0	0.002408	0	0	0.760987	0	0	0	0
TRINITY_DN11839_c0_g4_i1_4	19.027039	5.157998	22.163759	0	0	1.262267	1.065741	0	0	0	0	0
TRINITY_DN11840_c0_g1_i1_3	15.32069	22.007691	32.746403	15.734867	12.282252	10.206345	21.231288	11.230792	9.528148	19.568162	41.044354	8.210169
TRINITY_DN11841_c0_g1_i1_2	4.786836	21.932809	19.296631	0	0.393972	0	0	0	0	0	0	0
TRINITY_DN11843_c0_g1_i1_3	14.107696	0	7.100874	3.68647	3.726779	11.054924	13.254749	18.95963	19.240827	71.323217	91.794414	95.920521
TRINITY_DN11843_c0_g1_i2_2	22.401172	29.892816	13.372298	18.199303	33.089866	26.910302	24.762239	28.976379	28.848462	13.93294	17.988306	26.429513
TRINITY_DN11844_c0_g1_i1_3	37.204605	23.084804	27.127404	2.153783	8.569051	4.284854	9.025563	7.269925	7.309506	36.093022	40.06466	38.116485
TRINITY_DN11846_c0_g1_i1_1	29.676968	10.604351	17.952618	33.102309	21.146548	32.226555	4.936919	21.531946	16.060138	10.767743	7.30516	7.175657
TRINITY_DN11846_c0_g1_i1_4	4.811911	10.291952	4.106831	23.475613	24.988552	21.858874	49.924446	47.519715	41.391463	7.536931	18.825162	7.50701
TRINITY_DN11847_c0_g1_i1_3	20.112974	0	20.080638	8.861522	2.942533	2.907044	18.257022	12.999437	15.550013	24.292122	41.723831	26.551807
TRINITY_DN11848_c0_g1_i1_3	0	0	0	0	2.183269	0	12.70384	28.953872	14.450767	52.814161	22.577997	54.800623
TRINITY_DN11849_c0_g1_i1_1	18.534486	5.033662	6.170297	1.141128	0	1.158529	0.862627	0.860833	0	0	0	0
TRINITY_DN1184_c0_g1_i1_3	0	0	0	0	0	0	2.757435	0	2.757498	11.875501	18.89902	16.032411
TRINITY_DN11850_c0_g1_i1_2	34.415506	46.455941	21.200645	0	2.16655	0	3.377886	0	0	0	0	0
TRINITY_DN11850_c0_g1_i1_4	9.461961	3.275951	40.226196	6.795357	0	6.452801	5.48579	0	0	2.666144	2.728416	5.525918
TRINITY_DN11850_c0_g2_i1_2	23.80597	45.565592	21.50909	0	0	0	0	0	0	0	0	0
TRINITY_DN11852_c0_g1_i1_3	5.940606	0	0	6.118088	6.040205	0	0	2.796311	2.742146	10.601985	10.660961	5.459114
TRINITY_DN11852_c0_g1_i1_4	98.076211	103.800683	89.359047	0	0	1.513674	0	0	0	0	0	0
TRINITY_DN11852_c0_g2_i1_4	60.320007	58.348542	78.812868	1.24892	1.260429	0	0	0	0	0	0	0
TRINITY_DN11853_c0_g1_i1_1	47.40723	26.976014	24.681355	0	3.038055	6.028131	8.426416	0	11.082855	3.383804	8.571751	0
TRINITY_DN11853_c0_g1_i1_4	13.223621	0	13.552436	13.05045	0	0	20.236186	12.361463	8.087199	3.764917	19.180654	22.649216
TRINITY_DN11854_c0_g1_i1_1	3.768334	1.926218	1.955293	7.909718	1.999009	3.831382	2.97755	2.970365	1.453607	0	1.654966	0
TRINITY_DN11855_c0_g1_i1_1	16.905508	24.812176	15.336535	15.12936	9.470414	15.256368	1.54926	3.074115	5.95529	3.359426	6.789665	5.080218
TRINITY_DN11856_c0_g1_i1_2	0	0	0	0	13.095875	7.863738	18.9642	32.504635	79.580929	8.367223	4.333513	68.934537
TRINITY_DN11858_c0_g1_i1_1	179.430178	207.682576	176.1563	3.38776	1.140555	0	5.387723	6.299044	10.252922	3.091897	1.058364	2.120877
TRINITY_DN11859_c0_g1_i1_4	0	3.541433	0	3.469619	3.440226	3.421745	8.246698	8.209607	8.14298	11.106695	11.468771	22.412009
TRINITY_DN11859_c0_g2_i1_4	7.727607	2.657212	26.274776	5.166732	2.602122	2.615143	7.297512	19.229174	16.6987	7.118403	19.422505	14.479349
TRINITY_DN11860_c0_g1_i1_3	3.145624	6.278367	0	6.310006	12.302809	1.533146	2.45414	3.61966	6.062265	6.405114	1.289035	2.645371
TRINITY_DN11861_c0_g1_i1_1	6.738124	6.949773	18.477692	12.994029	4.390756	6.629233	2.307477	4.588533	0	0	5.270965	0
TRINITY_DN11861_c0_g1_i1_2	0	1.366053	0	4.739745	7.172382	0	34.702317	31.218121	28.549291	14.870722	13.604099	48.655502
TRINITY_DN11863_c0_g1_i1_2	5.914195	6.367549	0	5.996412	0	0	36.028407	35.012797	44.457482	0	4.886097	0
TRINITY_DN11864_c0_g1_i1_3	0	0	0	0	0	0	0.789106	0	0	30.281753	31.164392	18.030958
TRINITY_DN11866_c0_g1_i1_3	2.040624	2.05686	2.055531	6.211087	0	4.05033	10.464184	8.346102	4.974583	24.192041	16.994911	5.699387
TRINITY_DN11868_c0_g1_i1_1	38.89079	13.825601	30.567976	14.226677	11.81622	11.772696	0	0	0	4.316248	0	2.181412
TRINITY_DN11868_c0_g1_i1_3	1.983511	3.996458	3.967291	1.966663	0	0	25.350144	23.258079	28.927837	18.788384	18.797899	13.146256
TRINITY_DN11868_c0_g2_i1_3	0	21.093369	5.348585	0	5.550926	10.742378	9.839045	19.023161	14.046764	31.708901	18.56783	27.196266
TRINITY_DN11869_c0_g1_i1_2	277.331605	280.99647	281.160086	1.369582	1.377723	1.397383	1.178171	0	0	0	0	0
TRINITY_DN11869_c0_g1_i1_3	3.174291	0	0	10.334263	25.680764	12.978971	2.524438	5.84975	0	7.312935	2.466778	0
TRINITY_DN1186_c0_g1_i1_3	0	0	5.002954	2.509301	5.013635	2.46319	2.283297	0	2.340226	6.888893	8.165875	13.965482
TRINITY_DN11870_c0_g1_i1_1	8.788966	11.787278	14.854204	19.622364	19.631469	28.177801	4.254124	8.293434	8.167454	2.841391	1.43108	1.437496
TRINITY_DN11870_c0_g1_i1_3	0	0	0	0	0	0	33.038546	29.296986	25.520833	19.973561	14.986214	17.850357
TRINITY_DN11872_c0_g1_i2_1	16.442788	4.207834	0	21.749321	21.376013	16.926829	16.825971	16.423175	8.262787	11.121173	0	0
TRINITY_DN11873_c0_g1_i1_1	6.972459	1.798592	1.808867	3.362106	3.389119	6.475058	0	6.735738	0	0	1.641427	1.653209
TRINITY_DN11873_c0_g1_i1_4	56.710537	32.028069	66.661945	6.337811	9.511184	9.273929	17.360619	19.990764	28.78838	5.490231	16.537512	19.367225
TRINITY_DN11873_c0_g1_i2_2	38.505278	54.000483	36.627667	0	0	1.174042	0	1.917878	2.90006	0	0	0
TRINITY_DN11874_c0_g1_i2_3	0	0	0	3.538101	7.083731	0	0	9.028087	0	14.184721	22.761652	31.183405
TRINITY_DN11875_c0_g1_i1_1	18.675759	16.352082	9.532064	16.183228	23.57603	16.113803	2.199276	4.307136	4.375959	0	0	2.355253
TRINITY_DN11878_c0_g1_i1_1	30.946036	16.135518	12.151199	19.000661	12.380891	17.849666	0	1.131138	0	1.185256	1.178981	0
TRINITY_DN11878_c0_g1_i1_3	7.94051	3.995992	4.012679	5.846311	7.763599	0	33.339534	47.807612	29.857922	65.989022	63.62066	98.234086
TRINITY_DN11878_c0_g1_i1_4	15.289239	3.385207	11.788381	0	0	0	0	0	0	0	0	0
TRINITY_DN11878_c0_g2_i1_1	14.270583	4.121431	2.103055	16.930693	6.2804	10.487097	1.756014	0	0	0	3.70195	0
TRINITY_DN11879_c0_g1_i1_3	0	0	0	0	0	0	1.492876	0	0	8.204623	6.661182	3.355676
TRINITY_DN1187_c0_g1_i1_1	17.335286	9.322129	17.845913	0	0	0	1.102228	0	0	0	0	0
TRINITY_DN1187_c0_g1_i1_2	0	0	0	0	0	0	3.682443	5.541227	7.364893	0	3.131575	1.033905
TRINITY_DN11880_c0_g1_i1_1	19.376048	3.940797	4.018295	0	0	0	1.594848	0	0	0	0	0
TRINITY_DN11880_c0_g2_i1_3	1.156016	0	0	0	1.119224	2.265005	4.135731	3.078255	2.060409	11.919884	9.708069	8.820026
TRINITY_DN11881_c0_g1_i1_4	0	0	2.772697	5.346914	5.335946	5.326144	20.02176	12.435465	9.916954	68.310237	71.469541	52.864996
TRINITY_DN11883_c0_g1_i1_1	39.517818	17.543308	15.700147	0	0	0	1.636649	0	0	0	0	0
TRINITY_DN11884_c0_g1_i1_4	32.29518	20.795815	15.190155	0	0	0	11.311723	8.335942	8.447061	5.306797	2.700897	8.157777
TRINITY_DN11886_c0_g1_i1_2	0	4.663709	0	0	0	4.46404	13.907945	18.597974	15.757371	2.279508	4.549784	6.890353
TRINITY_DN11886_c0_g2_i1_4	35.899008	42.553058	45.975009	0	0	0	0	0	0	0	0	0
TRINITY_DN11887_c0_g1_i1_3	31.875546	8.915956	34.534304	11.681212	5.816562	19.746139	25.093028	30.150513	19.157951	35.0266	45.72425	53.793193
TRINITY_DN11889_c0_g1_i1_1	15.247475	8.790591	4.437327	4.225498	2.175475	2.167294	40.955239	8.72081	21.169076	23.141442	19.002513	41.414017
TRINITY_DN1188_c0_g1_i1_3	0	0	0	0	0	0	0	3.31412	0	10.593363	16.000491	12.649611
TRINITY_DN11891_c0_g1_i1_2	3.699073	0	1.903073	7.239374	1.816505	7.164479	15.563782	0	8.450442	1.793062	0.325688	1.811791
TRINITY_DN11892_c0_g1_i1_3	0	0	0	0	0	0	0	0	2.894425	14.334368	7.442498	11.934217
TRINITY_DN11894_c0_g1_i1_1	25.084494	12.493359	4.063507	5.77583	15.226293	21.47103	7.534372	15.010732	1.829728	3.597869	4.773784	5.399679
TRINITY_DN11895_c0_g1_i1_3	0	0	0	0	0	0	0	1.113053	0	23.34925	25.652125	16.306752
TRINITY_DN11896_c0_g1_i1_2	4.995855	0	0	2.484055	0	0	19.135038	8.403061	10.176213	2.156426	0	0
TRINITY_DN11896_c0_g1_i1_4	18.133149	4.137819	14.792231	6.226114	6.357037	6.226581	1.737645	1.687445	0	1.841297	5.66412	0
TRINITY_DN11897_c0_g1_i1_4	62.72146	54.279613	68.800691	0	0	0	0	1.360991	0	0	0	0
TRINITY_DN11899_c0_g1_i1_1	33.507664	11.401664	39.895706	27.913787	29.834454	16.608502	4.909431	4.983965	4.820657	2.598016	2.603959	2.584041
TRINITY_DN11900_c0_g1_i1_4	5.752077	2.857733	11.806507	2.819219	2.76558	5.553515	2.704174	23.918226	2.674504	8.099686	2.73247	8.181564
TRINITY_DN11901_c0_g1_i1_2	0	2.084074	2.103812	0	0	0	5.539795	11.230408	16.547138	0	1.816847	0
TRINITY_DN11901_c0_g2_i1_3	0	7.1217	1.444315	3.00755	8.782256	2.943196	0	1.414576	2.763677	33.643222	20.223717	14.372297
TRINITY_DN11904_c0_g1_i1_1	8.0734	0	4.154191	24.976652	8.312802	37.946431	0	3.610514	0	6.966329	0	0
TRINITY_DN11904_c0_g1_i1_2	0	0	0	0	0	0	30.167029	15.903998	16.304275	9.018928	20.681246	25.200082
TRINITY_DN11905_c0_g1_i1_4	39.249089	30.81044	42.533568	4.455079	1.096328	3.346652	0	0	0	0	0	0
TRINITY_DN11906_c0_g1_i1_1	39.315833	21.570957	37.14047	22.357905	19.717002	24.061591	32.354069	26.346391	30.986457	8.4796	2.143053	4.315361
TRINITY_DN11907_c0_g1_i1_2	15.926307	12.361591	20.212388	0	0	1.163584	0	0	0	0	0	0
TRINITY_DN11907_c0_g1_i1_4	10.599485	0	2.684666	15.102696	5.557865	8.230841	10.323369	5.160633	7.51414	7.344009	22.987405	30.061295
TRINITY_DN11907_c0_g2_i1_4	5.160932	2.57714	5.259699	12.775002	8.014292	10.615637	16.188357	15.914755	2.561522	19.548652	29.723738	24.775422
TRINITY_DN11907_c1_g1_i1_3	0	0	0	0	0	0	0.95817	0	0	11.308755	7.785994	7.908759
TRINITY_DN11908_c0_g1_i1_1	58.154162	22.318278	15.03383	23.026293	30.005018	14.802899	7.26827	7.13484	0	0	13.713322	34.569042
TRINITY_DN11908_c0_g1_i1_3	9.18106	15.147654	15.821693	4.285769	10.50755	4.909051	9.696046	2.619625	2.723151	14.126667	21.535365	11.938017
TRINITY_DN11908_c0_g1_i1_4	0	0	0	0	0	0	9.783969	13.481662	5.915491	10.640236	8.866939	13.169605
TRINITY_DN11909_c0_g1_i1_2	0	1e-06	0	7.128379	7.054147	0	8.845607	8.728573	20.400835	9.275549	18.90389	9.427416
TRINITY_DN11910_c0_g1_i1_3	0	0	0	0	0	0	2.486223	1.231934	10.009935	44.103244	50.286896	34.454212
TRINITY_DN11911_c0_g1_i1_1	151.937151	113.180005	162.135184	1.647713	0.828765	0.831622	0.712116	0	0.719037	0	0	0.794967
TRINITY_DN11911_c0_g1_i1_4	3.221781	0	4.854784	6.452194	7.941397	15.939605	27.262968	25.647451	17.014989	8.70413	11.67688	23.741942
TRINITY_DN11912_c0_g1_i1_3	0	8.849851	4.542516	13.57694	9.116222	13.30643	4.757234	0	4.691717	22.566763	36.263827	0
TRINITY_DN11913_c0_g1_i1_1	9.981526	0	5.688238	1.400455	4.311331	12.56357	13.223034	5.051299	3.717239	12.432635	11.200677	3.724688
TRINITY_DN11913_c0_g1_i1_3	0	0	0	0	0	0	0	1.981169	0	13.57841	4.696584	2.336371
TRINITY_DN11914_c0_g1_i1_1	30.032901	19.116809	14.14447	0	0	0	0	0	0	0	0	0
TRINITY_DN11919_c0_g1_i1_3	0	0	0	0	0	0	4.666627	2.281377	2.252065	37.015913	19.944708	19.905274
TRINITY_DN1191_c0_g1_i1_3	0	0	0	0	0	0	1.409468	4.147186	0	15.528673	12.62764	6.379687
TRINITY_DN1191_c0_g2_i1_3	0	0	0	0	0	0	0	1.229514	1.211255	10.008296	12.890958	16.794765
TRINITY_DN11923_c0_g1_i1_1	17.728607	1.626069	11.383848	11.18632	12.433739	10.920465	7.949106	9.511868	7.988125	4.931431	6.496141	3.30088
TRINITY_DN11925_c0_g1_i1_1	5.346656	9.171166	3.675642	14.515725	8.9094	3.605101	0	0	0	0	0	1.573354
TRINITY_DN11925_c0_g1_i1_2	3.098629	12.674247	9.231973	0	3.431798	0	77.840648	69.489758	65.07668	2.90368	0	0
TRINITY_DN11926_c0_g1_i1_2	2.997819	2.981336	4.5569	9.289938	7.762015	9.189526	23.055394	28.854106	23.045057	4.148363	13.912705	2.784965
TRINITY_DN11927_c0_g1_i1_3	0	0	0	0	0	0	0	1.411336	0	16.615419	7.671708	7.735077
TRINITY_DN11928_c0_g1_i1_2	3.249335	13.353361	7.782292	0	0	0	7.556006	5.597535	3.849729	9.825882	3.972147	3.974334
TRINITY_DN11928_c0_g1_i1_3	8.676995	4.377322	4.494042	9.584027	23.114203	18.242964	0	8.629647	0	11.696167	43.912115	36.295686
TRINITY_DN11929_c0_g1_i1_2	5.332652	3.92936	4.016822	3.873716	3.870112	2.564373	11.415427	25.219216	27.415432	15.249817	8.954919	12.712223
TRINITY_DN11930_c0_g1_i1_2	9.157738	12.998864	7.586902	7.404301	7.450239	5.500759	1.51545	1.491186	5.767842	1.56217	0	7.841765
TRINITY_DN11930_c0_g1_i1_4	0	0	4.943504	0	0	0	4.870859	9.498239	9.421834	9.009137	2.271436	6.922666
TRINITY_DN11933_c0_g1_i1_2	1087.807836	442.999394	915.736738	4.718245	4.010502	3.250168	3.403901	2.732403	0.697189	0.762176	0	0.771001
TRINITY_DN11934_c0_g1_i1_1	21.458266	15.776955	10.692341	13.322164	5.335774	2.617076	5.202341	2.588513	5.156084	8.146287	0	5.390926
TRINITY_DN11937_c0_g1_i1_1	7.278764	4.942551	0	9.381744	11.733979	18.348934	0	2.317072	0	0	0	0
TRINITY_DN11937_c0_g1_i1_2	22.973867	26.084087	20.468727	43.602203	29.083183	44.918666	14.844863	26.392981	12.473161	1.450428	2.924417	0
TRINITY_DN11938_c0_g1_i1_3	0	0	0	0	0	0	5.229467	5.281487	8.803878	148.695391	138.487145	120.066338
TRINITY_DN11939_c0_g1_i1_4	22.345471	13.351821	4.601173	9.637041	0	4.658445	8.078808	16.208052	27.275808	11.584734	19.731703	23.639967
TRINITY_DN11941_c0_g1_i1_1	4.904724	13.448604	10.448107	18.949846	24.298892	24.3561	1.46062	1.447649	1.467214	0	0	0
TRINITY_DN11942_c0_g1_i1_3	0	0	0	0	0	0	0	0	0	24.279878	34.389851	11.516143
TRINITY_DN11943_c0_g1_i1_1	56.522889	39.476013	65.970716	26.314595	32.217104	50.674557	5.288319	15.798673	5.277644	5.396143	10.923322	10.786887
TRINITY_DN11944_c0_g1_i1_3	0	0	0	0	0	0	0	0	0	8.083305	9.274197	5.821044
TRINITY_DN11944_c0_g2_i1_3	0	0	0	0	0	0	0	2.484056	0	16.432373	13.747053	12.320104
TRINITY_DN11948_c0_g1_i1_3	0	0	0	0	0	0	2.753888	0	1.329315	6.758118	19.317994	7.083946
TRINITY_DN11949_c0_g1_i1_4	52.596134	72.561815	65.800092	0.896671	0	0	1.477529	2.963749	5.313524	0	0	2.52243
TRINITY_DN11949_c0_g2_i1_3	20.994955	0	26.300312	8.902797	26.915008	25.899741	4.199205	0	0	11.377858	3.921148	1.4e-05
TRINITY_DN1194_c0_g1_i1_2	14.984223	27.958757	17.595526	0	0	0	0	0	0	0	0	0
TRINITY_DN11950_c0_g1_i1_1	36.147487	20.873837	25.893331	8.949144	14.799644	25.167551	13.49283	10.162962	11.929909	12.504573	10.956251	9.040966
TRINITY_DN11950_c0_g1_i1_2	1.41275	0	1.426343	1.392965	0	0	66.498071	88.539325	64.480686	30.891995	21.692058	17.489649
TRINITY_DN11951_c0_g1_i1_1	70.169922	40.328458	46.251356	1.103086	1.138621	1.14789	0.884811	1.7769	1.824136	0	0	0
TRINITY_DN11952_c0_g1_i1_2	2.384662	0	0	0	0	0	22.636895	16.10879	31.45751	26.785754	12.397921	7.471443
TRINITY_DN11954_c0_g1_i1_3	9.439812	3.341134	13.096874	0	0	0	8.95897	0	11.527336	41.610527	51.202214	33.571687
TRINITY_DN11954_c0_g1_i1_4	0	4.169149	0	10.06708	4.0539	4.135276	30.160386	22.791895	15.606064	7.2901	3.778027	3.811598
TRINITY_DN11955_c0_g1_i1_3	15.39307	15.901859	7.775444	2.530384	9.977488	9.982297	27.605199	25.035061	17.489703	14.875615	27.201769	12.325112
TRINITY_DN11956_c0_g1_i1_2	0	1.645909	0	0	0	0	83.545722	84.723596	92.95515	12.203504	13.040697	21.215817
TRINITY_DN11956_c0_g1_i1_4	2.228115	2.220532	0	2.182308	1.100455	2.184596	19.679945	20.512137	13.693697	9.9764	15.096869	16.217825
TRINITY_DN11957_c0_g1_i1_1	5.252087	0	2.690972	12.519571	14.955358	7.374069	8.359406	4.257638	2.08823	4.749362	2.3596	9.44094
TRINITY_DN11959_c0_g1_i1_2	1.959822	4.061045	0	4.126219	2.062264	6.276714	35.246194	30.52509	40.926383	28.462802	25.081675	22.837134
TRINITY_DN1195_c0_g1_i1_3	0	0	0	0	0	0	3.422886	1.122907	1.107587	12.024353	12.436629	12.521911
TRINITY_DN11962_c0_g1_i1_3	0	0	2.867469	0	0	2.849086	5.317712	5.226625	5.237117	17.435987	12.944045	5.139491
TRINITY_DN11966_c0_g1_i1_1	45.618076	22.879273	37.938305	0	0	0	0	0.86797	0	0	0	0
TRINITY_DN11966_c0_g1_i2_2	58.055043	51.244726	55.565592	0	0	0	0	0.921803	0	0	0	0
TRINITY_DN11968_c0_g1_i1_3	21.712902	9.049873	15.288606	11.964355	3.984276	6.594995	30.496696	38.331825	28.776089	52.284853	44.125462	56.187882
TRINITY_DN11969_c0_g1_i1_3	2.138344	6.645135	2.199757	8.340083	12.531995	5.414664	8.72021	2.137675	13.155038	17.116322	10.907133	4.303967
TRINITY_DN1196_c0_g1_i1_1	2.763986	2.825337	0	2.874053	5.600249	2.78811	5.11288	0	7.427047	0	0	0
TRINITY_DN1196_c0_g1_i1_3	0	0	0	0	0	0	3.536078	4.615417	0	3.833245	7.687491	1.965973
TRINITY_DN11971_c0_g1_i1_1	36.026568	0	20.201426	5.665542	0	5.435434	3.085472	0	0	3.040003	9.148628	9.195367
TRINITY_DN11975_c0_g1_i1_1	34.260224	8.850959	26.373597	11.697764	5.828876	2.906223	0	2.571707	7.714977	2.766506	5.460991	11.035823
TRINITY_DN11976_c0_g1_i1_1	40.038564	7.940163	36.089273	0	0	0	0	0	0	0	0	0
TRINITY_DN11976_c0_g2_i1_1	37.358505	11.632093	10.194091	1.367149	0	0	0	0	0	0	0	0
TRINITY_DN11978_c0_g1_i1_1	66.21932	37.965828	40.704031	15.511186	18.253186	21.803694	3.456247	8.028934	4.567788	10.163524	5.715423	6.855958
TRINITY_DN11979_c0_g1_i1_1	22.855909	16.128181	21.081928	12.464908	10.451161	7.762442	0.918909	0	2.755484	4.927586	0	0.99206
TRINITY_DN11979_c0_g1_i1_3	0	0	0	0	0	0	0	0	0	35.478218	23.813448	10.609951
TRINITY_DN1197_c0_g1_i1_2	2.847528	0	0	2.846028	2.83924	2.776094	10.452202	10.240211	17.80298	7.522825	17.340421	0
TRINITY_DN11980_c0_g1_i1_2	82.778171	84.376802	54.707236	1.084811	0	0	4.209599	2.104309	15.178536	1.102538	1.118681	2.239561
TRINITY_DN11980_c0_g1_i1_3	2.962246	9.138737	10.734556	4.560623	10.648903	4.501077	1.292811	7.732233	8.79235	7.722302	18.109743	12.803141
TRINITY_DN11980_c0_g1_i1_4	36.990868	18.779595	27.901267	22.397921	32.625777	13.284339	38.19797	49.272518	15.762776	18.844171	23.895163	16.893471
TRINITY_DN11981_c0_g1_i1_1	14.625986	4.142463	19.216083	12.80889	12.768492	10.676896	10.186474	0	3.981853	2.17796	2.252146	0
TRINITY_DN11981_c0_g1_i2_3	1.534699	9.122781	3.056939	4.841447	9.539875	4.769874	68.458375	77.72013	70.225124	43.91034	38.070317	43.829733
TRINITY_DN11982_c0_g1_i1_2	18.578804	4.70446	11.794556	11.915533	11.907493	2.364957	20.229154	18.060693	17.441909	4.161049	18.806709	4.14865
TRINITY_DN11982_c0_g1_i1_4	0	0	0	0	0	0	0	0	0	12.548805	16.535709	27.995395
TRINITY_DN11983_c0_g1_i1_3	2.280055	4.803137	9.489796	2.343603	4.589721	9.329904	107.162824	101.477876	108.682756	112.574304	134.7648	165.116078
TRINITY_DN11986_c0_g1_i1_4	16.251842	11.16	31.02025	0	0	0	0	0	0	0	0	0
TRINITY_DN11987_c0_g1_i1_1	21.289189	11.045271	12.71793	17.980143	10.980099	23.678015	4.03983	4.566853	11.740549	3.93077	4.012536	12.012902
TRINITY_DN1198_c0_g1_i1_2	14.69784	11.403593	23.350749	3.838728	15.043983	3.777475	20.156175	20.069574	19.964434	3.335191	0	3.396558
TRINITY_DN11992_c0_g1_i1_3	0	0	0	0	0	0	2.711299	0	0	15.443552	23.5171	10.330455
TRINITY_DN11994_c0_g1_i1_4	67.483344	99.749701	95.654621	34.397646	33.961767	37.155539	13.842404	10.485413	16.239822	13.257836	26.673827	6.693372
TRINITY_DN11996_c0_g1_i1_1	18.858801	12.447691	10.561902	2.1625	2.144302	6.292888	0	1.945195	1.902306	0	2.002359	0
TRINITY_DN11996_c0_g1_i1_2	2.932045	8.73135	2.98384	3.043518	4.505031	5.971657	7.169919	4.689076	6.913014	14.123879	9.591703	10.744434
TRINITY_DN11998_c0_g1_i1_1	25.820589	14.942666	25.679589	22.025508	7.30948	18.146361	10.515422	41.602734	30.596654	19.562124	13.192062	9.879583
TRINITY_DN11999_c0_g1_i1_2	11.64733	2.32558	0	4.775776	11.789935	14.126352	25.565709	17.012146	27.807851	10.772497	8.712125	21.881032
TRINITY_DN1199_c0_g1_i1_1	25.725598	8.057909	24.716727	0	0	0	1.67234	1.624023	0	0	0	0
TRINITY_DN1199_c0_g1_i1_3	0	0	0	0	0	0	0	0	1.947649	12.557208	12.603228	12.459038
TRINITY_DN119_c0_g1_i1_1	41.41651	35.796292	25.190509	17.008662	12.781234	19.0023	0	0	0	0	0	0
TRINITY_DN119_c0_g1_i1_3	0	0	0	0	0	0	3.152917	11.053784	6.476356	16.164845	18.012042	22.848499
TRINITY_DN119_c0_g2_i1_3	0	0	0	0	0	0	1.999882	3.94504	8.058454	17.671811	13.996357	13.764176
TRINITY_DN11_c0_g1_i1_3	0	2.051956	1.016108	0	0	0	47.311058	36.000361	47.49083	38.005446	47.223756	43.369839
TRINITY_DN11_c0_g1_i1_4	12.970619	24.63982	13.229645	34.116967	26.08541	17.815792	33.594247	30.660218	29.382223	16.667282	27.247285	27.099054
TRINITY_DN12000_c0_g1_i1_1	12.441466	6.153165	8.671855	12.85153	9.073152	11.58701	3.519456	4.596447	0	1.1884	4.739243	1.181787
TRINITY_DN12000_c0_g2_i1_1	24.610771	2.757412	6.828711	13.514985	9.475216	18.8012	0	2.424073	1.177258	3.603303	5.989347	0
TRINITY_DN12001_c0_g1_i1_1	45.672863	28.868548	27.519292	0	0	0	0	0	0	0	0	0
TRINITY_DN12002_c0_g1_i1_2	0	1.174786	0	0	0	0	54.815028	53.439764	49.047321	7.817477	8.921996	13.519878
TRINITY_DN12002_c0_g1_i1_3	8.981943	4.625149	22.727657	4.730779	33.269498	0	10.629552	8.311263	5.268084	9.712627	36.112504	7.939271
TRINITY_DN12004_c0_g1_i1_1	16.0879	20.036476	18.15692	0	0	0	0	0	0	0	1.579958	0
TRINITY_DN12005_c0_g1_i1_3	9.528835	0	3.824627	17.984731	15.831212	5.895032	10.392223	10.288117	15.023031	10.305393	8.628457	10.384074
TRINITY_DN12006_c0_g1_i1_1	9.247767	0	10.717337	20.065653	7.711404	20.013131	2.94985	1.456347	1.44519	7.163605	7.1503	5.798858
TRINITY_DN12006_c0_g1_i1_4	12.262034	8.541075	24.054476	0	0	0	1.81402	0	0	0	0	0
TRINITY_DN12007_c0_g1_i1_1	37.086243	19.037821	31.104636	64.192055	38.838062	37.322897	78.756421	66.737725	62.198331	51.926439	67.177456	68.104177
TRINITY_DN12009_c0_g1_i1_3	5.204571	6.992263	0	15.597639	17.364884	12.047585	0	5.473478	1.824962	8.670499	8.671159	5.187405
TRINITY_DN1200_c0_g1_i1_1	0	2.850812	1.402484	19.607667	9.058059	12.850431	2.649878	1.311909	3.957404	1.305006	2.600976	0
TRINITY_DN1200_c0_g1_i1_2	21.30325	24.029474	7.190548	2.532755	17.874384	12.392088	0	9.855002	3.975486	16.793848	0	4.168189
TRINITY_DN12010_c0_g1_i1_4	12.184599	18.805377	25.292717	0	0	0	0	1.229421	0	0	0	0
TRINITY_DN12011_c0_g1_i1_3	0	0	0	0	0	0	1.655062	1.656222	0	22.965246	24.876744	7.100244
TRINITY_DN12012_c0_g1_i1_1	20.441194	0	5.293513	12.676163	5.115314	15.053754	0	0	0	0	0	0
TRINITY_DN12012_c0_g1_i1_2	89.209206	86.629963	80.789595	0	0	0	0	0.840055	0	0	0	0
TRINITY_DN12012_c0_g1_i1_3	0	0	0	0	0	0	4.414169	2.878324	4.324611	6.393003	9.825648	9.684981
TRINITY_DN12014_c0_g1_i1_2	103.721494	107.594409	113.508302	3.301787	3.328323	8.583589	5.15811	3.999927	5.198288	1.405216	1.4189	1.444891
TRINITY_DN12014_c0_g1_i2_3	0	0	0	0	0	5.324851	9.509835	26.288579	16.749867	29.954913	17.835693	12.709599
TRINITY_DN12015_c0_g1_i1_3	0.975122	0	0.984293	15.750935	22.049408	12.803154	9.818168	7.072362	3.406669	20.171493	20.293904	17.544303
TRINITY_DN12017_c0_g1_i1_2	38.030007	53.685343	46.915888	0	0	1.013104	2.504132	0.844425	1.711699	1.747497	0.889562	0.888471
TRINITY_DN12017_c0_g1_i1_3	0	0	0	0	0	0	6.016798	4.045861	3.927579	51.920378	33.491561	37.299239
TRINITY_DN12020_c0_g1_i1_1	26.818693	14.032431	12.27441	7.015005	0	6.77742	0	6.516565	0	0	24.192705	0.445602
TRINITY_DN12020_c0_g1_i1_4	0	0	0	0	1.92342	0	24.20888	13.703018	8.658685	14.775281	14.973624	12.870046
TRINITY_DN12021_c0_g1_i1_1	90.340694	78.304464	99.6575	0	0	0	2.027726	3.01224	0.991862	0	0	0
TRINITY_DN12021_c0_g1_i1_4	8.339939	2.124009	4.263694	0	0	2.13719	10.353306	20.672731	10.187792	19.040612	30.121505	36.294121
TRINITY_DN12024_c0_g1_i1_1	23.936102	37.486521	20.94297	4.100675	24.589183	12.126496	0	3.492396	3.458628	0	0	0
TRINITY_DN12024_c0_g1_i1_3	0	0	0	0	0	0	1.406598	2.850633	1.414849	17.415741	17.764596	13.067443
TRINITY_DN12027_c0_g1_i1_2	1.88723	0	1.890186	5.763219	5.82896	5.737906	14.068223	10.301781	23.848181	10.720349	5.460534	18.337659
TRINITY_DN12027_c0_g1_i1_3	18.35617	3.019475	0	18.712879	9.357489	15.513906	5.692793	5.640272	14.010215	16.803825	30.966395	8.461567
TRINITY_DN12028_c0_g1_i1_3	0	0	0	0	0	0	1.442421	1.45103	0	16.167579	18.196928	8.499257
TRINITY_DN12029_c0_g1_i1_1	9.097891	1.311224	5.254367	14.054518	7.779047	15.496223	1.265122	7.59867	1.268867	1.222965	1.239473	6.179662
TRINITY_DN12029_c0_g1_i1_4	45.962717	7.669464	41.007585	68.195558	44.729962	41.548394	17.219433	34.03661	12.231875	9.260176	11.537224	9.333175
TRINITY_DN1202_c0_g1_i1_1	40.520287	24.364211	20.532268	2.499366	0	1.283233	0	0	0	0	0	0
TRINITY_DN12031_c0_g1_i1_1	8.058129	6.532129	6.632968	8.324404	8.531294	6.686973	0	0	0	0	0	0
TRINITY_DN12031_c0_g1_i1_4	23.832972	14.625184	14.790485	7.838181	12.705581	9.357225	27.496848	6.437799	29.549212	25.104317	23.2977	28.679289
TRINITY_DN12032_c0_g1_i1_3	0	0	0	0	0	0	0	1.504628	4.624266	1.735244	17.606877	5.321117
TRINITY_DN12033_c0_g1_i1_3	0	0	2.292034	9.49552	6.982263	4.656927	18.899455	16.642025	12.517252	40.868666	59.416249	47.53083
TRINITY_DN12034_c0_g1_i1_1	34.888116	15.570971	21.400171	17.501183	19.164654	20.45129	3.594658	3.557019	5.359571	1.761555	0	0
TRINITY_DN12035_c0_g1_i1_1	42.773709	33.564141	17.769989	7.355303	40.208547	3.623943	0	0	13.098446	0	9.568537	0
TRINITY_DN12035_c0_g1_i1_3	1.610626	4.864798	6.485929	20.951029	13.722757	3.326324	28.363457	62.830163	19.424678	42.008192	37.501218	35.412478
TRINITY_DN12038_c0_g1_i1_2	5.068227	18.599197	8.776036	5.110775	5.182813	6.860407	1.295982	0	2.628308	0	0	0
TRINITY_DN12038_c0_g1_i1_4	2.125542	3.272595	3.285814	3.42962	1.145534	2.297771	2.852541	4.70955	2.801784	7.392294	14.052403	18.038384
TRINITY_DN12038_c0_g2_i1_4	2.340872	0	7.354589	2.381623	0	4.781364	2.144337	8.512444	12.749107	13.675695	24.71307	18.797576
TRINITY_DN12039_c0_g1_i1_1	0	0	1.678875	19.775993	9.722324	13.229138	0	0	0	0	0	0
TRINITY_DN12040_c0_g1_i1_2	0	4.655057	6.870722	4.554941	0	2.284026	17.649894	17.320361	41.841942	0	2.308574	2.281573
TRINITY_DN12040_c0_g1_i1_4	15.313956	10.39749	8.218462	11.557411	17.202274	11.566295	92.895259	93.573717	108.200688	93.356404	104.25143	88.725042
TRINITY_DN12041_c0_g1_i1_1	26.153322	23.77982	17.331711	25.06666	17.143448	33.01701	10.386665	8.739244	13.331765	7.569008	7.572472	23.111637
TRINITY_DN12041_c0_g1_i1_2	73.66447	72.235808	75.805569	1.15101	0	0	0	0.990024	0	0	0	0
TRINITY_DN12043_c0_g1_i1_2	24.058101	30.986729	22.052428	0	0	0	6.297557	8.949394	10.39858	1.443066	0	0
TRINITY_DN12044_c0_g1_i1_1	38.03472	51.431388	28.846613	21.885099	6.148637	15.403753	0	0	0	0	0	3.051615
TRINITY_DN12046_c0_g1_i1_1	32.302931	9.654698	28.244991	2.50216	0	0	0	0	0	0	0	0
TRINITY_DN12047_c0_g1_i1_1	54.954265	38.321693	28.051747	12.328444	14.625005	12.091741	4.921193	2.447371	2.446551	9.473709	2.392854	0
TRINITY_DN12048_c0_g1_i1_1	3.760691	0	5.220881	14.268948	9.47221	14.055639	371.334532	289.327033	229.442525	2.974707	5.758373	0
TRINITY_DN12048_c0_g1_i2_3	0.991307	0	0	0	0	0	126.274104	189.575817	140.317381	667.975756	651.28993	818.108554
TRINITY_DN12049_c0_g1_i1_1	14.707843	15.722018	10.653384	6.955545	2.816906	4.25221	0	0	1.3596	0	0	0
TRINITY_DN1204_c0_g1_i1_2	0	11.744783	6.019861	11.749599	5.95175	11.470473	22.30149	5.484636	22.239454	5.208024	5.366484	10.668882
TRINITY_DN1204_c0_g1_i1_3	0	0	0	0	0	0	0	0	0	4.112934	4.206927	4.264514
TRINITY_DN12051_c0_g1_i1_3	2.562068	0	5.471249	0	0	0	19.671614	4.334938	4.25402	13.083878	15.695348	13.47344
TRINITY_DN12051_c1_g1_i1_3	0	2.952455	0	1.524945	1.52321	0	23.106299	28.216531	24.158601	42.008061	43.318627	48.914361
TRINITY_DN12054_c0_g1_i1_4	11.211595	9.494738	15.652674	0	0	0	0	1.506758	1.511721	1.589222	0	0
TRINITY_DN12057_c0_g1_i1_2	23.164421	8.140899	16.280663	0	4.11122	8.188289	14.710667	10.872881	14.447294	16.962176	3.401996	6.814491
TRINITY_DN12057_c0_g1_i1_3	0	0	0	0	0	0	3.415247	1.147112	0	17.248149	14.913962	18.600629
TRINITY_DN12058_c0_g1_i1_1	0	0	0	3.128352	6.298562	46.56336	0	0	0	0	0	0
TRINITY_DN12058_c0_g1_i2_4	33.582088	24.881786	53.741756	13.940323	29.439452	25.386395	1.439918	1.450421	2.887389	0	9.898527	4.230868
TRINITY_DN1205_c0_g1_i1_4	20.237969	4.295862	0	8.169032	8.20476	4.087494	3.615968	18.10562	14.287881	10.273833	6.92122	24.270072
TRINITY_DN12060_c0_g1_i1_1	38.974879	66.123376	56.802212	0	0	0	0	0	0	2.647568	0	0
TRINITY_DN12060_c0_g1_i1_4	20.912922	5.415122	21.8376	0	0	1.263408	2.25223	0	0	1.314508	0	0
TRINITY_DN12060_c0_g1_i2_3	0	0	0	0	0	0	0	0.875193	1.746753	35.514648	18.424157	21.528789
TRINITY_DN12061_c0_g1_i1_1	7.159113	0	3.6431	19.842907	0	3.919893	0	3.301995	6.51938	9.386085	6.219987	9.456026
TRINITY_DN12061_c0_g1_i1_3	10.880304	6.163112	17.153053	29.004723	57.393344	45.353453	4.362118	7.290182	2.867947	1.427652	2.861294	1.44504
TRINITY_DN12061_c0_g2_i1_2	0	1.789541	0	0	0	0	18.421429	12.223803	12.431634	14.143204	12.563252	7.92305
TRINITY_DN12061_c0_g3_i1_2	0	0	1.285568	0	0	0	17.592281	25.511159	11.958206	18.841548	17.985485	12.091415
TRINITY_DN12062_c0_g1_i1_4	21.982499	0	36.226224	9.138556	4.584707	0	0	0	4.659395	4.250925	0	12.885937
TRINITY_DN12064_c0_g1_i1_3	0	1.34145	1.383197	1.456551	1.451875	1.437206	7.283174	2.429172	8.238614	20.978968	13.678702	16.189692
TRINITY_DN12065_c0_g1_i1_3	0	0	0	0	0	0	0	0	1.199543	19.221642	33.532691	20.597097
TRINITY_DN12065_c0_g2_i1_3	0	0	0	0	0	0	0	1.254607	0	12.900432	15.776913	11.554262
TRINITY_DN12067_c0_g1_i1_1	31.643262	21.08636	24.557107	0	0	0.867307	0	0	0.795762	0	0	0
TRINITY_DN12067_c0_g2_i1_4	39.521556	18.674515	44.780224	0	1.040095	0	0	0	0	0	0	0
TRINITY_DN12069_c0_g1_i1_1	22.869499	39.055549	37.366138	3.54338	10.603659	14.084012	0	0	0	3.07491	0	0
TRINITY_DN12069_c0_g1_i2_4	30.400159	34.941258	31.90321	1.248829	0	2.557046	1.978578	1.001764	0	0	1.175718	1.210971
TRINITY_DN12070_c0_g1_i1_1	16.457895	16.961462	11.595904	0	0	1.837258	0	1.564658	0	0	0	0
TRINITY_DN12070_c0_g1_i1_3	0	0	0	0	0	0	0	0.695334	0	10.963098	14.218649	12.449609
TRINITY_DN12071_c0_g1_i1_2	39.246772	29.408445	21.744812	11.815794	4.344202	0	25.803335	6.324889	14.618018	8.053029	3.977528	10.247628
TRINITY_DN12071_c0_g1_i2_1	3.873299	0	3.954591	18.148794	12.220342	12.01217	1.937924	0	3.704978	3.673319	1.831346	1.8427
TRINITY_DN12072_c0_g1_i1_1	7.885455	10.509003	7.876479	23.297689	15.443175	15.234585	0	0	5.566571	10.380507	5.18718	5.221455
TRINITY_DN12074_c0_g1_i1_2	0	0	0	0	0	0	15.955709	17.491536	8.561616	1.831806	0	1.830757
TRINITY_DN12074_c0_g1_i1_4	10.199665	20.717815	24.925014	7.043998	17.754078	7.126059	44.65998	77.769172	44.134512	95.117999	84.561263	80.387224
TRINITY_DN12075_c0_g1_i1_3	0	0	0	0	0	0	7.24607	0	3.670986	40.373721	59.821441	48.123047
TRINITY_DN12075_c0_g1_i1_4	11.155006	19.199318	7.764588	0	0	3.817897	18.784763	14.739829	18.407052	16.811988	14.241917	10.757667
TRINITY_DN12075_c1_g1_i1_2	4.34473	11.242726	2.285444	2.298729	9.212218	0	7.439854	7.342229	8.994973	1.707528	5.164403	5.146953
TRINITY_DN12076_c0_g1_i1_3	0	0	0	0	0	0	5.340505	2.664881	6.689254	45.48376	31.9006	30.070158
TRINITY_DN12077_c0_g1_i1_2	423.263257	454.942791	397.553575	1.098828	4.43874	4.500703	14.223436	15.782764	10.670519	5.701379	1.887478	4.745399
TRINITY_DN1207_c0_g1_i1_1	14.729843	5.024318	9.785586	0	0	0	1.277109	0	0	0	0	0
TRINITY_DN1207_c0_g1_i1_4	22.237168	16.622809	25.881449	0	0	0	0	0	0	0	0	0
TRINITY_DN12080_c0_g1_i1_4	14.95236	10.811658	19.119392	3.837377	0	0	6.651711	16.437166	0	0	3.448318	3.447837
TRINITY_DN12080_c0_g2_i1_4	13.985613	28.347453	14.419478	0	0	0	0	18.08495	0	8.237335	4.112129	0
TRINITY_DN12083_c0_g1_i1_1	80.616962	58.655809	54.254049	25.304241	7.131886	14.295987	6.582483	13.059363	9.715767	40.897382	22.284295	50.35727
TRINITY_DN12084_c0_g1_i1_1	8.312077	5.721509	8.757422	5.831311	5.7486	5.677712	0	0	2.868908	0	0	0
TRINITY_DN12084_c0_g1_i1_2	11.957743	15.941969	13.239677	4.964039	2.464199	4.888525	4.826709	2.412584	3.623791	5.703372	7.787876	6.194211
TRINITY_DN12086_c0_g1_i1_1	65.59016	83.119153	83.333925	46.922393	38.33551	31.177836	13.258429	17.541399	22.048111	4.194444	10.589379	14.989969
TRINITY_DN12086_c0_g1_i1_2	26.671138	13.999363	27.125326	21.355985	3.457004	17.050361	0	0	5.388878	0	0	6e-06
TRINITY_DN12087_c0_g1_i1_1	31.746367	50.965965	24.335169	27.243256	17.386546	25.060352	29.437793	36.772658	13.8659	3.457904	5.259459	1.73764
TRINITY_DN12087_c0_g1_i1_3	5.221628	2.704593	9.719761	2.68641	5.305639	11.916932	15.391079	15.246842	8.857167	17.700936	16.865141	16.380743
TRINITY_DN12089_c0_g1_i1_4	1.662954	0	3.333633	9.6e-05	0	3.257357	0	15.353602	6.269803	6.207281	1.81748	1.508459
TRINITY_DN1208_c0_g1_i1_2	0	0	0	0	0	0	13.490721	3.581107	3.705664	0	0	1.40576
TRINITY_DN12090_c0_g1_i1_3	3.477473	1.743106	1.761811	0.844427	0.853195	1.712796	7.154219	3.95214	3.140614	22.650804	22.82431	20.369028
TRINITY_DN12091_c0_g2_i1_2	9.027285	9.329549	6.223102	13.087063	5.917014	7.271243	18.879239	9.336052	8.059257	17.950689	6.952049	13.843052
TRINITY_DN12092_c0_g1_i1_4	8.350177	26.522594	11.899227	0	0	0	0	0	0.003713	0	0.922915	0
TRINITY_DN12093_c0_g1_i1_2	0	3.032639	0	3.18598	0	0	11.026719	43.830677	27.13707	5.428899	5.641449	0
TRINITY_DN12094_c0_g1_i1_1	21.343799	11.315722	17.805813	0	1.587873	0	0	0	0	0	0	0
TRINITY_DN12095_c0_g1_i1_1	14.349205	26.65161	38.324223	19.767248	5.657234	28.352935	13.438247	5.320138	8.945396	8.220148	14.128278	8.339565
TRINITY_DN12099_c0_g1_i1_1	31.460764	26.236134	25.523865	0	0	0	0	0	0	0	0	0
TRINITY_DN1209_c0_g1_i1_3	0	0	0	0	0	0	0	0	0	10.616702	10.911909	9.258892
TRINITY_DN120_c0_g1_i1_2	13.049715	16.299812	10.97201	0	0	0	0	0	0	0	0	0
TRINITY_DN120_c0_g1_i1_3	12.9369	13.171434	11.645913	15.312908	15.087271	7.631623	1.898111	3.809377	5.638216	5.900508	0	2.028866
TRINITY_DN12100_c0_g1_i1_4	31.425772	16.65791	28.630269	0	1.160601	1.142128	0	0	0	0	0	0
TRINITY_DN12102_c0_g1_i1_1	5.819462	0	5.944365	41.243383	14.55007	23.136837	124.097107	160.982189	101.42935	37.210291	66.133908	37.256667
TRINITY_DN12102_c0_g1_i1_3	6.438597	2.090687	12.028762	2.181127	8.588711	4.259383	0	12.48551	4.160256	14.270295	2.053423	6.143735
TRINITY_DN12103_c0_g1_i1_1	2.168421	4.571904	11.30045	13.070028	13.35557	2.148236	1.854758	0	0	0	0	0
TRINITY_DN12103_c0_g1_i1_3	0	0	0	0	0	0	1.134417	4.476981	2.241956	21.85881	23.72662	17.402703
TRINITY_DN12105_c0_g1_i2_4	31.39076	31.706013	27.809889	1.202432	0	0	0	1.08344	0	0	0	0
TRINITY_DN12106_c0_g1_i1_1	12.548029	18.428666	13.053544	13.368712	9.393687	13.295663	0	0	1.104757	0	0	0
TRINITY_DN12107_c0_g1_i1_2	12.866049	26.938569	14.417504	0	0	0	2.91625	0.956787	0.976042	1.034099	1.057353	2.100571
TRINITY_DN12109_c0_g1_i1_1	6.734275	0	17.19221	7.586679	5.051063	11.183124	0	0	0	0	0	0
TRINITY_DN12109_c0_g1_i1_2	17.7176	20.067264	9.055777	0	2.237338	2.197567	4.254555	2.108288	2.120115	1.990266	0	2.023049
TRINITY_DN12109_c0_g1_i1_3	12.608634	12.809705	12.617747	0	3.226315	16.341589	32.651231	29.088638	38.118829	29.254598	50.840106	13.193184
TRINITY_DN1210_c0_g1_i1_2	0	0	0	0	0	0	34.765285	36.186231	28.842496	0	2.980991	1.496164
[truncated: 77,251 more rows]
